# Supplementary material for: Improving radiotherapy in immunosuppressive microenvironments by targeting complement receptor C5aR1
Source: J Clin Invest. 2023 Dec 1;133(23):e168277. doi: 10.1172/JCI168277 (PMC10688992; doi:10.1172/JCI168277)
Supplement: Supplemental tables 1-6 [file jci-133-168277-s060.xlsx]

## Sheet: Supplementary Table 1
GSEA 15Gy significant pathways[9]
reactomecode	pathway	pval	padj	ES	NES	nMoreExtreme	size	timepoint	rank	complementpathway	immune
R-MMU-163200	R-MMU-163200 Respiratory electron transport, ATP synthesis by chemiosmotic coupling, and heat production by uncoupling proteins.	0.000144865	0.00221583	0.744445	2.88796	0	69	4 hours	1	NA	NA
R-MMU-611105	R-MMU-611105 Respiratory electron transport	0.000149813	0.00221583	0.753818	2.78262	0	53	4 hours	2	NA	NA
R-MMU-6799198	R-MMU-6799198 Complex I biogenesis	0.000150534	0.00221583	0.764868	2.77282	0	48	4 hours	3	NA	NA
R-MMU-1428517	R-MMU-1428517 The citric acid (TCA) cycle and respiratory electron transport	0.000137363	0.00221583	0.644764	2.71152	0	115	4 hours	4	NA	NA
R-MMU-72689	R-MMU-72689 Formation of a pool of free 40S subunits	0.000155087	0.00221583	0.778186	2.62412	0	34	4 hours	5	NA	NA
R-MMU-156827	R-MMU-156827 L13a-mediated translational silencing of Ceruloplasmin expression	0.000153586	0.00221583	0.742512	2.59231	0	40	4 hours	7	NA	NA
R-MMU-72649	R-MMU-72649 Translation initiation complex formation	0.000153586	0.00221583	0.742512	2.59231	0	40	4 hours	6	NA	NA
R-MMU-72662	R-MMU-72662 Activation of the mRNA upon binding of the cap-binding complex and eIFs, and subsequent binding to 43S	0.000153586	0.00221583	0.742512	2.59231	0	40	4 hours	8	NA	NA
R-MMU-72613	R-MMU-72613 Eukaryotic Translation Initiation	0.000151745	0.00221583	0.721413	2.59134	0	46	4 hours	10	NA	NA
R-MMU-72737	R-MMU-72737 Cap-dependent Translation Initiation	0.000151745	0.00221583	0.721413	2.59134	0	46	4 hours	9	NA	NA
R-MMU-72695	R-MMU-72695 Formation of the ternary complex, and subsequently, the 43S complex	0.00015387	0.00221583	0.752668	2.58832	0	37	4 hours	11	NA	NA
R-MMU-72702	R-MMU-72702 Ribosomal scanning and start codon recognition	0.000153681	0.00221583	0.736968	2.58585	0	41	4 hours	12	NA	NA
R-MMU-72766	R-MMU-72766 Translation	0.000134156	0.00221583	0.564071	2.43895	0	139	4 hours	13	NA	NA
R-MMU-1592230	R-MMU-1592230 Mitochondrial biogenesis	0.000162866	0.00223156	0.758577	2.28642	0	21	4 hours	14	NA	NA
R-MMU-977606	R-MMU-977606 Regulation of Complement cascade	0.000158881	0.00221583	0.654399	2.09484	0	27	4 hours	15	R-MMU-977606 Regulation of Complement cascade	Immune System
R-MMU-6791226	R-MMU-6791226 Major pathway of rRNA processing in the nucleolus and cytosol	0.000138966	0.00221583	0.505094	2.09299	0	104	4 hours	17	NA	NA
R-MMU-72312	R-MMU-72312 rRNA processing	0.000138966	0.00221583	0.505094	2.09299	0	104	4 hours	18	NA	NA
R-MMU-8868773	R-MMU-8868773 rRNA processing in the nucleus and cytosol	0.000138966	0.00221583	0.505094	2.09299	0	104	4 hours	16	NA	NA
R-MMU-166658	R-MMU-166658 Complement cascade	0.000157704	0.00221583	0.638853	2.07518	0	29	4 hours	19	R-MMU-166658 Complement cascade	Immune System
R-MMU-5389840	R-MMU-5389840 Mitochondrial translation elongation	0.00014245	0.00221583	0.515905	2.0569	0	81	4 hours	20	NA	NA
R-MMU-68949	R-MMU-68949 Orc1 removal from chromatin	0.00014622	0.00221583	0.53567	2.05491	0	65	4 hours	21	NA	NA
R-MMU-69563	R-MMU-69563 p53-Dependent G1 DNA Damage Response	0.000149209	0.00221583	0.54668	2.05214	0	58	4 hours	22	NA	NA
R-MMU-69580	R-MMU-69580 p53-Dependent G1/S DNA damage checkpoint	0.000149209	0.00221583	0.54668	2.05214	0	58	4 hours	23	NA	NA
R-MMU-69615	R-MMU-69615 G1/S DNA Damage Checkpoints	0.000148148	0.00221583	0.538972	2.03768	0	60	4 hours	24	NA	NA
R-MMU-351202	R-MMU-351202 Metabolism of polyamines	0.000143968	0.00221583	0.519185	2.03031	0	72	4 hours	25	NA	NA
R-MMU-5358346	R-MMU-5358346 Hedgehog ligand biogenesis	0.000148943	0.00221583	0.541598	2.01925	0	56	4 hours	26	NA	NA
R-MMU-5419276	R-MMU-5419276 Mitochondrial translation termination	0.000141804	0.00221583	0.502648	2.01525	0	83	4 hours	27	NA	NA
R-MMU-69601	R-MMU-69601 Ubiquitin Mediated Degradation of Phosphorylated Cdc25A	0.000151561	0.00221583	0.557966	2.01268	0	47	4 hours	30	NA	NA
R-MMU-69610	R-MMU-69610 p53-Independent DNA Damage Response	0.000151561	0.00221583	0.557966	2.01268	0	47	4 hours	29	NA	NA
R-MMU-69613	R-MMU-69613 p53-Independent G1/S DNA damage checkpoint	0.000151561	0.00221583	0.557966	2.01268	0	47	4 hours	28	NA	NA
R-MMU-69541	R-MMU-69541 Stabilization of p53	0.00015006	0.00221583	0.549362	2.01264	0	51	4 hours	31	NA	NA
R-MMU-5368287	R-MMU-5368287 Mitochondrial translation	0.000141663	0.00221583	0.497918	1.99945	0	84	4 hours	32	NA	NA
R-MMU-1236978	R-MMU-1236978 Cross-presentation of soluble exogenous antigens (endosomes)	0.000151745	0.00221583	0.556312	1.9983	0	46	4 hours	33	NA	Immune System
R-MMU-8939902	R-MMU-8939902 Regulation of RUNX2 expression and activity	0.000151561	0.00221583	0.548468	1.97842	0	47	4 hours	34	NA	NA
R-MMU-1236975	R-MMU-1236975 Antigen processing-Cross presentation	0.000142898	0.00221583	0.498479	1.97587	0	78	4 hours	35	NA	Immune System
R-MMU-3299685	R-MMU-3299685 Detoxification of Reactive Oxygen Species	0.000158554	0.00221583	0.611697	1.97207	0	28	4 hours	36	NA	NA
R-MMU-8854050	R-MMU-8854050 FBXL7 down-regulates AURKA during mitotic entry and in early mitosis	0.000150263	0.00221583	0.540218	1.97035	0	50	4 hours	37	NA	NA
R-MMU-69052	R-MMU-69052 Switching of origins to a post-replicative state	0.000141804	0.00221583	0.489668	1.96321	0	83	4 hours	38	NA	NA
R-MMU-68867	R-MMU-68867 Assembly of the pre-replicative complex	0.000146735	0.00221583	0.514085	1.96205	0	63	4 hours	39	NA	NA
R-MMU-5610780	R-MMU-5610780 Degradation of GLI1 by the proteasome	0.00015006	0.00221583	0.532777	1.9576	0	52	4 hours	40	NA	NA
R-MMU-68827	R-MMU-68827 CDT1 association with the CDC6:ORC:origin complex	0.000149813	0.00221583	0.527579	1.95324	0	54	4 hours	41	NA	NA
R-MMU-8948751	R-MMU-8948751 Regulation of PTEN stability and activity	0.000147384	0.00221583	0.51181	1.94713	0	62	4 hours	42	NA	NA
R-MMU-349425	R-MMU-349425 Autodegradation of the E3 ubiquitin ligase COP1	0.000151561	0.00221583	0.53936	1.94557	0	47	4 hours	43	NA	NA
R-MMU-71291	R-MMU-71291 Metabolism of amino acids and derivatives	0.000128156	0.00221583	0.429466	1.93627	0	191	4 hours	44	NA	NA
R-MMU-350562	R-MMU-350562 Regulation of ornithine decarboxylase (ODC)	0.000300933	0.00313371	0.529477	1.92442	1	49	4 hours	45	NA	NA
R-MMU-174084	R-MMU-174084 Autodegradation of Cdh1 by Cdh1:APC/C	0.000298418	0.00313371	0.51227	1.92297	1	58	4 hours	46	NA	NA
R-MMU-450408	R-MMU-450408 AUF1 (hnRNP D0) binds and destabilizes mRNA	0.000451399	0.00408665	0.528132	1.91953	2	49	4 hours	47	NA	NA
R-MMU-174184	R-MMU-174184 Cdc20:Phospho-APC/C mediated degradation of Cyclin A	0.00029244	0.00313371	0.499744	1.91709	1	65	4 hours	48	NA	NA
R-MMU-187577	R-MMU-187577 SCF(Skp2)-mediated degradation of p27/p21	0.000149813	0.00221583	0.516838	1.91347	0	54	4 hours	49	NA	NA
R-MMU-204005	R-MMU-204005 COPII-mediated vesicle transport	0.000293513	0.00313371	0.50022	1.91269	1	64	4 hours	50	NA	NA
R-MMU-4641258	R-MMU-4641258 Degradation of DVL	0.00030012	0.00313371	0.521057	1.90894	1	51	4 hours	51	NA	NA
R-MMU-174154	R-MMU-174154 APC/C:Cdc20 mediated degradation of Securin	0.000295465	0.00313371	0.501419	1.90185	1	61	4 hours	52	NA	NA
R-MMU-69002	R-MMU-69002 DNA Replication Pre-Initiation	0.000142349	0.00221583	0.476926	1.89575	0	79	4 hours	53	NA	NA
R-MMU-174113	R-MMU-174113 SCF-beta-TrCP mediated degradation of Emi1	0.000300526	0.00313371	0.517642	1.888	1	50	4 hours	54	NA	NA
R-MMU-179419	R-MMU-179419 APC:Cdc20 mediated degradation of cell cycle proteins prior to satisfation of the cell cycle checkpoint	0.000291886	0.00313371	0.49066	1.88785	1	66	4 hours	55	NA	NA
R-MMU-69239	R-MMU-69239 Synthesis of DNA	0.000137798	0.00221583	0.452188	1.88773	0	109	4 hours	56	NA	NA
R-MMU-69229	R-MMU-69229 Ubiquitin-dependent degradation of Cyclin D1	0.000455235	0.00408665	0.524302	1.88332	2	46	4 hours	58	NA	NA
R-MMU-75815	R-MMU-75815 Ubiquitin-dependent degradation of Cyclin D	0.000455235	0.00408665	0.524302	1.88332	2	46	4 hours	57	NA	NA
R-MMU-69017	R-MMU-69017 CDK-mediated phosphorylation and removal of Cdc6	0.00029244	0.00313371	0.488917	1.87556	1	65	4 hours	59	NA	NA
R-MMU-69202	R-MMU-69202 Cyclin E associated events during G1/S transition	0.000293513	0.00313371	0.489801	1.87285	1	64	4 hours	60	NA	NA
R-MMU-4641257	R-MMU-4641257 Degradation of AXIN	0.000450789	0.00408665	0.510279	1.86115	2	50	4 hours	61	NA	NA
R-MMU-382556	R-MMU-382556 ABC-family proteins mediated transport	0.000283206	0.00313371	0.460899	1.85584	1	86	4 hours	62	NA	NA
R-MMU-176408	R-MMU-176408 Regulation of APC/C activators between G1/S and early anaphase	0.000143	0.00221583	0.470517	1.85283	0	75	4 hours	63	NA	NA
R-MMU-69206	R-MMU-69206 G1/S Transition	0.000278901	0.00313371	0.448695	1.846	1	99	4 hours	64	NA	NA
R-MMU-69656	R-MMU-69656 Cyclin A:Cdk2-associated events at S phase entry	0.000291886	0.00313371	0.477815	1.83843	1	66	4 hours	65	NA	NA
R-MMU-8852276	R-MMU-8852276 The role of GTSE1 in G2/M progression after G2 checkpoint	0.000291886	0.00313371	0.476157	1.83205	1	66	4 hours	66	NA	NA
R-MMU-202424	R-MMU-202424 Downstream TCR signaling	0.000283607	0.00313371	0.455444	1.826	1	83	4 hours	67	NA	Immune System
R-MMU-5610785	R-MMU-5610785 GLI3 is processed to GLI3R by the proteasome	0.000749064	0.00609395	0.492231	1.82237	4	54	4 hours	68	NA	NA
R-MMU-5607761	R-MMU-5607761 Dectin-1 mediated noncanonical NF-kB signaling	0.000749064	0.00609395	0.491786	1.82072	4	54	4 hours	70	NA	Immune System
R-MMU-5676590	R-MMU-5676590 NIK-->noncanonical NF-kB signaling	0.000749064	0.00609395	0.491786	1.82072	4	54	4 hours	69	NA	Immune System
R-MMU-446203	R-MMU-446203 Asparagine N-linked glycosylation	0.000123946	0.00221583	0.390114	1.815	0	252	4 hours	71	NA	NA
R-MMU-166208	R-MMU-166208 mTORC1-mediated signalling	0.00296199	0.0192776	0.617206	1.81053	17	19	4 hours	72	NA	NA
R-MMU-176409	R-MMU-176409 APC/C:Cdc20 mediated degradation of mitotic proteins	0.000290909	0.00313371	0.468281	1.81023	1	68	4 hours	73	NA	NA
R-MMU-5628897	R-MMU-5628897 TP53 Regulates Metabolic Genes	0.00120428	0.00904364	0.498913	1.80868	7	48	4 hours	74	NA	NA
R-MMU-389948	R-MMU-389948 PD-1 signaling	0.0041848	0.0255338	0.643493	1.79961	24	16	4 hours	75	NA	Immune System
R-MMU-5687128	R-MMU-5687128 MAPK6/MAPK4 signaling	0.000579458	0.00502841	0.461591	1.79067	3	69	4 hours	76	NA	NA
R-MMU-69481	R-MMU-69481 G2/M Checkpoints	0.000135227	0.00221583	0.416978	1.79011	0	133	4 hours	77	NA	NA
R-MMU-8941858	R-MMU-8941858 Regulation of RUNX3 expression and activity	0.00120373	0.00904364	0.492073	1.78847	7	49	4 hours	78	NA	NA
R-MMU-1234176	R-MMU-1234176 Oxygen-dependent proline hydroxylation of Hypoxia-inducible Factor Alpha	0.00103413	0.00791816	0.471116	1.78691	6	61	4 hours	79	NA	NA
R-MMU-202403	R-MMU-202403 TCR signaling	0.000417885	0.00404832	0.433212	1.78608	2	100	4 hours	80	NA	Immune System
R-MMU-5658442	R-MMU-5658442 Regulation of RAS by GAPs	0.000733676	0.00609395	0.466551	1.78064	4	63	4 hours	81	NA	NA
R-MMU-70614	R-MMU-70614 Amino acid synthesis and interconversion (transamination)	0.00475662	0.0275179	0.552011	1.77965	29	28	4 hours	82	NA	NA
R-MMU-174143	R-MMU-174143 APC/C-mediated degradation of cell cycle proteins	0.00042735	0.00404832	0.446214	1.77904	2	81	4 hours	84	NA	NA
R-MMU-453276	R-MMU-453276 Regulation of mitotic cell cycle	0.00042735	0.00404832	0.446214	1.77904	2	81	4 hours	83	NA	NA
R-MMU-6798695	R-MMU-6798695 Neutrophil degranulation	0.000114456	0.00221583	0.363231	1.76901	0	432	4 hours	85	NA	Immune System
R-MMU-390522	R-MMU-390522 Striated Muscle Contraction	0.00424328	0.0256899	0.539484	1.76667	26	30	4 hours	86	NA	NA
R-MMU-450531	R-MMU-450531 Regulation of mRNA stability by proteins that bind AU-rich elements	0.000430231	0.00404832	0.44837	1.76181	2	74	4 hours	87	NA	NA
R-MMU-2132295	R-MMU-2132295 MHC class II antigen presentation	0.000417885	0.00404832	0.427096	1.76087	2	100	4 hours	88	NA	Immune System
R-MMU-5668541	R-MMU-5668541 TNFR2 non-canonical NF-kB pathway	0.000565611	0.00496339	0.436135	1.7606	3	87	4 hours	89	NA	Immune System
R-MMU-69306	R-MMU-69306 DNA Replication	0.000272702	0.00313371	0.417348	1.76043	1	117	4 hours	90	NA	NA
R-MMU-199977	R-MMU-199977 ER to Golgi Anterograde Transport	0.000135227	0.00221583	0.409567	1.7583	0	133	4 hours	91	NA	NA
R-MMU-174178	R-MMU-174178 APC/C:Cdh1 mediated degradation of Cdc20 and other APC/C:Cdh1 targeted proteins in late mitosis/early G1	0.000729714	0.00609395	0.456072	1.75477	4	66	4 hours	92	NA	NA
R-MMU-388841	R-MMU-388841 Costimulation by the CD28 family	0.00103413	0.00791816	0.461602	1.75082	6	61	4 hours	93	NA	Immune System
R-MMU-1169091	R-MMU-1169091 Activation of NF-kappaB in B cells	0.00103413	0.00791816	0.460845	1.74795	6	61	4 hours	94	NA	Immune System
R-MMU-948021	R-MMU-948021 Transport to the Golgi and subsequent modification	0.000131978	0.00221583	0.396272	1.74653	0	159	4 hours	95	NA	NA
R-MMU-176814	R-MMU-176814 Activation of APC/C and APC/C:Cdc20 mediated degradation of mitotic proteins	0.000869187	0.00685692	0.448366	1.73937	5	69	4 hours	96	NA	NA
R-MMU-202433	R-MMU-202433 Generation of second messenger molecules	0.00744698	0.040111	0.563247	1.73808	45	23	4 hours	97	NA	Immune System
R-MMU-2871837	R-MMU-2871837 FCERI mediated NF-kB activation	0.000869187	0.00685692	0.447066	1.73432	5	69	4 hours	98	NA	Immune System
R-MMU-8953897	R-MMU-8953897 Cellular responses to external stimuli	0.000116945	0.00221583	0.358736	1.72863	0	378	4 hours	99	NA	NA
R-MMU-69242	R-MMU-69242 S Phase	0.000134318	0.00221583	0.398729	1.71853	0	136	4 hours	100	NA	NA
R-MMU-5689603	R-MMU-5689603 UCH proteinases	0.00142898	0.0101458	0.428104	1.69691	9	78	4 hours	101	NA	NA
R-MMU-6811440	R-MMU-6811440 Retrograde transport at the Trans-Golgi-Network	0.00441804	0.0262286	0.477622	1.69445	28	43	4 hours	102	NA	NA
R-MMU-71406	R-MMU-71406 Pyruvate metabolism and Citric Acid (TCA) cycle	0.00546282	0.0304747	0.470409	1.68973	35	46	4 hours	103	NA	NA
R-MMU-9609507	R-MMU-9609507 Protein localization	0.00312872	0.0197059	0.449999	1.6849	20	57	4 hours	104	NA	NA
R-MMU-70895	R-MMU-70895 Branched-chain amino acid catabolism	0.013355	0.0651893	0.554911	1.67255	81	21	4 hours	105	NA	NA
R-MMU-8878166	R-MMU-8878166 Transcriptional regulation by RUNX2	0.00417039	0.0255338	0.448163	1.6709	27	56	4 hours	106	NA	NA
R-MMU-446219	R-MMU-446219 Synthesis of substrates in N-glycan biosythesis	0.00462687	0.0271698	0.449365	1.66957	30	55	4 hours	107	NA	NA
R-MMU-71403	R-MMU-71403 Citric acid cycle (TCA cycle)	0.0143711	0.0684378	0.546432	1.66865	88	22	4 hours	108	NA	NA
R-MMU-2262752	R-MMU-2262752 Cellular responses to stress	0.000119374	0.00221583	0.349697	1.66452	0	319	4 hours	109	NA	NA
R-MMU-6807070	R-MMU-6807070 PTEN Regulation	0.00125069	0.00904438	0.40105	1.66185	8	104	4 hours	110	NA	NA
R-MMU-114608	R-MMU-114608 Platelet degranulation	0.00124671	0.00904438	0.400207	1.66144	8	105	4 hours	111	NA	NA
R-MMU-165159	R-MMU-165159 mTOR signalling	0.0096938	0.0508111	0.485515	1.66053	62	36	4 hours	112	NA	NA
R-MMU-453279	R-MMU-453279 Mitotic G1-G1/S phases	0.000540176	0.00479406	0.388484	1.65785	3	126	4 hours	113	NA	NA
R-MMU-1632852	R-MMU-1632852 Macroautophagy	0.00308144	0.0195659	0.434195	1.65714	20	63	4 hours	114	NA	NA
R-MMU-1234174	R-MMU-1234174 Regulation of Hypoxia-inducible Factor (HIF) by oxygen	0.0030648	0.0195659	0.429318	1.65183	20	66	4 hours	116	NA	NA
R-MMU-2262749	R-MMU-2262749 Cellular response to hypoxia	0.0030648	0.0195659	0.429318	1.65183	20	66	4 hours	115	NA	NA
R-MMU-983170	R-MMU-983170 Antigen Presentation: Folding, assembly and peptide loading of class I MHC	0.0116297	0.0588097	0.502843	1.64668	73	30	4 hours	117	NA	Immune System
R-MMU-15869	R-MMU-15869 Metabolism of nucleotides	0.00141603	0.0101458	0.408697	1.64565	9	86	4 hours	118	NA	NA
R-MMU-5694530	R-MMU-5694530 Cargo concentration in the ER	0.0146171	0.0686175	0.51402	1.64547	91	27	4 hours	119	NA	NA
R-MMU-198933	R-MMU-198933 Immunoregulatory interactions between a Lymphoid and a non-Lymphoid cell	0.00286287	0.0187891	0.414234	1.63784	19	77	4 hours	120	NA	Immune System
R-MMU-1614635	R-MMU-1614635 Sulfur amino acid metabolism	0.0200757	0.086625	0.552432	1.62052	121	19	4 hours	121	NA	NA
R-MMU-76005	R-MMU-76005 Response to elevated platelet cytosolic Ca2+	0.00192678	0.0132001	0.384953	1.60907	13	110	4 hours	122	NA	NA
R-MMU-983705	R-MMU-983705 Signaling by the B Cell Receptor (BCR)	0.00265734	0.017588	0.391637	1.6059	18	97	4 hours	123	NA	Immune System
R-MMU-4608870	R-MMU-4608870 Asymmetric localization of PCP proteins	0.00864124	0.0459103	0.428771	1.60541	57	57	4 hours	124	NA	NA
R-MMU-5626467	R-MMU-5626467 RHO GTPases activate IQGAPs	0.0192154	0.0839315	0.505094	1.60112	119	26	4 hours	125	NA	NA
R-MMU-77289	R-MMU-77289 Mitochondrial Fatty Acid Beta-Oxidation	0.0174346	0.0791653	0.480109	1.5981	111	32	4 hours	126	NA	NA
R-MMU-446193	R-MMU-446193 Biosynthesis of the N-glycan precursor (dolichol lipid-linked oligosaccharide, LLO) and transfer to a nascent protein	0.00731101	0.0396521	0.41488	1.59154	49	65	4 hours	127	NA	NA
R-MMU-1168372	R-MMU-1168372 Downstream signaling events of B Cell Receptor (BCR)	0.004433	0.0262286	0.403861	1.59035	30	75	4 hours	128	NA	Immune System
R-MMU-194068	R-MMU-194068 Bile acid and bile salt metabolism	0.0207706	0.088937	0.492878	1.589	130	28	4 hours	129	NA	NA
R-MMU-5610787	R-MMU-5610787 Hedgehog 'off' state	0.00389321	0.0241318	0.38482	1.58852	27	101	4 hours	130	NA	NA
R-MMU-1222556	R-MMU-1222556 ROS, RNS production in phagocytes	0.0209746	0.0890281	0.487989	1.58513	132	29	4 hours	131	NA	Immune System
R-MMU-8939236	R-MMU-8939236 RUNX1 regulates transcription of genes involved in differentiation of HSCs	0.0107117	0.0554027	0.412648	1.57491	72	63	4 hours	132	NA	NA
R-MMU-5632684	R-MMU-5632684 Hedgehog 'on' state	0.0043576	0.0261791	0.382315	1.56247	30	95	4 hours	133	NA	NA
R-MMU-8873719	R-MMU-8873719 RAB geranylgeranylation	0.0137027	0.0664709	0.417303	1.55584	91	56	4 hours	134	NA	NA
R-MMU-69620	R-MMU-69620 Cell Cycle Checkpoints	0.000869133	0.00685692	0.334099	1.55292	6	250	4 hours	135	NA	NA
R-MMU-9020702	R-MMU-9020702 Interleukin-1 signaling	0.00604782	0.033263	0.379343	1.54033	42	90	4 hours	136	NA	Immune System
R-MMU-446652	R-MMU-446652 Interleukin-1 family signaling	0.00526389	0.0297905	0.370374	1.53759	37	105	4 hours	137	NA	Immune System
R-MMU-8978868	R-MMU-8978868 Fatty acid metabolism	0.00317797	0.0198559	0.351743	1.53575	23	147	4 hours	138	NA	NA
R-MMU-211945	R-MMU-211945 Phase I - Functionalization of compounds	0.0101821	0.053015	0.386833	1.52544	70	76	4 hours	139	NA	NA
R-MMU-5578749	R-MMU-5578749 Transcriptional regulation by small RNAs	0.0179899	0.0802863	0.404109	1.52233	120	59	4 hours	140	NA	NA
R-MMU-8957322	R-MMU-8957322 Metabolism of steroids	0.00951299	0.0502003	0.377273	1.51564	66	85	4 hours	141	NA	NA
R-MMU-8953854	R-MMU-8953854 Metabolism of RNA	0.000113921	0.00221583	0.308444	1.50661	0	449	4 hours	142	NA	NA
R-MMU-8957275	R-MMU-8957275 Post-translational protein phosphorylation	0.0121951	0.0606649	0.373673	1.49816	85	83	4 hours	143	NA	NA
R-MMU-381426	R-MMU-381426 Regulation of Insulin-like Growth Factor (IGF) transport and uptake by Insulin-like Growth Factor Binding Proteins (IGFBPs)	0.0127648	0.0630967	0.364998	1.48847	90	93	4 hours	144	NA	NA
R-MMU-4086400	R-MMU-4086400 PCP/CE pathway	0.0146724	0.0686175	0.37241	1.48479	102	81	4 hours	145	NA	NA
R-MMU-5607764	R-MMU-5607764 CLEC7A (Dectin-1) signaling	0.018241	0.0804869	0.361366	1.45877	128	87	4 hours	146	NA	Immune System
R-MMU-211859	R-MMU-211859 Biological oxidations	0.0116716	0.0588097	0.333955	1.44397	86	139	4 hours	147	NA	NA
R-MMU-71387	R-MMU-71387 Metabolism of carbohydrates	0.00514752	0.0294916	0.313396	1.43976	40	221	4 hours	148	NA	NA
R-MMU-5689880	R-MMU-5689880 Ub-specific processing proteases	0.012069	0.0604222	0.327844	1.4327	90	149	4 hours	149	NA	NA
R-MMU-5358351	R-MMU-5358351 Signaling by Hedgehog	0.0150427	0.0699306	0.332839	1.4262	110	131	4 hours	150	NA	NA
R-MMU-983169	R-MMU-983169 Class I MHC mediated antigen processing & presentation	0.0026341	0.0175832	0.298776	1.42055	21	317	4 hours	151	NA	Immune System
R-MMU-2467813	R-MMU-2467813 Separation of Sister Chromatids	0.0146658	0.0686175	0.315342	1.40683	112	174	4 hours	152	NA	NA
R-MMU-1257604	R-MMU-1257604 PIP3 activates AKT signaling	0.0109526	0.0559085	0.307667	1.39944	85	207	4 hours	153	NA	NA
R-MMU-2555396	R-MMU-2555396 Mitotic Metaphase and Anaphase	0.0180972	0.0803064	0.309849	1.38741	139	178	4 hours	154	NA	NA
R-MMU-68882	R-MMU-68882 Mitotic Anaphase	0.0178133	0.0799553	0.309863	1.3866	137	177	4 hours	155	NA	NA
R-MMU-3700989	R-MMU-3700989 Transcriptional Regulation by TP53	0.0108602	0.0558013	0.29189	1.36294	87	263	4 hours	156	NA	NA
R-MMU-8951664	R-MMU-8951664 Neddylation	0.0233062	0.0983898	0.294514	1.33961	182	207	4 hours	157	NA	NA
R-MMU-68886	R-MMU-68886 M Phase	0.016456	0.0753921	0.277533	1.32388	137	327	4 hours	158	NA	NA
R-MMU-422475	R-MMU-422475 Axon guidance	0.00517331	0.0294916	-0.267146	-1.40923	9	251	4 hours	159	NA	NA
R-MMU-983231	R-MMU-983231 Factors involved in megakaryocyte development and platelet production	0.0143277	0.0684378	-0.305096	-1.44038	38	111	4 hours	160	NA	NA
R-MMU-9006936	R-MMU-9006936 Signaling by TGF-beta family members	0.0165071	0.0753921	-0.329994	-1.46129	49	76	4 hours	161	NA	NA
R-MMU-186797	R-MMU-186797 Signaling by PDGF	0.0192365	0.0839315	-0.364532	-1.49529	63	53	4 hours	162	NA	NA
R-MMU-1442490	R-MMU-1442490 Collagen degradation	0.0158265	0.073139	-0.391155	-1.55804	53	46	4 hours	163	NA	NA
R-MMU-983189	R-MMU-983189 Kinesins	0.0130991	0.0643423	-0.388426	-1.55965	43	48	4 hours	164	NA	NA
R-MMU-4086398	R-MMU-4086398 Ca2+ pathway	0.0208393	0.088937	-0.415986	-1.56707	72	36	4 hours	165	NA	NA
R-MMU-157118	R-MMU-157118 Signaling by NOTCH	0.0197425	0.0856605	-0.406078	-1.57793	68	41	4 hours	166	NA	NA
R-MMU-1474244	R-MMU-1474244 Extracellular matrix organization	0.00146556	0.0103117	-0.305159	-1.59311	2	226	4 hours	167	NA	NA
R-MMU-416482	R-MMU-416482 G alpha (12/13) signalling events	0.00543652	0.0304747	-0.370147	-1.60764	16	68	4 hours	168	NA	NA
R-MMU-3214842	R-MMU-3214842 HDMs demethylate histones	0.0177547	0.0799553	-0.453531	-1.61262	64	29	4 hours	169	NA	NA
R-MMU-8875878	R-MMU-8875878 MET promotes cell motility	0.0140361	0.0676678	-0.420931	-1.61284	48	39	4 hours	170	NA	NA
R-MMU-3247509	R-MMU-3247509 Chromatin modifying enzymes	0.00124481	0.00904438	-0.343783	-1.72475	2	163	4 hours	171	NA	NA
R-MMU-4839726	R-MMU-4839726 Chromatin organization	0.00124481	0.00904438	-0.343783	-1.72475	2	163	4 hours	172	NA	NA
R-MMU-3000171	R-MMU-3000171 Non-integrin membrane-ECM interactions	0.00599486	0.0332056	-0.458164	-1.73607	20	37	4 hours	173	NA	NA
R-MMU-216083	R-MMU-216083 Integrin cell surface interactions	0.0015873	0.0110686	-0.406469	-1.75097	4	66	4 hours	174	NA	NA
R-MMU-1250196	R-MMU-1250196 SHC1 events in ERBB2 signaling	0.00789149	0.0422141	-0.593188	-1.76553	31	15	4 hours	175	NA	NA
R-MMU-3000170	R-MMU-3000170 Syndecan interactions	0.0071996	0.0393209	-0.586859	-1.77939	28	16	4 hours	176	NA	NA
R-MMU-5635838	R-MMU-5635838 Activation of SMO	0.00471698	0.0274923	-0.602565	-1.82701	18	16	4 hours	177	NA	NA
R-MMU-1474228	R-MMU-1474228 Degradation of the extracellular matrix	0.00034638	0.00351329	-0.401404	-1.84286	0	94	4 hours	178	NA	NA
R-MMU-449836	R-MMU-449836 Other interleukin signaling	0.00254777	0.0171535	-0.593247	-1.88312	9	19	4 hours	179	NA	Immune System
R-MMU-8874081	R-MMU-8874081 MET activates PTK2 signaling	0.0016389	0.0113272	-0.532797	-1.89447	5	29	4 hours	180	NA	NA
R-MMU-1980143	R-MMU-1980143 Signaling by NOTCH1	0.0019861	0.0134882	-0.639372	-1.93861	7	16	4 hours	181	NA	NA
R-MMU-1266738	R-MMU-1266738 Developmental Biology	0.00071582	0.00609395	-0.363473	-2.01221	0	391	4 hours	182	NA	NA
R-MMU-6809371	R-MMU-6809371 Formation of the cornified envelope	0.000335345	0.00344612	-0.507375	-2.2711	0	81	4 hours	183	NA	NA
R-MMU-3000157	R-MMU-3000157 Laminin interactions	0.000270636	0.00313371	-0.658191	-2.31825	0	28	4 hours	184	NA	NA
R-MMU-6805567	R-MMU-6805567 Keratinization	0.000359324	0.00359785	-0.591101	-2.76642	0	105	4 hours	185	NA	NA
R-MMU-913531	R-MMU-913531 Interferon Signaling	0.000136968	0.00499718	0.603666	2.12033	0	45	24 hours	1	NA	Immune System
R-MMU-72689	R-MMU-72689 Formation of a pool of free 40S subunits	0.000140766	0.00499718	0.62248	2.06221	0	34	24 hours	2	NA	NA
R-MMU-1236975	R-MMU-1236975 Antigen processing-Cross presentation	0.000127747	0.00499718	0.528393	2.04518	0	78	24 hours	3	NA	Immune System
R-MMU-72695	R-MMU-72695 Formation of the ternary complex, and subsequently, the 43S complex	0.00013914	0.00499718	0.597487	2.01929	0	37	24 hours	4	NA	NA
R-MMU-72702	R-MMU-72702 Ribosomal scanning and start codon recognition	0.000137722	0.00499718	0.580927	2.0055	0	41	24 hours	5	NA	NA
R-MMU-1169408	R-MMU-1169408 ISG15 antiviral mechanism	0.000296296	0.00764288	0.66707	2.00049	1	22	24 hours	6	NA	Immune System
R-MMU-6798695	R-MMU-6798695 Neutrophil degranulation	0.000104428	0.00499718	0.429196	1.99339	0	432	24 hours	7	NA	Immune System
R-MMU-1169410	R-MMU-1169410 Antiviral mechanism by IFN-stimulated genes	0.000587544	0.00955983	0.64929	1.98913	3	24	24 hours	8	NA	Immune System
R-MMU-156827	R-MMU-156827 L13a-mediated translational silencing of Ceruloplasmin expression	0.000138389	0.00499718	0.578026	1.98619	0	40	24 hours	9	NA	NA
R-MMU-72649	R-MMU-72649 Translation initiation complex formation	0.000138389	0.00499718	0.578026	1.98619	0	40	24 hours	11	NA	NA
R-MMU-72662	R-MMU-72662 Activation of the mRNA upon binding of the cap-binding complex and eIFs, and subsequent binding to 43S	0.000138389	0.00499718	0.578026	1.98619	0	40	24 hours	10	NA	NA
R-MMU-163200	R-MMU-163200 Respiratory electron transport, ATP synthesis by chemiosmotic coupling, and heat production by uncoupling proteins.	0.000129316	0.00499718	0.522222	1.98351	0	69	24 hours	12	NA	NA
R-MMU-2132295	R-MMU-2132295 MHC class II antigen presentation	0.000124208	0.00499718	0.488839	1.96677	0	100	24 hours	13	NA	Immune System
R-MMU-1222556	R-MMU-1222556 ROS, RNS production in phagocytes	0.000287728	0.00764288	0.614923	1.96113	1	29	24 hours	14	NA	Immune System
R-MMU-3299685	R-MMU-3299685 Detoxification of Reactive Oxygen Species	0.00029036	0.00764288	0.6182	1.95397	1	28	24 hours	15	NA	NA
R-MMU-389948	R-MMU-389948 PD-1 signaling	0.000612182	0.00975744	0.702029	1.94621	3	16	24 hours	16	NA	Immune System
R-MMU-5626467	R-MMU-5626467 RHO GTPases activate IQGAPs	0.000730567	0.0106033	0.618722	1.92821	4	26	24 hours	17	NA	NA
R-MMU-72613	R-MMU-72613 Eukaryotic Translation Initiation	0.000136986	0.00499718	0.546157	1.92316	0	46	24 hours	18	NA	NA
R-MMU-72737	R-MMU-72737 Cap-dependent Translation Initiation	0.000136986	0.00499718	0.546157	1.92316	0	46	24 hours	19	NA	NA
R-MMU-8852276	R-MMU-8852276 The role of GTSE1 in G2/M progression after G2 checkpoint	0.000390219	0.00764288	0.50445	1.89942	2	66	24 hours	20	NA	NA
R-MMU-611105	R-MMU-611105 Respiratory electron transport	0.000268601	0.00764288	0.521159	1.88738	1	53	24 hours	21	NA	NA
R-MMU-176408	R-MMU-176408 Regulation of APC/C activators between G1/S and early anaphase	0.000128353	0.00499718	0.490335	1.88576	0	75	24 hours	22	NA	NA
R-MMU-909733	R-MMU-909733 Interferon alpha/beta signaling	0.000922084	0.0130936	0.688392	1.87873	5	15	24 hours	23	NA	Immune System
R-MMU-72766	R-MMU-72766 Translation	0.000117813	0.00499718	0.444318	1.87269	0	139	24 hours	24	NA	NA
R-MMU-174184	R-MMU-174184 Cdc20:Phospho-APC/C mediated degradation of Cyclin A	0.000391441	0.00764288	0.494871	1.85879	2	65	24 hours	25	NA	NA
R-MMU-1236978	R-MMU-1236978 Cross-presentation of soluble exogenous antigens (endosomes)	0.000547945	0.00910522	0.527608	1.85784	3	46	24 hours	26	NA	Immune System
R-MMU-179419	R-MMU-179419 APC:Cdc20 mediated degradation of cell cycle proteins prior to satisfation of the cell cycle checkpoint	0.000390219	0.00764288	0.492344	1.85383	2	66	24 hours	27	NA	NA
R-MMU-8955332	R-MMU-8955332 Carboxyterminal post-translational modifications of tubulin	0.00167275	0.0207368	0.653813	1.84228	10	17	24 hours	28	NA	NA
R-MMU-6799198	R-MMU-6799198 Complex I biogenesis	0.000543331	0.00910522	0.51664	1.83765	3	48	24 hours	29	NA	NA
R-MMU-1234176	R-MMU-1234176 Oxygen-dependent proline hydroxylation of Hypoxia-inducible Factor Alpha	0.00026295	0.00764288	0.49356	1.83416	1	61	24 hours	30	NA	NA
R-MMU-176814	R-MMU-176814 Activation of APC/C and APC/C:Cdc20 mediated degradation of mitotic proteins	0.000258632	0.00764288	0.482291	1.83184	1	69	24 hours	31	NA	NA
R-MMU-5358346	R-MMU-5358346 Hedgehog ligand biogenesis	0.000532481	0.00910522	0.498929	1.82643	3	56	24 hours	32	NA	NA
R-MMU-176409	R-MMU-176409 APC/C:Cdc20 mediated degradation of mitotic proteins	0.000388903	0.00764288	0.479595	1.81622	2	68	24 hours	33	NA	NA
R-MMU-174154	R-MMU-174154 APC/C:Cdc20 mediated degradation of Securin	0.000657376	0.0100669	0.488357	1.81483	4	61	24 hours	34	NA	NA
R-MMU-388841	R-MMU-388841 Costimulation by the CD28 family	0.000657376	0.0100669	0.487696	1.81237	4	61	24 hours	35	NA	Immune System
R-MMU-1234174	R-MMU-1234174 Regulation of Hypoxia-inducible Factor (HIF) by oxygen	0.000520291	0.00910522	0.478827	1.80294	3	66	24 hours	36	NA	NA
R-MMU-2262749	R-MMU-2262749 Cellular response to hypoxia	0.000520291	0.00910522	0.478827	1.80294	3	66	24 hours	37	NA	NA
R-MMU-166658	R-MMU-166658 Complement cascade	0.00273342	0.0254143	0.562443	1.79376	18	29	24 hours	38	R-MMU-166658 Complement cascade	Immune System
R-MMU-8957275	R-MMU-8957275 Post-translational protein phosphorylation	0.000253453	0.00764288	0.45818	1.79045	1	83	24 hours	39	NA	NA
R-MMU-174143	R-MMU-174143 APC/C-mediated degradation of cell cycle proteins	0.000381388	0.00764288	0.456663	1.77772	2	81	24 hours	41	NA	NA
R-MMU-453276	R-MMU-453276 Regulation of mitotic cell cycle	0.000381388	0.00764288	0.456663	1.77772	2	81	24 hours	40	NA	NA
R-MMU-114608	R-MMU-114608 Platelet degranulation	0.000123213	0.00499718	0.436139	1.76876	0	105	24 hours	42	NA	NA
R-MMU-1428517	R-MMU-1428517 The citric acid (TCA) cycle and respiratory electron transport	0.00024216	0.00764288	0.425979	1.75382	1	115	24 hours	43	NA	NA
R-MMU-977606	R-MMU-977606 Regulation of Complement cascade	0.00348635	0.0286614	0.557972	1.75199	23	27	24 hours	44	R-MMU-977606 Regulation of Complement cascade	Immune System
R-MMU-204005	R-MMU-204005 COPII-mediated vesicle transport	0.0011754	0.015559	0.465848	1.74627	8	64	24 hours	45	NA	NA
R-MMU-5663213	R-MMU-5663213 RHO GTPases Activate WASPs and WAVEs	0.00267455	0.0254143	0.52419	1.73659	18	34	24 hours	46	NA	NA
R-MMU-76005	R-MMU-76005 Response to elevated platelet cytosolic Ca2+	0.000366659	0.00764288	0.422717	1.72797	2	110	24 hours	47	NA	NA
R-MMU-74259	R-MMU-74259 Purine catabolism	0.00517032	0.0399804	0.612774	1.72664	33	17	24 hours	48	NA	NA
R-MMU-69229	R-MMU-69229 Ubiquitin-dependent degradation of Cyclin D1	0.00219178	0.0237747	0.490312	1.72651	15	46	24 hours	50	NA	NA
R-MMU-75815	R-MMU-75815 Ubiquitin-dependent degradation of Cyclin D	0.00219178	0.0237747	0.490312	1.72651	15	46	24 hours	49	NA	NA
R-MMU-174178	R-MMU-174178 APC/C:Cdh1 mediated degradation of Cdc20 and other APC/C:Cdh1 targeted proteins in late mitosis/early G1	0.00104058	0.0145124	0.457801	1.72377	7	66	24 hours	51	NA	NA
R-MMU-428157	R-MMU-428157 Sphingolipid metabolism	0.00115385	0.0155371	0.447068	1.72225	8	76	24 hours	52	NA	NA
R-MMU-69601	R-MMU-69601 Ubiquitin Mediated Degradation of Phosphorylated Cdc25A	0.00259244	0.0249963	0.486274	1.72163	18	47	24 hours	53	NA	NA
R-MMU-69610	R-MMU-69610 p53-Independent DNA Damage Response	0.00259244	0.0249963	0.486274	1.72163	18	47	24 hours	55	NA	NA
R-MMU-69613	R-MMU-69613 p53-Independent G1/S DNA damage checkpoint	0.00259244	0.0249963	0.486274	1.72163	18	47	24 hours	54	NA	NA
R-MMU-174113	R-MMU-174113 SCF-beta-TrCP mediated degradation of Emi1	0.00244333	0.0247823	0.479421	1.71748	17	50	24 hours	56	NA	NA
R-MMU-4641258	R-MMU-4641258 Degradation of DVL	0.00190217	0.0218368	0.478259	1.71696	13	51	24 hours	57	NA	NA
R-MMU-5610780	R-MMU-5610780 Degradation of GLI1 by the proteasome	0.00161638	0.0203612	0.475166	1.7158	11	52	24 hours	58	NA	NA
R-MMU-4641257	R-MMU-4641257 Degradation of AXIN	0.00271481	0.0254143	0.476611	1.70742	19	50	24 hours	59	NA	NA
R-MMU-196071	R-MMU-196071 Metabolism of steroid hormones	0.00696296	0.0481245	0.567045	1.70052	46	22	24 hours	60	NA	NA
R-MMU-174084	R-MMU-174084 Autodegradation of Cdh1 by Cdh1:APC/C	0.00239139	0.0245747	0.460681	1.69613	17	58	24 hours	61	NA	NA
R-MMU-69017	R-MMU-69017 CDK-mediated phosphorylation and removal of Cdc6	0.0019572	0.0218368	0.450826	1.69335	14	65	24 hours	62	NA	NA
R-MMU-6811436	R-MMU-6811436 COPI-independent Golgi-to-ER retrograde traffic	0.00454483	0.0354951	0.490132	1.69205	32	41	24 hours	63	NA	NA
R-MMU-948021	R-MMU-948021 Transport to the Golgi and subsequent modification	0.000116144	0.00499718	0.39441	1.68804	0	159	24 hours	64	NA	NA
R-MMU-69541	R-MMU-69541 Stabilization of p53	0.00298913	0.0267319	0.469337	1.68493	21	51	24 hours	65	NA	NA
R-MMU-202433	R-MMU-202433 Generation of second messenger molecules	0.00869565	0.0565942	0.554835	1.68397	58	23	24 hours	66	NA	Immune System
R-MMU-196807	R-MMU-196807 Nicotinate metabolism	0.00862069	0.0565778	0.540044	1.68301	58	26	24 hours	67	NA	NA
R-MMU-199977	R-MMU-199977 ER to Golgi Anterograde Transport	0.000473205	0.00901397	0.401078	1.68143	3	133	24 hours	68	NA	NA
R-MMU-8956319	R-MMU-8956319 Nucleobase catabolism	0.00830589	0.0554436	0.522436	1.6778	57	30	24 hours	69	NA	NA
R-MMU-350562	R-MMU-350562 Regulation of ornithine decarboxylase (ODC)	0.00448857	0.0354099	0.468566	1.672	32	49	24 hours	70	NA	NA
R-MMU-3371497	R-MMU-3371497 HSP90 chaperone cycle for steroid hormone receptors (SHR)	0.00633522	0.0459795	0.480829	1.65993	45	41	24 hours	71	NA	NA
R-MMU-69563	R-MMU-69563 p53-Dependent G1 DNA Damage Response	0.00332138	0.0275957	0.450463	1.65851	24	58	24 hours	73	NA	NA
R-MMU-69580	R-MMU-69580 p53-Dependent G1/S DNA damage checkpoint	0.00332138	0.0275957	0.450463	1.65851	24	58	24 hours	72	NA	NA
R-MMU-349425	R-MMU-349425 Autodegradation of the E3 ubiquitin ligase COP1	0.00654932	0.0465002	0.468096	1.65727	47	47	24 hours	74	NA	NA
R-MMU-381426	R-MMU-381426 Regulation of Insulin-like Growth Factor (IGF) transport and uptake by Insulin-like Growth Factor Binding Proteins (IGFBPs)	0.00137707	0.0179248	0.416251	1.65713	10	93	24 hours	75	NA	NA
R-MMU-8854050	R-MMU-8854050 FBXL7 down-regulates AURKA during mitotic entry and in early mitosis	0.0057011	0.0436525	0.461522	1.65336	41	50	24 hours	76	NA	NA
R-MMU-5668541	R-MMU-5668541 TNFR2 non-canonical NF-kB pathway	0.00188584	0.0218368	0.418717	1.64948	14	87	24 hours	77	NA	Immune System
R-MMU-69615	R-MMU-69615 G1/S DNA Damage Checkpoints	0.00369393	0.0300517	0.444672	1.6483	27	60	24 hours	78	NA	NA
R-MMU-2467813	R-MMU-2467813 Separation of Sister Chromatids	0.000345224	0.00764288	0.381549	1.64683	2	174	24 hours	79	NA	NA
R-MMU-2980736	R-MMU-2980736 Peptide hormone metabolism	0.00719624	0.0488718	0.478783	1.64518	51	40	24 hours	80	NA	NA
R-MMU-351202	R-MMU-351202 Metabolism of polyamines	0.00309757	0.0271821	0.430684	1.64399	23	72	24 hours	81	NA	NA
R-MMU-446203	R-MMU-446203 Asparagine N-linked glycosylation	0.000110181	0.00499718	0.36761	1.64252	0	252	24 hours	82	NA	NA
R-MMU-450408	R-MMU-450408 AUF1 (hnRNP D0) binds and destabilizes mRNA	0.00584875	0.0443483	0.459899	1.64107	42	49	24 hours	83	NA	NA
R-MMU-202424	R-MMU-202424 Downstream TCR signaling	0.00228108	0.0240746	0.419257	1.63835	17	83	24 hours	84	NA	Immune System
R-MMU-2871837	R-MMU-2871837 FCERI mediated NF-kB activation	0.0032329	0.0275957	0.431171	1.63768	24	69	24 hours	85	NA	Immune System
R-MMU-77387	R-MMU-77387 Insulin receptor recycling	0.0120855	0.0720516	0.539472	1.63734	81	23	24 hours	86	NA	NA
R-MMU-877300	R-MMU-877300 Interferon gamma signaling	0.0163759	0.0915569	0.587178	1.62781	106	16	24 hours	87	NA	Immune System
R-MMU-1236974	R-MMU-1236974 ER-Phagosome pathway	0.0135593	0.0790286	0.535872	1.62642	91	23	24 hours	88	NA	Immune System
R-MMU-983170	R-MMU-983170 Antigen Presentation: Folding, assembly and peptide loading of class I MHC	0.0131749	0.0773651	0.505498	1.6234	91	30	24 hours	89	NA	Immune System
R-MMU-5607761	R-MMU-5607761 Dectin-1 mediated noncanonical NF-kB signaling	0.00641711	0.0459795	0.445745	1.62242	47	54	24 hours	91	NA	Immune System
R-MMU-5676590	R-MMU-5676590 NIK-->noncanonical NF-kB signaling	0.00641711	0.0459795	0.445745	1.62242	47	54	24 hours	90	NA	Immune System
R-MMU-5610785	R-MMU-5610785 GLI3 is processed to GLI3R by the proteasome	0.00641711	0.0459795	0.445731	1.62237	47	54	24 hours	92	NA	NA
R-MMU-1660661	R-MMU-1660661 Sphingolipid de novo biosynthesis	0.00927207	0.059847	0.471425	1.6199	66	40	24 hours	93	NA	NA
R-MMU-2555396	R-MMU-2555396 Mitotic Metaphase and Anaphase	0.000344195	0.00764288	0.374292	1.61897	2	178	24 hours	94	NA	NA
R-MMU-68882	R-MMU-68882 Mitotic Anaphase	0.000344669	0.00764288	0.374349	1.6187	2	177	24 hours	95	NA	NA
R-MMU-202403	R-MMU-202403 TCR signaling	0.00173891	0.0212202	0.400661	1.61199	13	100	24 hours	96	NA	Immune System
R-MMU-193368	R-MMU-193368 Synthesis of bile acids and bile salts via 7alpha-hydroxycholesterol	0.0205932	0.0998962	0.587989	1.60471	133	15	24 hours	97	NA	NA
R-MMU-382556	R-MMU-382556 ABC-family proteins mediated transport	0.00327085	0.0275957	0.407751	1.60374	25	86	24 hours	98	NA	NA
R-MMU-141405	R-MMU-141405 Inhibition of the proteolytic activity of APC/C required for the onset of anaphase by mitotic spindle checkpoint components	0.0191467	0.0977357	0.553074	1.59908	126	19	24 hours	99	NA	NA
R-MMU-141430	R-MMU-141430 Inactivation of APC/C via direct inhibition of the APC/C complex	0.0191467	0.0977357	0.553074	1.59908	126	19	24 hours	100	NA	NA
R-MMU-202733	R-MMU-202733 Cell surface interactions at the vascular wall	0.00223964	0.0239611	0.396954	1.5958	17	99	24 hours	101	NA	NA
R-MMU-8941858	R-MMU-8941858 Regulation of RUNX3 expression and activity	0.0111534	0.0691335	0.446734	1.59409	81	49	24 hours	102	NA	NA
R-MMU-5687128	R-MMU-5687128 MAPK6/MAPK4 signaling	0.00594853	0.0446712	0.419068	1.59171	45	69	24 hours	103	NA	NA
R-MMU-8939902	R-MMU-8939902 Regulation of RUNX2 expression and activity	0.0118707	0.071868	0.448861	1.58917	86	47	24 hours	104	NA	NA
R-MMU-8948751	R-MMU-8948751 Regulation of PTEN stability and activity	0.00683581	0.0476676	0.424348	1.58152	51	62	24 hours	105	NA	NA
R-MMU-983169	R-MMU-983169 Class I MHC mediated antigen processing & presentation	0.000107204	0.00499718	0.345981	1.57532	0	317	24 hours	106	NA	Immune System
R-MMU-5658442	R-MMU-5658442 Regulation of RAS by GAPs	0.00760955	0.0512333	0.420503	1.57146	57	63	24 hours	107	NA	NA
R-MMU-8953897	R-MMU-8953897 Cellular responses to external stimuli	0.00010563	0.00499718	0.338953	1.56272	0	378	24 hours	108	NA	NA
R-MMU-1280215	R-MMU-1280215 Cytokine Signaling in Immune system	0.000106952	0.00499718	0.342284	1.56258	0	331	24 hours	109	NA	Immune System
R-MMU-68827	R-MMU-68827 CDT1 association with the CDC6:ORC:origin complex	0.0127005	0.0751448	0.42908	1.56176	94	54	24 hours	110	NA	NA
R-MMU-9020702	R-MMU-9020702 Interleukin-1 signaling	0.00626096	0.0459795	0.392547	1.55557	49	90	24 hours	111	NA	Immune System
R-MMU-4608870	R-MMU-4608870 Asymmetric localization of PCP proteins	0.0119633	0.0718719	0.422194	1.55003	89	57	24 hours	112	NA	NA
R-MMU-8939236	R-MMU-8939236 RUNX1 regulates transcription of genes involved in differentiation of HSCs	0.0104959	0.0660605	0.41329	1.5445	79	63	24 hours	113	NA	NA
R-MMU-2262752	R-MMU-2262752 Cellular responses to stress	0.00010717	0.00499718	0.338994	1.54399	0	319	24 hours	114	NA	NA
R-MMU-199992	R-MMU-199992 trans-Golgi Network Vesicle Budding	0.0116998	0.0713868	0.412798	1.53847	88	62	24 hours	115	NA	NA
R-MMU-421837	R-MMU-421837 Clathrin derived vesicle budding	0.0116998	0.0713868	0.412798	1.53847	88	62	24 hours	116	NA	NA
R-MMU-187577	R-MMU-187577 SCF(Skp2)-mediated degradation of p27/p21	0.0153743	0.0882894	0.421864	1.5355	114	54	24 hours	117	NA	NA
R-MMU-69052	R-MMU-69052 Switching of origins to a post-replicative state	0.0105183	0.0660605	0.389554	1.52227	82	83	24 hours	118	NA	NA
R-MMU-446652	R-MMU-446652 Interleukin-1 family signaling	0.00677674	0.0476676	0.374726	1.51969	54	105	24 hours	119	NA	Immune System
R-MMU-2029482	R-MMU-2029482 Regulation of actin dynamics for phagocytic cup formation	0.0165563	0.0915569	0.409769	1.51397	124	59	24 hours	120	NA	Immune System
R-MMU-9609507	R-MMU-9609507 Protein localization	0.0204706	0.0998962	0.409323	1.50277	153	57	24 hours	121	NA	NA
R-MMU-76002	R-MMU-76002 Platelet activation, signaling and aggregation	0.00156986	0.0200993	0.339602	1.49718	13	215	24 hours	122	NA	NA
R-MMU-195258	R-MMU-195258 RHO GTPase Effectors	0.00110644	0.0151602	0.335477	1.49499	9	244	24 hours	123	NA	NA
R-MMU-5689880	R-MMU-5689880 Ub-specific processing proteases	0.00385469	0.0307195	0.351546	1.494	32	149	24 hours	124	NA	NA
R-MMU-450531	R-MMU-450531 Regulation of mRNA stability by proteins that bind AU-rich elements	0.0178571	0.0955235	0.388806	1.49177	138	74	24 hours	125	NA	NA
R-MMU-1169091	R-MMU-1169091 Activation of NF-kappaB in B cells	0.018275	0.0965238	0.400961	1.49005	138	61	24 hours	126	NA	Immune System
R-MMU-68949	R-MMU-68949 Orc1 removal from chromatin	0.0183977	0.0965238	0.396478	1.48922	140	65	24 hours	127	NA	NA
R-MMU-2029480	R-MMU-2029480 Fcgamma receptor (FCGR) dependent phagocytosis	0.0170853	0.092664	0.383157	1.48691	133	79	24 hours	128	NA	Immune System
R-MMU-5419276	R-MMU-5419276 Mitochondrial translation termination	0.0159676	0.0910267	0.379395	1.48258	125	83	24 hours	129	NA	NA
R-MMU-983705	R-MMU-983705 Signaling by the B Cell Receptor (BCR)	0.0142251	0.0822949	0.368777	1.47557	113	97	24 hours	130	NA	Immune System
R-MMU-5368287	R-MMU-5368287 Mitochondrial translation	0.0167089	0.0915569	0.376529	1.4743	131	84	24 hours	131	NA	NA
R-MMU-5389840	R-MMU-5389840 Mitochondrial translation elongation	0.0194508	0.0980069	0.378081	1.47181	152	81	24 hours	132	NA	NA
R-MMU-5610787	R-MMU-5610787 Hedgehog 'off' state	0.0167639	0.0915569	0.361345	1.45535	134	101	24 hours	133	NA	NA
R-MMU-69620	R-MMU-69620 Cell Cycle Checkpoints	0.00319524	0.0275957	0.323106	1.44304	28	250	24 hours	134	NA	NA
R-MMU-6791226	R-MMU-6791226 Major pathway of rRNA processing in the nucleolus and cytosol	0.0199827	0.0981542	0.356152	1.44197	161	104	24 hours	136	NA	NA
R-MMU-72312	R-MMU-72312 rRNA processing	0.0199827	0.0981542	0.356152	1.44197	161	104	24 hours	135	NA	NA
R-MMU-8868773	R-MMU-8868773 rRNA processing in the nucleus and cytosol	0.0199827	0.0981542	0.356152	1.44197	161	104	24 hours	137	NA	NA
R-MMU-69481	R-MMU-69481 G2/M Checkpoints	0.0164439	0.0915569	0.339127	1.42171	138	133	24 hours	138	NA	NA
R-MMU-68886	R-MMU-68886 M Phase	0.00192328	0.0218368	0.310247	1.41563	17	327	24 hours	139	NA	NA
R-MMU-196854	R-MMU-196854 Metabolism of vitamins and cofactors	0.0184149	0.0965238	0.329319	1.4014	157	151	24 hours	140	NA	NA
R-MMU-449147	R-MMU-449147 Signaling by Interleukins	0.00703838	0.0482191	0.312479	1.39838	63	256	24 hours	141	NA	Immune System
R-MMU-211859	R-MMU-211859 Biological oxidations	0.0194392	0.0980069	0.331773	1.39834	164	139	24 hours	142	NA	NA
R-MMU-109582	R-MMU-109582 Hemostasis	0.00301205	0.0267319	0.292717	1.36528	28	460	24 hours	143	NA	NA
R-MMU-71387	R-MMU-71387 Metabolism of carbohydrates	0.0186885	0.0973045	0.306703	1.35475	166	221	24 hours	144	NA	NA
R-MMU-5688426	R-MMU-5688426 Deubiquitination	0.0198142	0.0981542	0.306971	1.35472	176	218	24 hours	145	NA	NA
R-MMU-983168	R-MMU-983168 Antigen processing: Ubiquitination & Proteasome degradation	0.0164114	0.0915569	0.297671	1.33856	149	271	24 hours	146	NA	Immune System
R-MMU-194315	R-MMU-194315 Signaling by Rho GTPases	0.0105731	0.0660605	0.289711	1.33376	99	369	24 hours	147	NA	NA
R-MMU-1266738	R-MMU-1266738 Developmental Biology	0.00193424	0.0218368	-0.250398	-1.4236	0	391	24 hours	148	NA	NA
R-MMU-72203	R-MMU-72203 Processing of Capped Intron-Containing Pre-mRNA	0.00184502	0.0218368	-0.269394	-1.44129	1	215	24 hours	149	NA	NA
R-MMU-3247509	R-MMU-3247509 Chromatin modifying enzymes	0.00288184	0.0261712	-0.28606	-1.47259	3	163	24 hours	151	NA	NA
R-MMU-4839726	R-MMU-4839726 Chromatin organization	0.00288184	0.0261712	-0.28606	-1.47259	3	163	24 hours	150	NA	NA
R-MMU-6807505	R-MMU-6807505 RNA polymerase II transcribes snRNA genes	0.00844444	0.0558908	-0.3395	-1.53714	18	73	24 hours	152	NA	NA
R-MMU-8939243	R-MMU-8939243 RUNX1 interacts with co-factors whose precise effect on RUNX1 targets is not known	0.0188679	0.0975884	-0.397964	-1.53926	53	35	24 hours	153	NA	NA
R-MMU-1660499	R-MMU-1660499 Synthesis of PIPs at the plasma membrane	0.00935279	0.0598732	-0.387975	-1.60295	24	47	24 hours	154	NA	NA
R-MMU-191273	R-MMU-191273 Cholesterol biosynthesis	0.017846	0.0955235	-0.460017	-1.61515	56	24	24 hours	155	NA	NA
R-MMU-6809371	R-MMU-6809371 Formation of the cornified envelope	0.00234082	0.0243758	-0.351291	-1.62227	4	81	24 hours	156	NA	NA
R-MMU-72163	R-MMU-72163 mRNA Splicing - Major Pathway	0.000718391	0.0106033	-0.319536	-1.63675	0	159	24 hours	157	NA	NA
R-MMU-72172	R-MMU-72172 mRNA Splicing	0.000733138	0.0106033	-0.317716	-1.642	0	166	24 hours	158	NA	NA
R-MMU-3214858	R-MMU-3214858 RMTs methylate histone arginines	0.00253623	0.0249963	-0.454733	-1.80149	6	39	24 hours	159	NA	NA
R-MMU-5635838	R-MMU-5635838 Activation of SMO	0.00374856	0.0301817	-0.609424	-1.90539	12	16	24 hours	160	NA	NA
R-MMU-6805567	R-MMU-6805567 Keratinization	0.000530223	0.00910522	-0.419835	-2.0269	0	105	24 hours	161	NA	NA
R-MMU-6798695	R-MMU-6798695 Neutrophil degranulation	0.00012108	0.00816442	0.478485	2.39718	0	432	3 days	1	NA	Immune System
R-MMU-1169408	R-MMU-1169408 ISG15 antiviral mechanism	0.000175346	0.00816442	0.772365	2.38972	0	22	3 days	2	NA	Immune System
R-MMU-1169410	R-MMU-1169410 Antiviral mechanism by IFN-stimulated genes	0.000172891	0.00816442	0.744247	2.35936	0	24	3 days	3	NA	Immune System
R-MMU-913531	R-MMU-913531 Interferon Signaling	0.00016276	0.00816442	0.634676	2.31656	0	45	3 days	4	NA	Immune System
R-MMU-1236975	R-MMU-1236975 Antigen processing-Cross presentation	0.000155063	0.00816442	0.559846	2.26599	0	78	3 days	5	NA	Immune System
R-MMU-983170	R-MMU-983170 Antigen Presentation: Folding, assembly and peptide loading of class I MHC	0.000169924	0.00816442	0.639189	2.13551	0	30	3 days	6	NA	Immune System
R-MMU-196807	R-MMU-196807 Nicotinate metabolism	0.00017138	0.00816442	0.659327	2.13214	0	26	3 days	7	NA	NA
R-MMU-909733	R-MMU-909733 Interferon alpha/beta signaling	0.000177715	0.00816442	0.759825	2.1191	0	15	3 days	8	NA	Immune System
R-MMU-5656169	R-MMU-5656169 Termination of translesion DNA synthesis	0.000170619	0.00816442	0.620606	2.04472	0	28	3 days	9	NA	NA
R-MMU-917977	R-MMU-917977 Transferrin endocytosis and recycling	0.000170619	0.00816442	0.609342	2.02088	0	29	3 days	10	NA	NA
R-MMU-1222556	R-MMU-1222556 ROS, RNS production in phagocytes	0.000170619	0.00816442	0.608044	2.01658	0	29	3 days	11	NA	Immune System
R-MMU-1236974	R-MMU-1236974 ER-Phagosome pathway	0.000347887	0.00987707	0.642419	2.01323	1	23	3 days	12	NA	Immune System
R-MMU-8956319	R-MMU-8956319 Nucleobase catabolism	0.000169924	0.00816442	0.596524	1.99297	0	30	3 days	13	NA	NA
R-MMU-8854691	R-MMU-8854691 Interleukin-20 family signaling	0.000354108	0.00987707	0.697521	1.98035	1	16	3 days	14	NA	Immune System
R-MMU-197264	R-MMU-197264 Nicotinamide salvaging	0.000531161	0.0116371	0.690133	1.95938	2	16	3 days	15	NA	NA
R-MMU-2173782	R-MMU-2173782 Binding and Uptake of Ligands by Scavenger Receptors	0.000172503	0.00816442	0.608864	1.94831	0	25	3 days	16	NA	NA
R-MMU-1280215	R-MMU-1280215 Cytokine Signaling in Immune system	0.000125502	0.00816442	0.396978	1.94622	0	331	3 days	17	NA	Immune System
R-MMU-74259	R-MMU-74259 Purine catabolism	0.000707464	0.0130555	0.672901	1.9432	3	17	3 days	18	NA	NA
R-MMU-6785807	R-MMU-6785807 Interleukin-4 and Interleukin-13 signaling	0.00159943	0.0227868	0.68262	1.90378	8	15	3 days	19	NA	Immune System
R-MMU-77387	R-MMU-77387 Insulin receptor recycling	0.000869716	0.0144521	0.603882	1.89246	4	23	3 days	20	NA	NA
R-MMU-3371497	R-MMU-3371497 HSP90 chaperone cycle for steroid hormone receptors (SHR)	0.000658436	0.0130248	0.52698	1.88706	3	41	3 days	21	NA	NA
R-MMU-8852276	R-MMU-8852276 The role of GTSE1 in G2/M progression after G2 checkpoint	0.000314564	0.00987707	0.47603	1.87184	1	66	3 days	22	NA	NA
R-MMU-198933	R-MMU-198933 Immunoregulatory interactions between a Lymphoid and a non-Lymphoid cell	0.000311187	0.00987707	0.461481	1.86247	1	77	3 days	23	NA	Immune System
R-MMU-2980736	R-MMU-2980736 Peptide hormone metabolism	0.00115645	0.0177096	0.52177	1.85884	6	40	3 days	24	NA	NA
R-MMU-3299685	R-MMU-3299685 Detoxification of Reactive Oxygen Species	0.000341239	0.00987707	0.563101	1.85526	1	28	3 days	25	NA	NA
R-MMU-1236978	R-MMU-1236978 Cross-presentation of soluble exogenous antigens (endosomes)	0.000323311	0.00987707	0.500039	1.8331	1	46	3 days	26	NA	Immune System
R-MMU-2132295	R-MMU-2132295 MHC class II antigen presentation	0.00029994	0.00987707	0.43095	1.82072	1	100	3 days	27	NA	Immune System
R-MMU-166658	R-MMU-166658 Complement cascade	0.000682477	0.0130248	0.548796	1.82008	3	29	3 days	28	R-MMU-166658 Complement cascade	Immune System
R-MMU-977606	R-MMU-977606 Regulation of Complement cascade	0.000683761	0.0130248	0.555913	1.81417	3	27	3 days	29	R-MMU-977606 Regulation of Complement cascade	Immune System
R-MMU-174113	R-MMU-174113 SCF-beta-TrCP mediated degradation of Emi1	0.000641128	0.0130248	0.483869	1.80375	3	50	3 days	30	NA	NA
R-MMU-449147	R-MMU-449147 Signaling by Interleukins	0.000130548	0.00816442	0.376873	1.80101	0	256	3 days	31	NA	Immune System
R-MMU-2299718	R-MMU-2299718 Condensation of Prophase Chromosomes	0.000682477	0.0130248	0.545556	1.79745	3	28	3 days	32	NA	NA
R-MMU-351202	R-MMU-351202 Metabolism of polyamines	0.000780884	0.0135527	0.449128	1.79262	4	72	3 days	33	NA	NA
R-MMU-2168880	R-MMU-2168880 Scavenging of heme from plasma	0.00550915	0.0531191	0.640771	1.78707	30	15	3 days	34	NA	NA
R-MMU-110313	R-MMU-110313 Translesion synthesis by Y family DNA polymerases bypasses lesions on DNA template	0.00201106	0.0258044	0.516138	1.78706	11	35	3 days	35	NA	NA
R-MMU-187577	R-MMU-187577 SCF(Skp2)-mediated degradation of p27/p21	0.000477783	0.010975	0.465183	1.76177	2	54	3 days	36	NA	NA
R-MMU-917937	R-MMU-917937 Iron uptake and transport	0.00176678	0.0237907	0.473865	1.7606	10	49	3 days	37	NA	NA
R-MMU-6783589	R-MMU-6783589 Interleukin-6 family signaling	0.00504436	0.0511642	0.558622	1.75063	28	23	3 days	38	NA	Immune System
R-MMU-72689	R-MMU-72689 Formation of a pool of free 40S subunits	0.00302877	0.037096	0.50832	1.74562	17	34	3 days	39	NA	NA
R-MMU-114608	R-MMU-114608 Platelet degranulation	0.000449236	0.0106687	0.4097	1.74168	2	105	3 days	40	NA	NA
R-MMU-983169	R-MMU-983169 Class I MHC mediated antigen processing & presentation	0.000125865	0.00816442	0.355941	1.74015	0	317	3 days	41	NA	Immune System
R-MMU-5626467	R-MMU-5626467 RHO GTPases activate IQGAPs	0.00462725	0.0488362	0.535807	1.7327	26	26	3 days	42	NA	NA
R-MMU-8955332	R-MMU-8955332 Carboxyterminal post-translational modifications of tubulin	0.00990449	0.0716242	0.598246	1.72761	55	17	3 days	43	NA	NA
R-MMU-76005	R-MMU-76005 Response to elevated platelet cytosolic Ca2+	0.000446362	0.0106687	0.40287	1.72676	2	110	3 days	44	NA	NA
R-MMU-8939902	R-MMU-8939902 Regulation of RUNX2 expression and activity	0.00307046	0.037096	0.467804	1.72278	18	47	3 days	45	NA	NA
R-MMU-112409	R-MMU-112409 RAF-independent MAPK1/3 activation	0.00626196	0.0562137	0.548026	1.71742	35	23	3 days	46	NA	NA
R-MMU-15869	R-MMU-15869 Metabolism of nucleotides	0.000770416	0.0135527	0.417309	1.71565	4	86	3 days	47	NA	NA
R-MMU-202733	R-MMU-202733 Cell surface interactions at the vascular wall	0.000450789	0.0106687	0.406567	1.71511	2	99	3 days	48	NA	NA
R-MMU-72766	R-MMU-72766 Translation	0.000289352	0.00987707	0.384605	1.70581	1	139	3 days	49	NA	NA
R-MMU-5205685	R-MMU-5205685 Pink/Parkin Mediated Mitophagy	0.0136331	0.0829219	0.59985	1.70305	76	16	3 days	50	NA	NA
R-MMU-72695	R-MMU-72695 Formation of the ternary complex, and subsequently, the 43S complex	0.00532446	0.0525863	0.48557	1.70215	31	37	3 days	51	NA	NA
R-MMU-350562	R-MMU-350562 Regulation of ornithine decarboxylase (ODC)	0.00337295	0.0387393	0.457756	1.70075	20	49	3 days	52	NA	NA
R-MMU-5668541	R-MMU-5668541 TNFR2 non-canonical NF-kB pathway	0.00137952	0.0203284	0.412711	1.70041	8	87	3 days	53	NA	Immune System
R-MMU-381426	R-MMU-381426 Regulation of Insulin-like Growth Factor (IGF) transport and uptake by Insulin-like Growth Factor Binding Proteins (IGFBPs)	0.00106707	0.0166677	0.406633	1.69142	6	93	3 days	54	NA	NA
R-MMU-8878166	R-MMU-8878166 Transcriptional regulation by RUNX2	0.00366067	0.0411307	0.442689	1.68919	22	56	3 days	55	NA	NA
R-MMU-877300	R-MMU-877300 Interferon gamma signaling	0.0154037	0.0844184	0.594757	1.68859	86	16	3 days	56	NA	Immune System
R-MMU-8854050	R-MMU-8854050 FBXL7 down-regulates AURKA during mitotic entry and in early mitosis	0.00368649	0.0411307	0.4513	1.68234	22	50	3 days	57	NA	NA
R-MMU-8957275	R-MMU-8957275 Post-translational protein phosphorylation	0.00169492	0.0235194	0.410513	1.67974	10	83	3 days	58	NA	NA
R-MMU-73728	R-MMU-73728 RNA Polymerase I Promoter Opening	0.0115688	0.076395	0.552906	1.66965	65	20	3 days	59	NA	NA
R-MMU-5694530	R-MMU-5694530 Cargo concentration in the ER	0.0112821	0.076395	0.508267	1.65868	65	27	3 days	60	NA	NA
R-MMU-427413	R-MMU-427413 NoRC negatively regulates rRNA expression	0.016838	0.0877543	0.565433	1.65602	94	18	3 days	61	NA	NA
R-MMU-5696397	R-MMU-5696397 Gap-filling DNA repair synthesis and ligation in GG-NER	0.0182559	0.090917	0.561358	1.64409	102	18	3 days	62	NA	NA
R-MMU-68949	R-MMU-68949 Orc1 removal from chromatin	0.00538657	0.0525863	0.419102	1.64098	33	65	3 days	63	NA	NA
R-MMU-176408	R-MMU-176408 Regulation of APC/C activators between G1/S and early anaphase	0.00404166	0.0444583	0.407901	1.64059	25	75	3 days	64	NA	NA
R-MMU-5651801	R-MMU-5651801 PCNA-Dependent Long Patch Base Excision Repair	0.019278	0.0923686	0.549546	1.63931	109	19	3 days	65	NA	NA
R-MMU-156827	R-MMU-156827 L13a-mediated translational silencing of Ceruloplasmin expression	0.00842557	0.0654433	0.458756	1.63435	50	40	3 days	68	NA	NA
R-MMU-72649	R-MMU-72649 Translation initiation complex formation	0.00842557	0.0654433	0.458756	1.63435	50	40	3 days	66	NA	NA
R-MMU-72662	R-MMU-72662 Activation of the mRNA upon binding of the cap-binding complex and eIFs, and subsequent binding to 43S	0.00842557	0.0654433	0.458756	1.63435	50	40	3 days	67	NA	NA
R-MMU-76002	R-MMU-76002 Platelet activation, signaling and aggregation	0.000404367	0.010527	0.348509	1.63336	2	215	3 days	69	NA	NA
R-MMU-174143	R-MMU-174143 APC/C-mediated degradation of cell cycle proteins	0.00308737	0.037096	0.400328	1.63047	19	81	3 days	71	NA	NA
R-MMU-453276	R-MMU-453276 Regulation of mitotic cell cycle	0.00308737	0.037096	0.400328	1.63047	19	81	3 days	70	NA	NA
R-MMU-157579	R-MMU-157579 Telomere Maintenance	0.00854701	0.0654433	0.450779	1.62972	51	43	3 days	72	NA	NA
R-MMU-5669034	R-MMU-5669034 TNFs bind their physiological receptors	0.0161375	0.0852784	0.532532	1.62924	91	21	3 days	73	NA	Immune System
R-MMU-5687128	R-MMU-5687128 MAPK6/MAPK4 signaling	0.00532165	0.0525863	0.409643	1.62338	33	69	3 days	74	NA	NA
R-MMU-69229	R-MMU-69229 Ubiquitin-dependent degradation of Cyclin D1	0.00775946	0.0651628	0.442796	1.62326	47	46	3 days	75	NA	NA
R-MMU-75815	R-MMU-75815 Ubiquitin-dependent degradation of Cyclin D	0.00775946	0.0651628	0.442796	1.62326	47	46	3 days	76	NA	NA
R-MMU-8956321	R-MMU-8956321 Nucleotide salvage	0.0157812	0.0844184	0.523939	1.62108	89	22	3 days	77	NA	NA
R-MMU-72702	R-MMU-72702 Ribosomal scanning and start codon recognition	0.00938272	0.0701928	0.451621	1.61721	56	41	3 days	78	NA	NA
R-MMU-1169091	R-MMU-1169091 Activation of NF-kappaB in B cells	0.00747931	0.0645398	0.416657	1.61292	46	61	3 days	79	NA	Immune System
R-MMU-901042	R-MMU-901042 Calnexin/calreticulin cycle	0.0191195	0.0921746	0.527126	1.6127	108	21	3 days	80	NA	NA
R-MMU-8941858	R-MMU-8941858 Regulation of RUNX3 expression and activity	0.00835207	0.0654433	0.433923	1.6122	51	49	3 days	81	NA	NA
R-MMU-5610780	R-MMU-5610780 Degradation of GLI1 by the proteasome	0.00752	0.0645398	0.427997	1.60643	46	52	3 days	82	NA	NA
R-MMU-532668	R-MMU-532668 N-glycan trimming in the ER and Calnexin/Calreticulin cycle	0.013424	0.0825521	0.4803	1.60467	78	30	3 days	83	NA	NA
R-MMU-432720	R-MMU-432720 Lysosome Vesicle Biogenesis	0.0169666	0.0877543	0.495861	1.60352	98	26	3 days	84	NA	NA
R-MMU-6799198	R-MMU-6799198 Complex I biogenesis	0.0112794	0.076395	0.431586	1.59714	69	48	3 days	85	NA	NA
R-MMU-71387	R-MMU-71387 Metabolism of carbohydrates	0.000536409	0.0116371	0.339173	1.59546	3	221	3 days	86	NA	NA
R-MMU-163200	R-MMU-163200 Respiratory electron transport, ATP synthesis by chemiosmotic coupling, and heat production by uncoupling proteins.	0.00829551	0.0654433	0.401744	1.59208	52	69	3 days	87	NA	NA
R-MMU-373076	R-MMU-373076 Class A/1 (Rhodopsin-like receptors)	0.000718804	0.0130555	0.355591	1.59015	4	148	3 days	88	NA	NA
R-MMU-2142753	R-MMU-2142753 Arachidonic acid metabolism	0.0119586	0.0775608	0.431256	1.58818	73	47	3 days	89	NA	NA
R-MMU-109582	R-MMU-109582 Hemostasis	0.000119818	0.00816442	0.315349	1.58814	0	460	3 days	90	NA	NA
R-MMU-6811436	R-MMU-6811436 COPI-independent Golgi-to-ER retrograde traffic	0.0120165	0.0775608	0.442833	1.58574	72	41	3 days	91	NA	NA
R-MMU-69002	R-MMU-69002 DNA Replication Pre-Initiation	0.00573377	0.0545399	0.390168	1.58281	36	79	3 days	92	NA	NA
R-MMU-2262752	R-MMU-2262752 Cellular responses to stress	0.000252239	0.00987707	0.323442	1.58109	1	319	3 days	93	NA	NA
R-MMU-5389840	R-MMU-5389840 Mitochondrial translation elongation	0.00586601	0.0545399	0.387906	1.57988	37	81	3 days	94	NA	NA
R-MMU-69656	R-MMU-69656 Cyclin A:Cdk2-associated events at S phase entry	0.00943693	0.0701928	0.401696	1.57954	59	66	3 days	95	NA	NA
R-MMU-68827	R-MMU-68827 CDT1 association with the CDC6:ORC:origin complex	0.0114668	0.076395	0.416438	1.57716	71	54	3 days	96	NA	NA
R-MMU-69601	R-MMU-69601 Ubiquitin Mediated Degradation of Phosphorylated Cdc25A	0.0132515	0.082138	0.428185	1.57687	81	47	3 days	98	NA	NA
R-MMU-69610	R-MMU-69610 p53-Independent DNA Damage Response	0.0132515	0.082138	0.428185	1.57687	81	47	3 days	97	NA	NA
R-MMU-69613	R-MMU-69613 p53-Independent G1/S DNA damage checkpoint	0.0132515	0.082138	0.428185	1.57687	81	47	3 days	99	NA	NA
R-MMU-983705	R-MMU-983705 Signaling by the B Cell Receptor (BCR)	0.00498866	0.0511642	0.374201	1.57016	32	97	3 days	100	NA	Immune System
R-MMU-5419276	R-MMU-5419276 Mitochondrial translation termination	0.00585516	0.0545399	0.383529	1.56933	37	83	3 days	101	NA	NA
R-MMU-390522	R-MMU-390522 Striated Muscle Contraction	0.0190314	0.0921746	0.469669	1.56915	111	30	3 days	102	NA	NA
R-MMU-68867	R-MMU-68867 Assembly of the pre-replicative complex	0.00953289	0.0702376	0.402368	1.56728	59	63	3 days	103	NA	NA
R-MMU-5368287	R-MMU-5368287 Mitochondrial translation	0.00617189	0.0560493	0.381494	1.56303	39	84	3 days	104	NA	NA
R-MMU-5610785	R-MMU-5610785 GLI3 is processed to GLI3R by the proteasome	0.0136964	0.0829219	0.411445	1.55825	85	54	3 days	105	NA	NA
R-MMU-1638091	R-MMU-1638091 Heparan sulfate/heparin (HS-GAG) metabolism	0.0156999	0.0844184	0.433709	1.55712	94	42	3 days	106	NA	NA
R-MMU-174178	R-MMU-174178 APC/C:Cdh1 mediated degradation of Cdc20 and other APC/C:Cdh1 targeted proteins in late mitosis/early G1	0.0114816	0.076395	0.395943	1.55692	72	66	3 days	107	NA	NA
R-MMU-1234176	R-MMU-1234176 Oxygen-dependent proline hydroxylation of Hypoxia-inducible Factor Alpha	0.0138447	0.0830917	0.401753	1.55522	86	61	3 days	108	NA	NA
R-MMU-500792	R-MMU-500792 GPCR ligand binding	0.00125663	0.0188736	0.339756	1.5543	8	178	3 days	109	NA	NA
R-MMU-204005	R-MMU-204005 COPII-mediated vesicle transport	0.0128286	0.0821243	0.397551	1.55289	80	64	3 days	110	NA	NA
R-MMU-199977	R-MMU-199977 ER to Golgi Anterograde Transport	0.00333092	0.0387393	0.351526	1.5496	22	133	3 days	111	NA	NA
R-MMU-349425	R-MMU-349425 Autodegradation of the E3 ubiquitin ligase COP1	0.0161603	0.0852784	0.420377	1.54812	99	47	3 days	112	NA	NA
R-MMU-69202	R-MMU-69202 Cyclin E associated events during G1/S transition	0.0139373	0.0830917	0.396297	1.54799	87	64	3 days	113	NA	NA
R-MMU-5607761	R-MMU-5607761 Dectin-1 mediated noncanonical NF-kB signaling	0.0157668	0.0844184	0.40803	1.54532	98	54	3 days	114	NA	Immune System
R-MMU-5676590	R-MMU-5676590 NIK-->noncanonical NF-kB signaling	0.0157668	0.0844184	0.40803	1.54532	98	54	3 days	115	NA	Immune System
R-MMU-163125	R-MMU-163125 Post-translational modification: synthesis of GPI-anchored proteins	0.0149682	0.0844184	0.397693	1.54417	93	62	3 days	116	NA	NA
R-MMU-69563	R-MMU-69563 p53-Dependent G1 DNA Damage Response	0.0153477	0.0844184	0.403088	1.54387	95	58	3 days	118	NA	NA
R-MMU-69580	R-MMU-69580 p53-Dependent G1/S DNA damage checkpoint	0.0153477	0.0844184	0.403088	1.54387	95	58	3 days	117	NA	NA
R-MMU-174154	R-MMU-174154 APC/C:Cdc20 mediated degradation of Securin	0.0168682	0.0877543	0.396974	1.53672	105	61	3 days	119	NA	NA
R-MMU-176814	R-MMU-176814 Activation of APC/C and APC/C:Cdc20 mediated degradation of mitotic proteins	0.0143997	0.0833966	0.38678	1.53278	91	69	3 days	120	NA	NA
R-MMU-176409	R-MMU-176409 APC/C:Cdc20 mediated degradation of mitotic proteins	0.0144155	0.0833966	0.387553	1.53184	91	68	3 days	121	NA	NA
R-MMU-611105	R-MMU-611105 Respiratory electron transport	0.018124	0.090917	0.405764	1.53157	113	53	3 days	122	NA	NA
R-MMU-72613	R-MMU-72613 Eukaryotic Translation Initiation	0.0185904	0.090917	0.417158	1.52927	114	46	3 days	123	NA	NA
R-MMU-72737	R-MMU-72737 Cap-dependent Translation Initiation	0.0185904	0.090917	0.417158	1.52927	114	46	3 days	124	NA	NA
R-MMU-174084	R-MMU-174084 Autodegradation of Cdh1 by Cdh1:APC/C	0.0179057	0.090917	0.397633	1.52298	111	58	3 days	125	NA	NA
R-MMU-446652	R-MMU-446652 Interleukin-1 family signaling	0.00793651	0.0654433	0.358064	1.52217	52	105	3 days	126	NA	Immune System
R-MMU-5621481	R-MMU-5621481 C-type lectin receptors (CLRs)	0.00854701	0.0654433	0.357434	1.52148	56	106	3 days	127	NA	Immune System
R-MMU-8953897	R-MMU-8953897 Cellular responses to external stimuli	0.000372625	0.0100352	0.307208	1.52145	2	378	3 days	128	NA	NA
R-MMU-5358346	R-MMU-5358346 Hedgehog ligand biogenesis	0.0184625	0.090917	0.398326	1.51991	115	56	3 days	129	NA	NA
R-MMU-69239	R-MMU-69239 Synthesis of DNA	0.00745712	0.0645398	0.354824	1.51853	49	109	3 days	130	NA	NA
R-MMU-1168372	R-MMU-1168372 Downstream signaling events of B Cell Receptor (BCR)	0.0146122	0.0839125	0.376858	1.51574	93	75	3 days	131	NA	Immune System
R-MMU-1500931	R-MMU-1500931 Cell-Cell communication	0.0153894	0.0844184	0.375351	1.50968	98	75	3 days	132	NA	NA
R-MMU-69052	R-MMU-69052 Switching of origins to a post-replicative state	0.012943	0.082138	0.36891	1.50951	83	83	3 days	133	NA	NA
R-MMU-2871837	R-MMU-2871837 FCERI mediated NF-kB activation	0.0186258	0.090917	0.379879	1.50543	118	69	3 days	134	NA	Immune System
R-MMU-1630316	R-MMU-1630316 Glycosaminoglycan metabolism	0.0116402	0.076395	0.35849	1.50423	76	97	3 days	135	NA	NA
R-MMU-446203	R-MMU-446203 Asparagine N-linked glycosylation	0.00183655	0.0243109	0.313582	1.49534	13	252	3 days	136	NA	NA
R-MMU-69206	R-MMU-69206 G1/S Transition	0.014275	0.0833966	0.352248	1.48596	94	99	3 days	137	NA	NA
R-MMU-453279	R-MMU-453279 Mitotic G1-G1/S phases	0.0104228	0.0740018	0.336986	1.47272	70	126	3 days	138	NA	NA
R-MMU-9020702	R-MMU-9020702 Interleukin-1 signaling	0.019805	0.0943153	0.355125	1.47047	129	90	3 days	139	NA	Immune System
R-MMU-168898	R-MMU-168898 Toll-like Receptor Cascades	0.00935809	0.0701928	0.334229	1.4657	63	128	3 days	140	NA	Immune System
R-MMU-196849	R-MMU-196849 Metabolism of water-soluble vitamins and cofactors	0.0183128	0.090917	0.345912	1.46358	121	101	3 days	141	NA	NA
R-MMU-69481	R-MMU-69481 G2/M Checkpoints	0.00984794	0.0716242	0.33189	1.46304	67	133	3 days	142	NA	NA
R-MMU-948021	R-MMU-948021 Transport to the Golgi and subsequent modification	0.00854093	0.0654433	0.321492	1.45126	59	159	3 days	143	NA	NA
R-MMU-69306	R-MMU-69306 DNA Replication	0.02033	0.0951878	0.331586	1.43562	137	117	3 days	144	NA	NA
R-MMU-69242	R-MMU-69242 S Phase	0.0173812	0.0893075	0.32039	1.41658	119	136	3 days	145	NA	NA
R-MMU-983168	R-MMU-983168 Antigen processing: Ubiquitination & Proteasome degradation	0.0101909	0.0730193	0.284861	1.3693	78	271	3 days	146	NA	Immune System
R-MMU-5683057	R-MMU-5683057 MAPK family signaling cascades	0.0203539	0.0951878	0.28173	1.33483	152	240	3 days	147	NA	NA
R-MMU-372790	R-MMU-372790 Signaling by GPCR	0.0210283	0.0977567	0.255552	1.27899	172	425	3 days	148	NA	NA
R-MMU-1266738	R-MMU-1266738 Developmental Biology	0.0111288	0.076395	-0.224928	-1.25433	20	391	3 days	149	NA	NA
R-MMU-6811558	R-MMU-6811558 PI5P, PP2A and IER3 Regulate PI3K/AKT Signaling	0.0202164	0.0951878	-0.31729	-1.41812	70	83	3 days	150	NA	NA
R-MMU-199418	R-MMU-199418 Negative regulation of the PI3K/AKT network	0.0151251	0.0844184	-0.316319	-1.4318	51	90	3 days	151	NA	NA
R-MMU-72203	R-MMU-72203 Processing of Capped Intron-Containing Pre-mRNA	0.00425861	0.0461941	-0.275392	-1.43353	10	215	3 days	152	NA	NA
R-MMU-190236	R-MMU-190236 Signaling by FGFR	0.0107735	0.0758026	-0.357506	-1.536	38	68	3 days	153	NA	NA
R-MMU-72163	R-MMU-72163 mRNA Splicing - Major Pathway	0.00201545	0.0258044	-0.318088	-1.58974	5	159	3 days	154	NA	NA
R-MMU-72172	R-MMU-72172 mRNA Splicing	0.00101868	0.0162364	-0.323015	-1.62444	2	166	3 days	155	NA	NA
R-MMU-5654738	R-MMU-5654738 Signaling by FGFR2	0.00457235	0.0488362	-0.387162	-1.62642	16	61	3 days	156	NA	NA
R-MMU-193648	R-MMU-193648 NRAGE signals death through JNK	0.00613006	0.0560493	-0.406016	-1.64435	22	52	3 days	157	NA	NA
R-MMU-6803529	R-MMU-6803529 FGFR2 alternative splicing	0.0142248	0.0833966	-0.497522	-1.66402	59	24	3 days	158	NA	NA
R-MMU-429947	R-MMU-429947 Deadenylation of mRNA	0.0113927	0.076395	-0.52963	-1.71831	48	21	3 days	159	NA	NA
R-MMU-2173793	R-MMU-2173793 Transcriptional activity of SMAD2/SMAD3:SMAD4 heterotrimer	0.00472167	0.0491683	-0.46525	-1.73251	18	36	3 days	160	NA	NA
R-MMU-170834	R-MMU-170834 Signaling by TGF-beta Receptor Complex	0.00160471	0.0227868	-0.4212	-1.74546	5	57	3 days	161	NA	NA
R-MMU-5689896	R-MMU-5689896 Ovarian tumor domain proteases	0.00676165	0.0600097	-0.501568	-1.7507	27	28	3 days	162	NA	NA
R-MMU-9006936	R-MMU-9006936 Signaling by TGF-beta family members	0.000842223	0.0142995	-0.410701	-1.80479	2	76	3 days	163	NA	NA
R-MMU-1483166	R-MMU-1483166 Synthesis of PA	0.00171653	0.0235194	-0.505902	-1.8251	6	32	3 days	164	NA	NA
R-MMU-2173795	R-MMU-2173795 Downregulation of SMAD2/3:SMAD4 transcriptional activity	0.00321101	0.0379969	-0.60096	-1.87347	13	18	3 days	165	NA	NA
R-MMU-8939243	R-MMU-8939243 RUNX1 interacts with co-factors whose precise effect on RUNX1 targets is not known	0.000991326	0.0161297	-0.511927	-1.89039	3	35	3 days	166	NA	NA
R-MMU-3247509	R-MMU-3247509 Chromatin modifying enzymes	0.000336247	0.00987707	-0.376669	-1.89093	0	163	3 days	167	NA	NA
R-MMU-4839726	R-MMU-4839726 Chromatin organization	0.000336247	0.00987707	-0.376669	-1.89093	0	163	3 days	168	NA	NA
R-MMU-1236975	R-MMU-1236975 Antigen processing-Cross presentation	0.000163559	0.00267827	0.576523	2.35219	0	78	7 days	1	NA	Immune System
R-MMU-388841	R-MMU-388841 Costimulation by the CD28 family	0.000166196	0.00267827	0.600178	2.34138	0	61	7 days	2	NA	Immune System
R-MMU-202733	R-MMU-202733 Cell surface interactions at the vascular wall	0.000159795	0.00267827	0.535307	2.27851	0	99	7 days	3	NA	NA
R-MMU-913531	R-MMU-913531 Interferon Signaling	0.000171409	0.00267827	0.613088	2.24403	0	45	7 days	4	NA	Immune System
R-MMU-114604	R-MMU-114604 GPVI-mediated activation cascade	0.000174216	0.00267827	0.65313	2.2333	0	33	7 days	5	NA	NA
R-MMU-202433	R-MMU-202433 Generation of second messenger molecules	0.000177085	0.00267827	0.699842	2.19761	0	23	7 days	6	NA	Immune System
R-MMU-909733	R-MMU-909733 Interferon alpha/beta signaling	0.000181752	0.00267827	0.778471	2.18265	0	15	7 days	7	NA	Immune System
R-MMU-6798695	R-MMU-6798695 Neutrophil degranulation	0.000135172	0.00267827	0.424674	2.16984	0	432	7 days	8	NA	Immune System
R-MMU-202403	R-MMU-202403 TCR signaling	0.00015977	0.00267827	0.502298	2.14149	0	100	7 days	9	NA	Immune System
R-MMU-198933	R-MMU-198933 Immunoregulatory interactions between a Lymphoid and a non-Lymphoid cell	0.000164231	0.00267827	0.525231	2.13557	0	77	7 days	10	NA	Immune System
R-MMU-389948	R-MMU-389948 PD-1 signaling	0.000181159	0.00267827	0.746626	2.13143	0	16	7 days	11	NA	Immune System
R-MMU-2029482	R-MMU-2029482 Regulation of actin dynamics for phagocytic cup formation	0.000167029	0.00267827	0.544358	2.10852	0	59	7 days	12	NA	Immune System
R-MMU-451927	R-MMU-451927 Interleukin-2 family signaling	0.000174581	0.00267827	0.605204	2.10845	0	36	7 days	13	NA	Immune System
R-MMU-1280215	R-MMU-1280215 Cytokine Signaling in Immune system	0.000139821	0.00267827	0.421027	2.09727	0	331	7 days	14	NA	Immune System
R-MMU-1169410	R-MMU-1169410 Antiviral mechanism by IFN-stimulated genes	0.000176803	0.00267827	0.656456	2.08438	0	24	7 days	15	NA	Immune System
R-MMU-512988	R-MMU-512988 Interleukin-3, Interleukin-5 and GM-CSF signaling	0.000171585	0.00267827	0.578389	2.07849	0	41	7 days	16	NA	Immune System
R-MMU-2871809	R-MMU-2871809 FCERI mediated Ca+2 mobilization	0.000175223	0.00267827	0.631701	2.06352	0	27	7 days	17	NA	Immune System
R-MMU-983705	R-MMU-983705 Signaling by the B Cell Receptor (BCR)	0.000160205	0.00267827	0.485949	2.06092	0	97	7 days	18	NA	Immune System
R-MMU-140877	R-MMU-140877 Formation of Fibrin Clot (Clotting Cascade)	0.000176243	0.00267827	0.634586	2.05258	0	26	7 days	19	NA	NA
R-MMU-76002	R-MMU-76002 Platelet activation, signaling and aggregation	0.000147297	0.00267827	0.430619	2.04981	0	215	7 days	20	NA	NA
R-MMU-1169408	R-MMU-1169408 ISG15 antiviral mechanism	0.000177431	0.00267827	0.658531	2.04387	0	22	7 days	21	NA	Immune System
R-MMU-109582	R-MMU-109582 Hemostasis	0.000133743	0.00267827	0.395293	2.03195	0	460	7 days	22	NA	NA
R-MMU-389513	R-MMU-389513 CTLA4 inhibitory signaling	0.000178667	0.00267827	0.662354	2.03126	0	21	7 days	23	NA	Immune System
R-MMU-202424	R-MMU-202424 Downstream TCR signaling	0.000163506	0.00267827	0.493088	2.03037	0	83	7 days	24	NA	Immune System
R-MMU-2173782	R-MMU-2173782 Binding and Uptake of Ligands by Scavenger Receptors	0.000528728	0.00598458	0.630574	2.0223	2	25	7 days	25	NA	NA
R-MMU-5663213	R-MMU-5663213 RHO GTPases Activate WASPs and WAVEs	0.000173943	0.00267827	0.584596	2.0152	0	34	7 days	26	NA	NA
R-MMU-983170	R-MMU-983170 Antigen Presentation: Folding, assembly and peptide loading of class I MHC	0.0003462	0.00448687	0.597017	2.00196	1	30	7 days	27	NA	Immune System
R-MMU-166658	R-MMU-166658 Complement cascade	0.000173762	0.00267827	0.60101	1.99797	0	29	7 days	28	R-MMU-166658 Complement cascade	Immune System
R-MMU-1236978	R-MMU-1236978 Cross-presentation of soluble exogenous antigens (endosomes)	0.000171615	0.00267827	0.540324	1.98402	0	46	7 days	29	NA	Immune System
R-MMU-5621481	R-MMU-5621481 C-type lectin receptors (CLRs)	0.000159261	0.00267827	0.459558	1.97846	0	106	7 days	30	NA	Immune System
R-MMU-2029480	R-MMU-2029480 Fcgamma receptor (FCGR) dependent phagocytosis	0.000163988	0.00267827	0.481907	1.96887	0	79	7 days	31	NA	Immune System
R-MMU-977606	R-MMU-977606 Regulation of Complement cascade	0.000350447	0.00448687	0.602339	1.9676	1	27	7 days	32	R-MMU-977606 Regulation of Complement cascade	Immune System
R-MMU-877300	R-MMU-877300 Interferon gamma signaling	0.000543478	0.00606366	0.689161	1.96738	2	16	7 days	33	NA	Immune System
R-MMU-76005	R-MMU-76005 Response to elevated platelet cytosolic Ca2+	0.000158856	0.00267827	0.453253	1.96397	0	110	7 days	34	NA	NA
R-MMU-114608	R-MMU-114608 Platelet degranulation	0.000159134	0.00267827	0.456019	1.96126	0	105	7 days	35	NA	NA
R-MMU-373076	R-MMU-373076 Class A/1 (Rhodopsin-like receptors)	0.000153633	0.00267827	0.432159	1.96069	0	148	7 days	36	NA	NA
R-MMU-449147	R-MMU-449147 Signaling by Interleukins	0.000144259	0.00267827	0.402185	1.95236	0	256	7 days	37	NA	Immune System
R-MMU-2172127	R-MMU-2172127 DAP12 interactions	0.00069541	0.00662336	0.558678	1.93696	3	35	7 days	38	NA	Immune System
R-MMU-1236974	R-MMU-1236974 ER-Phagosome pathway	0.00177085	0.0138304	0.612474	1.92326	9	23	7 days	39	NA	Immune System
R-MMU-500792	R-MMU-500792 GPCR ligand binding	0.000150489	0.00267827	0.413738	1.92264	0	178	7 days	40	NA	NA
R-MMU-174143	R-MMU-174143 APC/C-mediated degradation of cell cycle proteins	0.000164177	0.00267827	0.467202	1.9155	0	81	7 days	41	NA	NA
R-MMU-453276	R-MMU-453276 Regulation of mitotic cell cycle	0.000164177	0.00267827	0.467202	1.9155	0	81	7 days	42	NA	NA
R-MMU-176408	R-MMU-176408 Regulation of APC/C activators between G1/S and early anaphase	0.000163613	0.00267827	0.471636	1.91006	0	75	7 days	43	NA	NA
R-MMU-6804757	R-MMU-6804757 Regulation of TP53 Degradation	0.000694083	0.00662336	0.56172	1.89696	3	31	7 days	44	NA	NA
R-MMU-6806003	R-MMU-6806003 Regulation of TP53 Expression and Degradation	0.000694083	0.00662336	0.56172	1.89696	3	31	7 days	45	NA	NA
R-MMU-1168372	R-MMU-1168372 Downstream signaling events of B Cell Receptor (BCR)	0.000163613	0.00267827	0.464953	1.88299	0	75	7 days	46	NA	Immune System
R-MMU-2424491	R-MMU-2424491 DAP12 signaling	0.000695048	0.00662336	0.5654	1.87959	3	29	7 days	47	NA	Immune System
R-MMU-912526	R-MMU-912526 Interleukin receptor SHC signaling	0.00194484	0.0147468	0.590997	1.87654	10	24	7 days	48	NA	Immune System
R-MMU-389356	R-MMU-389356 CD28 co-stimulation	0.00121951	0.0107016	0.546253	1.86785	6	33	7 days	49	NA	Immune System
R-MMU-2454202	R-MMU-2454202 Fc epsilon receptor (FCERI) signaling	0.000158479	0.00267827	0.427136	1.86024	0	114	7 days	50	NA	Immune System
R-MMU-2871837	R-MMU-2871837 FCERI mediated NF-kB activation	0.000492854	0.00566057	0.46548	1.85845	2	69	7 days	51	NA	Immune System
R-MMU-176814	R-MMU-176814 Activation of APC/C and APC/C:Cdc20 mediated degradation of mitotic proteins	0.000492854	0.00566057	0.464807	1.85576	2	69	7 days	52	NA	NA
R-MMU-174178	R-MMU-174178 APC/C:Cdh1 mediated degradation of Cdc20 and other APC/C:Cdh1 targeted proteins in late mitosis/early G1	0.000662142	0.00662336	0.468157	1.85042	3	66	7 days	53	NA	NA
R-MMU-8982491	R-MMU-8982491 Glycogen metabolism	0.00247919	0.0174437	0.585902	1.83982	13	23	7 days	54	NA	NA
R-MMU-8854691	R-MMU-8854691 Interleukin-20 family signaling	0.00326087	0.0202122	0.644129	1.83883	17	16	7 days	55	NA	Immune System
R-MMU-372790	R-MMU-372790 Signaling by GPCR	0.000135906	0.00267827	0.359947	1.83593	0	425	7 days	56	NA	NA
R-MMU-351202	R-MMU-351202 Metabolism of polyamines	0.000488759	0.00566057	0.455578	1.83462	2	72	7 days	57	NA	NA
R-MMU-5656169	R-MMU-5656169 Termination of translesion DNA synthesis	0.00261097	0.0180457	0.554819	1.83091	14	28	7 days	58	NA	NA
R-MMU-174184	R-MMU-174184 Cdc20:Phospho-APC/C mediated degradation of Cyclin A	0.00066313	0.00662336	0.464012	1.83036	3	65	7 days	59	NA	NA
R-MMU-196807	R-MMU-196807 Nicotinate metabolism	0.00334861	0.0205926	0.565468	1.82902	18	26	7 days	60	NA	NA
R-MMU-194138	R-MMU-194138 Signaling by VEGF	0.000159642	0.00267827	0.427737	1.82677	0	101	7 days	61	NA	NA
R-MMU-6783589	R-MMU-6783589 Interleukin-6 family signaling	0.00318753	0.0200155	0.580583	1.82312	17	23	7 days	62	NA	Immune System
R-MMU-70221	R-MMU-70221 Glycogen breakdown (glycogenolysis)	0.00362319	0.0219357	0.637663	1.82037	19	16	7 days	63	NA	NA
R-MMU-176409	R-MMU-176409 APC/C:Cdc20 mediated degradation of mitotic proteins	0.000658436	0.00662336	0.45707	1.81916	3	68	7 days	64	NA	NA
R-MMU-174154	R-MMU-174154 APC/C:Cdc20 mediated degradation of Securin	0.000664783	0.00662336	0.465833	1.81728	3	61	7 days	65	NA	NA
R-MMU-8939902	R-MMU-8939902 Regulation of RUNX2 expression and activity	0.00171233	0.0136462	0.492349	1.8142	9	47	7 days	66	NA	NA
R-MMU-5607764	R-MMU-5607764 CLEC7A (Dectin-1) signaling	0.000325945	0.00431463	0.435998	1.81143	1	87	7 days	67	NA	Immune System
R-MMU-8941858	R-MMU-8941858 Regulation of RUNX3 expression and activity	0.00119801	0.0106324	0.486836	1.81015	6	49	7 days	68	NA	NA
R-MMU-179419	R-MMU-179419 APC:Cdc20 mediated degradation of cell cycle proteins prior to satisfation of the cell cycle checkpoint	0.000662142	0.00662336	0.456536	1.80449	3	66	7 days	69	NA	NA
R-MMU-388396	R-MMU-388396 GPCR downstream signalling	0.000136351	0.00267827	0.354743	1.80224	0	410	7 days	70	NA	NA
R-MMU-390522	R-MMU-390522 Striated Muscle Contraction	0.0025965	0.0180457	0.535591	1.79598	14	30	7 days	71	NA	NA
R-MMU-5621575	R-MMU-5621575 CD209 (DC-SIGN) signaling	0.0046132	0.0251952	0.578171	1.79446	25	22	7 days	72	NA	Immune System
R-MMU-8856825	R-MMU-8856825 Cargo recognition for clathrin-mediated endocytosis	0.000819807	0.00753258	0.435137	1.78804	4	82	7 days	73	NA	NA
R-MMU-8948751	R-MMU-8948751 Regulation of PTEN stability and activity	0.00099817	0.00896058	0.457229	1.78763	5	62	7 days	74	NA	NA
R-MMU-606279	R-MMU-606279 Deposition of new CENPA-containing nucleosomes at the centromere	0.00313098	0.0200155	0.518201	1.78632	17	34	7 days	76	NA	NA
R-MMU-774815	R-MMU-774815 Nucleosome assembly	0.00313098	0.0200155	0.518201	1.78632	17	34	7 days	75	NA	NA
R-MMU-69601	R-MMU-69601 Ubiquitin Mediated Degradation of Phosphorylated Cdc25A	0.00222603	0.0160975	0.484395	1.78489	12	47	7 days	77	NA	NA
R-MMU-69610	R-MMU-69610 p53-Independent DNA Damage Response	0.00222603	0.0160975	0.484395	1.78489	12	47	7 days	78	NA	NA
R-MMU-69613	R-MMU-69613 p53-Independent G1/S DNA damage checkpoint	0.00222603	0.0160975	0.484395	1.78489	12	47	7 days	79	NA	NA
R-MMU-110313	R-MMU-110313 Translesion synthesis by Y family DNA polymerases bypasses lesions on DNA template	0.00278164	0.018891	0.514508	1.78382	15	35	7 days	80	NA	NA
R-MMU-5610785	R-MMU-5610785 GLI3 is processed to GLI3R by the proteasome	0.00168606	0.0135754	0.469029	1.78374	9	54	7 days	81	NA	NA
R-MMU-4420097	R-MMU-4420097 VEGFA-VEGFR2 Pathway	0.000161655	0.00267827	0.423572	1.78173	0	93	7 days	82	NA	NA
R-MMU-2467813	R-MMU-2467813 Separation of Sister Chromatids	0.00015083	0.00267827	0.384616	1.78163	0	174	7 days	83	NA	NA
R-MMU-6785807	R-MMU-6785807 Interleukin-4 and Interleukin-13 signaling	0.00581607	0.0289322	0.634592	1.77925	31	15	7 days	84	NA	Immune System
R-MMU-68882	R-MMU-68882 Mitotic Anaphase	0.00015024	0.00267827	0.38093	1.76939	0	177	7 days	85	NA	NA
R-MMU-1169091	R-MMU-1169091 Activation of NF-kappaB in B cells	0.00149576	0.0124276	0.452998	1.76721	8	61	7 days	86	NA	Immune System
R-MMU-5668541	R-MMU-5668541 TNFR2 non-canonical NF-kB pathway	0.000488918	0.00566057	0.425294	1.76696	2	87	7 days	87	NA	Immune System
R-MMU-210991	R-MMU-210991 Basigin interactions	0.00482401	0.0256296	0.575902	1.76614	26	21	7 days	88	NA	NA
R-MMU-380108	R-MMU-380108 Chemokine receptors bind chemokines	0.00365854	0.0219677	0.516473	1.76602	20	33	7 days	89	NA	NA
R-MMU-2555396	R-MMU-2555396 Mitotic Metaphase and Anaphase	0.000150489	0.00267827	0.379099	1.76167	0	178	7 days	90	NA	NA
R-MMU-5218920	R-MMU-5218920 VEGFR2 mediated vascular permeability	0.00469974	0.0253138	0.533465	1.76044	26	28	7 days	91	NA	NA
R-MMU-9020702	R-MMU-9020702 Interleukin-1 signaling	0.00032305	0.00431463	0.417577	1.74752	1	90	7 days	92	NA	Immune System
R-MMU-2168880	R-MMU-2168880 Scavenging of heme from plasma	0.00817884	0.0367108	0.622313	1.74482	44	15	7 days	93	NA	NA
R-MMU-174113	R-MMU-174113 SCF-beta-TrCP mediated degradation of Emi1	0.00221465	0.0160975	0.466727	1.74466	12	50	7 days	94	NA	NA
R-MMU-174084	R-MMU-174084 Autodegradation of Cdh1 by Cdh1:APC/C	0.00234467	0.0166471	0.450933	1.73922	13	58	7 days	95	NA	NA
R-MMU-5687128	R-MMU-5687128 MAPK6/MAPK4 signaling	0.00197141	0.0148046	0.432362	1.72623	11	69	7 days	96	NA	NA
R-MMU-983695	R-MMU-983695 Antigen activates B Cell Receptor (BCR) leading to generation of second messengers	0.00804002	0.0365971	0.562422	1.7248	44	21	7 days	97	NA	Immune System
R-MMU-68949	R-MMU-68949 Orc1 removal from chromatin	0.00165782	0.0134871	0.436212	1.7207	9	65	7 days	98	NA	NA
R-MMU-69017	R-MMU-69017 CDK-mediated phosphorylation and removal of Cdc6	0.00165782	0.0134871	0.435991	1.71982	9	65	7 days	99	NA	NA
R-MMU-195258	R-MMU-195258 RHO GTPase Effectors	0.000145307	0.00267827	0.355447	1.71706	0	244	7 days	100	NA	NA
R-MMU-8957275	R-MMU-8957275 Post-translational protein phosphorylation	0.00179856	0.0139077	0.415838	1.71228	10	83	7 days	101	NA	NA
R-MMU-194315	R-MMU-194315 Signaling by Rho GTPases	0.000138408	0.00267827	0.340027	1.71222	0	369	7 days	102	NA	NA
R-MMU-983169	R-MMU-983169 Class I MHC mediated antigen processing & presentation	0.000141183	0.00267827	0.345303	1.71161	0	317	7 days	103	NA	Immune System
R-MMU-2024096	R-MMU-2024096 HS-GAG degradation	0.0102666	0.0446494	0.572971	1.7114	56	19	7 days	104	NA	NA
R-MMU-446652	R-MMU-446652 Interleukin-1 family signaling	0.00127307	0.0110475	0.396182	1.70391	7	105	7 days	105	NA	Immune System
R-MMU-199418	R-MMU-199418 Negative regulation of the PI3K/AKT network	0.0012922	0.0110902	0.406331	1.70046	7	90	7 days	106	NA	NA
R-MMU-73886	R-MMU-73886 Chromosome Maintenance	0.0028183	0.0189749	0.430953	1.69995	16	65	7 days	107	NA	NA
R-MMU-187577	R-MMU-187577 SCF(Skp2)-mediated degradation of p27/p21	0.00320351	0.0200155	0.446941	1.69974	18	54	7 days	108	NA	NA
R-MMU-5684996	R-MMU-5684996 MAPK1/MAPK3 signaling	0.000146972	0.00267827	0.356492	1.69861	0	216	7 days	109	NA	NA
R-MMU-5607761	R-MMU-5607761 Dectin-1 mediated noncanonical NF-kB signaling	0.00320351	0.0200155	0.445561	1.69449	18	54	7 days	110	NA	Immune System
R-MMU-5676590	R-MMU-5676590 NIK-->noncanonical NF-kB signaling	0.00320351	0.0200155	0.445561	1.69449	18	54	7 days	111	NA	Immune System
R-MMU-69541	R-MMU-69541 Stabilization of p53	0.00460437	0.0251952	0.451246	1.69344	26	51	7 days	112	NA	NA
R-MMU-8852276	R-MMU-8852276 The role of GTSE1 in G2/M progression after G2 checkpoint	0.00264857	0.018145	0.428412	1.69333	15	66	7 days	113	NA	NA
R-MMU-5683057	R-MMU-5683057 MAPK family signaling cascades	0.000145412	0.00267827	0.350419	1.68991	0	240	7 days	114	NA	NA
R-MMU-5673001	R-MMU-5673001 RAF/MAP kinase cascade	0.000147798	0.00267827	0.354728	1.68276	0	210	7 days	115	NA	NA
R-MMU-69229	R-MMU-69229 Ubiquitin-dependent degradation of Cyclin D1	0.00549168	0.0278506	0.457755	1.68083	31	46	7 days	116	NA	NA
R-MMU-75815	R-MMU-75815 Ubiquitin-dependent degradation of Cyclin D	0.00549168	0.0278506	0.457755	1.68083	31	46	7 days	117	NA	NA
R-MMU-73893	R-MMU-73893 DNA Damage Bypass	0.00685166	0.0324312	0.459095	1.67436	39	44	7 days	118	NA	NA
R-MMU-450408	R-MMU-450408 AUF1 (hnRNP D0) binds and destabilizes mRNA	0.00479206	0.0256296	0.450297	1.67429	27	49	7 days	119	NA	NA
R-MMU-5663220	R-MMU-5663220 RHO GTPases Activate Formins	0.000311867	0.00427312	0.377463	1.67326	1	128	7 days	120	NA	NA
R-MMU-69052	R-MMU-69052 Switching of origins to a post-replicative state	0.00228908	0.0164016	0.406084	1.67212	13	83	7 days	121	NA	NA
R-MMU-418594	R-MMU-418594 G alpha (i) signalling events	0.000442608	0.00540121	0.35199	1.66926	2	209	7 days	122	NA	NA
R-MMU-1222556	R-MMU-1222556 ROS, RNS production in phagocytes	0.010947	0.0467192	0.501592	1.66747	62	29	7 days	123	NA	Immune System
R-MMU-1234174	R-MMU-1234174 Regulation of Hypoxia-inducible Factor (HIF) by oxygen	0.00380732	0.0223573	0.421428	1.66572	22	66	7 days	125	NA	NA
R-MMU-2262749	R-MMU-2262749 Cellular response to hypoxia	0.00380732	0.0223573	0.421428	1.66572	22	66	7 days	124	NA	NA
R-MMU-194840	R-MMU-194840 Rho GTPase cycle	0.000310752	0.00427312	0.372519	1.6654	1	135	7 days	126	NA	NA
R-MMU-68827	R-MMU-68827 CDT1 association with the CDC6:ORC:origin complex	0.00505817	0.0265337	0.437271	1.66296	29	54	7 days	127	NA	NA
R-MMU-1234176	R-MMU-1234176 Oxygen-dependent proline hydroxylation of Hypoxia-inducible Factor Alpha	0.0039887	0.0227385	0.426179	1.66259	23	61	7 days	128	NA	NA
R-MMU-4641258	R-MMU-4641258 Degradation of DVL	0.00613915	0.0302636	0.442393	1.66022	35	51	7 days	129	NA	NA
R-MMU-69620	R-MMU-69620 Cell Cycle Checkpoints	0.00014497	0.00267827	0.34288	1.65974	0	250	7 days	130	NA	NA
R-MMU-69618	R-MMU-69618 Mitotic Spindle Checkpoint	0.00142812	0.0119931	0.384034	1.65719	8	107	7 days	131	NA	NA
R-MMU-350562	R-MMU-350562 Regulation of ornithine decarboxylase (ODC)	0.00616122	0.0302636	0.444857	1.65406	35	49	7 days	132	NA	NA
R-MMU-8878159	R-MMU-8878159 Transcriptional regulation by RUNX3	0.00425184	0.0238898	0.407252	1.65343	25	76	7 days	133	NA	NA
R-MMU-8856828	R-MMU-8856828 Clathrin-mediated endocytosis	0.000626076	0.00662336	0.377352	1.65184	3	117	7 days	134	NA	NA
R-MMU-69239	R-MMU-69239 Synthesis of DNA	0.00173968	0.0137241	0.379609	1.64375	10	109	7 days	135	NA	NA
R-MMU-381426	R-MMU-381426 Regulation of Insulin-like Growth Factor (IGF) transport and uptake by Insulin-like Growth Factor Binding Proteins (IGFBPs)	0.0029098	0.0194235	0.390522	1.64271	17	93	7 days	136	NA	NA
R-MMU-8854050	R-MMU-8854050 FBXL7 down-regulates AURKA during mitotic entry and in early mitosis	0.00664395	0.0316398	0.439215	1.64182	38	50	7 days	137	NA	NA
R-MMU-8878166	R-MMU-8878166 Transcriptional regulation by RUNX2	0.00568372	0.0286386	0.428169	1.64166	33	56	7 days	138	NA	NA
R-MMU-6811558	R-MMU-6811558 PI5P, PP2A and IER3 Regulate PI3K/AKT Signaling	0.00359712	0.0219357	0.397878	1.63833	21	83	7 days	139	NA	NA
R-MMU-69615	R-MMU-69615 G1/S DNA Damage Checkpoints	0.00516322	0.0268832	0.421186	1.6383	30	60	7 days	140	NA	NA
R-MMU-9006925	R-MMU-9006925 Intracellular signaling by second messengers	0.000437892	0.00540121	0.340908	1.63805	2	233	7 days	141	NA	NA
R-MMU-382556	R-MMU-382556 ABC-family proteins mediated transport	0.00308391	0.0200155	0.39459	1.63691	18	86	7 days	142	NA	NA
R-MMU-5610780	R-MMU-5610780 Degradation of GLI1 by the proteasome	0.00778474	0.0359756	0.4334	1.63584	45	52	7 days	143	NA	NA
R-MMU-9006335	R-MMU-9006335 Signaling by Erythropoietin	0.0222826	0.0883387	0.572551	1.63449	122	16	7 days	144	NA	NA
R-MMU-5658442	R-MMU-5658442 Regulation of RAS by GAPs	0.00466278	0.0252891	0.416023	1.63132	27	63	7 days	145	NA	NA
R-MMU-71387	R-MMU-71387 Metabolism of carbohydrates	0.000587027	0.00636761	0.341494	1.6303	3	221	7 days	146	NA	NA
R-MMU-1257604	R-MMU-1257604 PIP3 activates AKT signaling	0.000740741	0.0069701	0.34384	1.62717	4	207	7 days	147	NA	NA
R-MMU-69202	R-MMU-69202 Cyclin E associated events during G1/S transition	0.00530504	0.0274386	0.412725	1.62482	31	64	7 days	148	NA	NA
R-MMU-5689880	R-MMU-5689880 Ub-specific processing proteases	0.000921093	0.00836481	0.357451	1.62266	5	149	7 days	149	NA	NA
R-MMU-69563	R-MMU-69563 p53-Dependent G1 DNA Damage Response	0.00653157	0.0313471	0.420476	1.62175	38	58	7 days	150	NA	NA
R-MMU-69580	R-MMU-69580 p53-Dependent G1/S DNA damage checkpoint	0.00653157	0.0313471	0.420476	1.62175	38	58	7 days	151	NA	NA
R-MMU-532668	R-MMU-532668 N-glycan trimming in the ER and Calnexin/Calreticulin cycle	0.0162714	0.0668841	0.482624	1.61837	93	30	7 days	152	NA	NA
R-MMU-141424	R-MMU-141424 Amplification of signal from the kinetochores	0.00387409	0.0224123	0.385131	1.61807	23	92	7 days	153	NA	NA
R-MMU-141444	R-MMU-141444 Amplification of signal from unattached kinetochores via a MAD2 inhibitory signal	0.00387409	0.0224123	0.385131	1.61807	23	92	7 days	154	NA	NA
R-MMU-349425	R-MMU-349425 Autodegradation of the E3 ubiquitin ligase COP1	0.00976027	0.0430665	0.437807	1.61323	56	47	7 days	155	NA	NA
R-MMU-3299685	R-MMU-3299685 Detoxification of Reactive Oxygen Species	0.0193211	0.0779761	0.488131	1.61084	110	28	7 days	156	NA	NA
R-MMU-4641257	R-MMU-4641257 Degradation of AXIN	0.00919932	0.040822	0.430449	1.60905	53	50	7 days	157	NA	NA
R-MMU-1630316	R-MMU-1630316 Glycosaminoglycan metabolism	0.00368472	0.0219677	0.379242	1.60837	22	97	7 days	158	NA	NA
R-MMU-3928662	R-MMU-3928662 EPHB-mediated forward signaling	0.0138552	0.0578659	0.451081	1.60204	79	39	7 days	159	NA	NA
R-MMU-69656	R-MMU-69656 Cyclin A:Cdk2-associated events at S phase entry	0.00761463	0.035399	0.404145	1.59741	45	66	7 days	160	NA	NA
R-MMU-4086400	R-MMU-4086400 PCP/CE pathway	0.00623871	0.0304527	0.389367	1.59638	37	81	7 days	161	NA	NA
R-MMU-3858494	R-MMU-3858494 Beta-catenin independent WNT signaling	0.00428912	0.0239272	0.366834	1.58951	26	110	7 days	162	NA	NA
R-MMU-168898	R-MMU-168898 Toll-like Receptor Cascades	0.0014034	0.0119136	0.357553	1.585	8	128	7 days	163	NA	Immune System
R-MMU-416476	R-MMU-416476 G alpha (q) signalling events	0.00187383	0.0143477	0.359244	1.58417	11	123	7 days	164	NA	NA
R-MMU-418555	R-MMU-418555 G alpha (s) signalling events	0.00654236	0.0313471	0.38807	1.58331	39	78	7 days	165	NA	NA
R-MMU-1855204	R-MMU-1855204 Synthesis of IP3 and IP4 in the cytosol	0.0257314	0.0989962	0.487261	1.57606	145	26	7 days	166	NA	NA
R-MMU-375276	R-MMU-375276 Peptide ligand-binding receptors	0.00850507	0.0379569	0.383403	1.56427	51	78	7 days	167	NA	NA
R-MMU-2132295	R-MMU-2132295 MHC class II antigen presentation	0.00575172	0.0287955	0.366846	1.56401	35	100	7 days	168	NA	Immune System
R-MMU-1433557	R-MMU-1433557 Signaling by SCF-KIT	0.0214756	0.0855736	0.436686	1.55091	123	39	7 days	169	NA	NA
R-MMU-1638091	R-MMU-1638091 Heparan sulfate/heparin (HS-GAG) metabolism	0.0193692	0.0779761	0.428854	1.54977	112	42	7 days	170	NA	NA
R-MMU-112314	R-MMU-112314 Neurotransmitter receptors and postsynaptic signal transmission	0.0100551	0.0441183	0.37382	1.54865	61	85	7 days	171	NA	NA
R-MMU-68886	R-MMU-68886 M Phase	0.000560774	0.00616851	0.310993	1.54782	3	327	7 days	172	NA	NA
R-MMU-1500931	R-MMU-1500931 Cell-Cell communication	0.0121073	0.0513904	0.381938	1.54679	73	75	7 days	173	NA	NA
R-MMU-397014	R-MMU-397014 Muscle contraction	0.00311526	0.0200155	0.344577	1.54362	19	137	7 days	174	NA	NA
R-MMU-174824	R-MMU-174824 Plasma lipoprotein assembly, remodeling, and clearance	0.0172856	0.0705069	0.410731	1.52718	100	49	7 days	175	NA	NA
R-MMU-1483249	R-MMU-1483249 Inositol phosphate metabolism	0.0236382	0.0927712	0.418392	1.52591	137	44	7 days	176	NA	NA
R-MMU-69306	R-MMU-69306 DNA Replication	0.00719987	0.0338741	0.347161	1.51968	45	117	7 days	177	NA	NA
R-MMU-69242	R-MMU-69242 S Phase	0.00419646	0.0237495	0.339408	1.51922	26	136	7 days	178	NA	NA
R-MMU-450531	R-MMU-450531 Regulation of mRNA stability by proteins that bind AU-rich elements	0.0155381	0.0645493	0.375783	1.51921	94	74	7 days	179	NA	NA
R-MMU-5358346	R-MMU-5358346 Hedgehog ligand biogenesis	0.0202273	0.0810131	0.391057	1.49937	120	56	7 days	180	NA	NA
R-MMU-196854	R-MMU-196854 Metabolism of vitamins and cofactors	0.00506213	0.0265337	0.327581	1.49007	32	151	7 days	181	NA	NA
R-MMU-453279	R-MMU-453279 Mitotic G1-G1/S phases	0.00800126	0.0365971	0.335232	1.4808	50	126	7 days	182	NA	NA
R-MMU-68867	R-MMU-68867 Assembly of the pre-replicative complex	0.0248127	0.0968934	0.373129	1.46312	148	63	7 days	183	NA	NA
R-MMU-2500257	R-MMU-2500257 Resolution of Sister Chromatid Cohesion	0.0138169	0.0578659	0.334368	1.46194	87	116	7 days	184	NA	NA
R-MMU-69278	R-MMU-69278 Cell Cycle, Mitotic	0.00080732	0.00750615	0.281948	1.44594	5	451	7 days	185	NA	NA
R-MMU-983168	R-MMU-983168 Antigen processing: Ubiquitination & Proteasome degradation	0.00543478	0.0278506	0.29301	1.43186	37	271	7 days	186	NA	Immune System
R-MMU-69206	R-MMU-69206 G1/S Transition	0.0231703	0.0913941	0.335798	1.42931	144	99	7 days	187	NA	NA
R-MMU-5688426	R-MMU-5688426 Deubiquitination	0.00805979	0.0365971	0.298914	1.42588	54	218	7 days	188	NA	NA
R-MMU-69481	R-MMU-69481 G2/M Checkpoints	0.0162424	0.0668841	0.31677	1.41188	103	133	7 days	189	NA	NA
R-MMU-2262752	R-MMU-2262752 Cellular responses to stress	0.00438596	0.0242939	0.283653	1.40638	30	319	7 days	190	NA	NA
R-MMU-195721	R-MMU-195721 Signaling by WNT	0.0130327	0.0550189	0.286874	1.37465	88	228	7 days	191	NA	NA
R-MMU-8951664	R-MMU-8951664 Neddylation	0.0173333	0.0705069	0.287272	1.35947	116	207	7 days	192	NA	NA
R-MMU-9006934	R-MMU-9006934 Signaling by Receptor Tyrosine Kinases	0.0103477	0.0446494	0.264895	1.33524	74	371	7 days	193	NA	NA
R-MMU-8953897	R-MMU-8953897 Cellular responses to external stimuli	0.0103164	0.0446494	0.264152	1.33394	74	378	7 days	194	NA	NA
R-MMU-3247509	R-MMU-3247509 Chromatin modifying enzymes	0.0252907	0.0977824	-0.26801	-1.32295	86	163	7 days	196	NA	NA
R-MMU-4839726	R-MMU-4839726 Chromatin organization	0.0252907	0.0977824	-0.26801	-1.32295	86	163	7 days	195	NA	NA
R-MMU-1266738	R-MMU-1266738 Developmental Biology	0.000373552	0.00470556	-0.268934	-1.46742	0	391	7 days	197	NA	NA
R-MMU-8939243	R-MMU-8939243 RUNX1 interacts with co-factors whose precise effect on RUNX1 targets is not known	0.00729412	0.034112	-0.46587	-1.70635	30	35	7 days	198	NA	NA
R-MMU-156590	R-MMU-156590 Glutathione conjugation	0.00814901	0.0367108	-0.500471	-1.71242	34	27	7 days	199	NA	NA
R-MMU-429947	R-MMU-429947 Deadenylation of mRNA	0.0104427	0.0448117	-0.532793	-1.71508	45	21	7 days	200	NA	NA
R-MMU-191273	R-MMU-191273 Cholesterol biosynthesis	0.00391164	0.0224632	-0.543222	-1.80626	16	24	7 days	201	NA	NA
R-MMU-6809371	R-MMU-6809371 Formation of the cornified envelope	0.000255689	0.00369802	-0.509933	-2.24006	0	81	7 days	202	NA	NA
R-MMU-6805567	R-MMU-6805567 Keratinization	0.000268962	0.00381926	-0.584986	-2.68614	0	105	7 days	203	NA	NA

## Sheet: Supplementary Table 2
Gene	CRISPR	RNAi	Druggable structure	Druggable by ligand based assessment
C2	0.00126743	0	0	1
C3	0	0.00140845	0	0
C5	0	0	0	0
C6	0	0.00422535	0	0
C7	0	0.0211268	0	0
C8G	0.0126743	0	0	1
C9	0.00126743	0.00182815	0	0
CR2	0.00126743	0	1	0
C3AR1	0	0.00706215	1	0
C5AR1	0	0	0	0
C5AR2	0	0.00423729	1	0
C1QBP	0.601071	0.0197183	1	1
ITGAM	0.00126743	0.0155367	0	0
ITGAX	0	0.00562588	0	1
C4BPA	0	0	0	0
C4BPB	0.00126743	0	1	1
CPN1	0	0.00365631	1	1
CPN2	0.00760456	0	1	0
CALR	0.0152091	0	0	1
CLU	0	0	1	1
CFH	0	0	0	1
CD55	0.00390117	0.0028169	0	1
CD59	0	0.0493601	1	0
CD46	0.0104031	0.00140845	0	1
VTN	0.00887199	0.0145773	0	0
SERPING1	0.00126743	0.00423729	1	1
C1RL	0	0	1	1
C1S	0	0.00564972	0	0
MASP1	0	0.409283	0	0
MASP2	0.0139417	0.169492	0	0
CFB	0.0405577	0	0	1
CFD	0.00760456	0	0	1
ATR	0.983523	0.335674	0	0

## Sheet: Supplementary Table 3
Patient ID	Age	Sex	Pre-treatment T-stage	Pre-treatment N-stage	Pre-treatment M-stage	Post-treatment T-stage	Post-treatment N-stage	Post-treatment M-stage	IHC	RNA	Response category
P002	57	M	3c	2	0	4	2	1	Yes	Yes	No response
P003	56	M	3c	1	0	2/3	1	0	Yes	Yes	Incomplete
P006	36	F	2/3a	0	0	1/2	0	0	Yes	Yes	Incomplete
V015	78	M	3a	0	0	0	0	0	Yes	No	Complete

## Sheet: Supplementary Table 4
Category	Term	Count	%	PValue	Genes	List Total	Pop Hits	Pop Total	Fold Enrichment	Bonferroni	Benjamini	FDR
GOTERM_BP_DIRECT	GO:0043066~negative regulation of apoptotic process	13	29.5455	9.70977e-10	A0A024R9L7_HUMAN, B3CJD5_HUMAN, B3CJB2_HUMAN, B3CJD2_HUMAN, W0UUR6_HUMAN, B3CJ92_HUMAN, Q9BXQ0_HUMAN, D3DWF3_HUMAN, E5RIR4_HUMAN, E7EX29_HUMAN, I3L309_HUMAN, H0YBT0_HUMAN, B3CJC8_HUMAN, B3CJA8_HUMAN, A0A0H4AF76_HUMAN, B3CJD8_HUMAN, B3CJB8_HUMAN, A0A0B4J1W9_HUMAN, B3CJ65_HUMAN, I3L387_HUMAN, A0A024R2F2_HUMAN, B3CJ77_HUMAN, E5RJ77_HUMAN, B3CJ82_HUMAN, A0A087WT64_HUMAN, A0A0B4J1R1_HUMAN, Q03399_HUMA…	44	455	16792	10.9039	8.62227e-07	8.62228e-07	8.36982e-07
GOTERM_BP_DIRECT	GO:0006915~apoptotic process	11	25	1.24873e-06	F8W6K8_HUMAN, W0UUR6_HUMAN, F5H0Q4_HUMAN, A0A0C3SFZ7_HUMAN, A0A0S2Z5P6_HUMAN, F5GYH3_HUMAN, F5GXT8_HUMAN, V9P8K4_HUMAN, IRF1_HUMAN, H7BZQ7_HUMAN, Q6LE80_HUMAN, A0A0B4J1W9_HUMAN, H7BZK7_HUMAN, X5D3F6_HUMAN, Q502X2_HUMAN, V9GZJ8_HUMAN, Q6DUF0_HUMAN, E7EQ57_HUMAN, H0YCM0_HUMAN, B1AKZ4_HUMAN, Q86WG4_HUMAN, E5RJ77_HUMAN, E7ERX0_HUMAN, V9H0A9_HUMAN, E9PQW5_HUMAN, Q6LE76_HUMAN, Q53F96_HUMAN, H0YF55_HUMA…	44	567	16792	7.40388	0.00110826	0.000545337	0.00052937
GOTERM_BP_DIRECT	GO:0006468~protein phosphorylation	10	22.7273	1.84235e-06	C9JHV9_HUMAN, D7R525_HUMAN, ZAP70_HUMAN, W0UUR6_HUMAN, D3DWF3_HUMAN, I3L309_HUMAN, C3W981_HUMAN, A0A024R5P0_HUMAN, A0A024R244_HUMAN, Q68DI6_HUMAN, E5RJ57_HUMAN, A0A0B4J1W9_HUMAN, KSYK_HUMAN, I3L387_HUMAN, GSK3B_HUMAN, H7C560_HUMAN, H0YCM0_HUMAN, J3KNK1_HUMAN, MK09_HUMAN, Q6FI27_HUMAN, C9J185_HUMAN, E5RJ77_HUMAN, E5RHL2_HUMAN, A0A0C4LC38_HUMAN, E9PQW5_HUMAN, I3L2H5_HUMAN, A0A024R273_HUMAN, H0YF55_…	44	456	16792	8.36922	0.00163467	0.000545337	0.00052937
GOTERM_BP_DIRECT	GO:0000165~MAPK cascade	8	18.1818	4.14386e-06	A0A024R9L7_HUMAN, B3CJD5_HUMAN, F8VW29_HUMAN, B3CJB2_HUMAN, B3CJD2_HUMAN, W0UUR6_HUMAN, B3CJ92_HUMAN, F8VW66_HUMAN, H0YBT0_HUMAN, B3CJC8_HUMAN, B3CJA8_HUMAN, B3CJD8_HUMAN, B3CJB8_HUMAN, F8VP54_HUMAN, A0A0B4J1W9_HUMAN, B3CJ65_HUMAN, B3CJ77_HUMAN, H0YCM0_HUMAN, B1AKZ4_HUMAN, E5RJ77_HUMAN, Q689E8_HUMAN, B3CJ82_HUMAN, E9PQW5_HUMAN, A0A0B4J1R1_HUMAN, L7RTG7_HUMAN, H0YF55_HUMAN, E5RGD7_HUMAN, B3CJ94_HU…	44	262	16792	11.653	0.003673	0.000919938	0.000893002
GOTERM_BP_DIRECT	GO:0046777~protein autophosphorylation	6	13.6364	7.47258e-05	C9JHV9_HUMAN, B5BUC0_HUMAN, E9PBI4_HUMAN, A0A0H4AF85_HUMAN, E2AK3_HUMAN, FAK2_HUMAN, A0A0H4ADZ1_HUMAN, E9PKH9_HUMAN, A0A0H4A7S0_HUMAN, B3KNX7_HUMAN, PAK1_HUMAN, A0A0U2VU55_HUMAN, C3W981_HUMAN, VGFR2_HUMAN, A0A0U2WZU8_HUMAN, A0A024R5P0_HUMAN, A0A024R244_HUMAN, A0A0H4AF76_HUMAN, E5RK84_HUMAN, Q68DI6_HUMAN, E9PRP6_HUMAN, KSYK_HUMAN, A0A024RD88_HUMAN, Q86TM2_HUMAN, B3KY45_HUMAN, E9PM17_HUMAN, E9PMP2_…	44	172	16792	13.3129	0.0642051	0.0132713	0.0128827
GOTERM_BP_DIRECT	GO:0038083~peptidyl-tyrosine autophosphorylation	4	9.09091	0.000144653	KSYK_HUMAN, C9JHV9_HUMAN, A0A024RD88_HUMAN, ZAP70_HUMAN, E9PBI4_HUMAN, A0A0H4AF85_HUMAN, A0A0H4A777_HUMAN, E5RJ77_HUMAN, FAK2_HUMAN, A0A0H4ADZ1_HUMAN, E5RHL2_HUMAN, A0A0H4A7S0_HUMAN, A0A0U2VU55_HUMAN, C3W981_HUMAN, A0A024R273_HUMAN, H0YB74_HUMAN, VGFR2_HUMAN, A0A0U2WZU8_HUMAN, A0A024R244_HUMAN, A0A0U2X4C8_HUMAN, A0A0H4A7S4_HUMAN, A0A0H4AF76_HUMAN, E5RK84_HUMAN, C3W980_HUMAN	44	40	16792	38.1636	0.120552	0.0214086	0.0207818
GOTERM_BP_DIRECT	GO:0051726~regulation of cell cycle	5	11.3636	0.000279766	RB_HUMAN, E7EU48_HUMAN, EVI1_HUMAN, A0A0X9QC09_HUMAN, A0A0C3SFZ7_HUMAN, D3DWF3_HUMAN, I3L309_HUMAN, E7EUL6_HUMAN, V9P8K4_HUMAN, IRF1_HUMAN, A0A024RDV3_HUMAN, Q6LE80_HUMAN, Q92728_HUMAN, Q7KZ59_HUMAN, X5D3F6_HUMAN, I3L387_HUMAN, Q2PMD0_HUMAN, V9GZJ8_HUMAN, Q6DUF0_HUMAN, E7EQ57_HUMAN, H9KVD4_HUMAN, E7EPY2_HUMAN, Q7Z5Q6_HUMAN, A0A0B6XK53_HUMAN, Q86WG4_HUMAN, E7ERX0_HUMAN, CCNB1_HUMAN, Q5FBX3_HUMAN, …	44	124	16792	15.3886	0.220004	0.0315803	0.0306557
GOTERM_BP_DIRECT	GO:0006983~ER overload response	3	6.81818	0.000284508	Q86TM2_HUMAN, B5BUC0_HUMAN, B3KY45_HUMAN, GSK3B_HUMAN, E2AK3_HUMAN, E7ER02_HUMAN, GRP78_HUMAN, Q6FI27_HUMAN, C9J185_HUMAN, V9HWB4_HUMAN, Q68DI6_HUMAN	44	10	16792	114.491	0.223283	0.0315803	0.0306557
GOTERM_BP_DIRECT	GO:0045579~positive regulation of B cell differentiation	3	6.81818	0.000571606	B1AHH2_HUMAN, KSYK_HUMAN, XBP1_HUMAN, B1AHH1_HUMAN, ZAP70_HUMAN, C3W981_HUMAN, A0A024R273_HUMAN, A0A024R244_HUMAN, A0A024R1F0_HUMAN, C3W980_HUMAN	44	14	16792	81.7792	0.39814	0.0563984	0.0547471
GOTERM_BP_DIRECT	GO:0033138~positive regulation of peptidyl-serine phosphorylation	4	9.09091	0.000759735	A0A0S2Z559_HUMAN, B5BUC0_HUMAN, H7C155_HUMAN, W0UUR6_HUMAN, H7C4S5_HUMAN, E5FF37_HUMAN, E9PKH9_HUMAN, B3KNX7_HUMAN, PAK1_HUMAN, H7C5K3_HUMAN, A0A024R5P0_HUMAN, B4E0X2_HUMAN, E9PRP6_HUMAN, A0A0B4J1W9_HUMAN, L7RRS6_HUMAN, Q86TM2_HUMAN, E9PM17_HUMAN, A0A0S2Z4L5_HUMAN, E9PMP2_HUMAN, GSK3B_HUMAN, E2I6F4_HUMAN, H7C560_HUMAN, H0YCM0_HUMAN, Q75MQ8_HUMAN, Q6FI27_HUMAN, RAF1_HUMAN, H0YCG5_HUMAN, A0A0C4LC38…	44	70	16792	21.8078	0.490793	0.0674644	0.0654891
GOTERM_BP_DIRECT	GO:0030335~positive regulation of cell migration	5	11.3636	0.00123338	C9JHV9_HUMAN, E9PBI4_HUMAN, A0A0H4AF85_HUMAN, FAK2_HUMAN, A0A0H4ADZ1_HUMAN, E9PKH9_HUMAN, A0A0H4A7S0_HUMAN, B3KNX7_HUMAN, PAK1_HUMAN, XBP1_HUMAN, B1AHH1_HUMAN, A0A0U2VU55_HUMAN, VGFR2_HUMAN, A0A0U2WZU8_HUMAN, A0A024R5P0_HUMAN, A0A0H4AF76_HUMAN, E5RK84_HUMAN, E9PRP6_HUMAN, A0A024RD88_HUMAN, E9PM17_HUMAN, E9PMP2_HUMAN, H0YCM0_HUMAN, A0A0H4A777_HUMAN, E5RJ77_HUMAN, H0YCG5_HUMAN, B1AHH2_HUMAN, E5RHL2…	44	184	16792	10.3706	0.665768	0.0995676	0.0966523
GOTERM_BP_DIRECT	GO:0000083~regulation of transcription involved in G1/S transition of mitotic cell cycle	3	6.81818	0.00156612	Q6LE81_HUMAN, RB_HUMAN, Q7KZ61_HUMAN, A0A0X9QC09_HUMAN, Q7Z6A1_HUMAN, PCNA_HUMAN, Q7Z6A0_HUMAN, CDT1_HUMAN, V9H012_HUMAN, A0A024RDV3_HUMAN, Q6LE65_HUMAN, V9GZQ2_HUMAN, Q6LE80_HUMAN, Q92728_HUMAN, V9H0D2_HUMAN, Q7Z6A3_HUMAN, Q6LE82_HUMAN, Q7KZ59_HUMAN, V9H020_HUMAN, Q2PMD0_HUMAN, V9GZJ8_HUMAN, Q6DUF0_HUMAN, Q6LE77_HUMAN, P78495_HUMAN, Q7Z5Q6_HUMAN, Q86WG4_HUMAN, Q7KZ60_HUMAN, A0PJB2_HUMAN, V9H058_…	44	23	16792	49.7787	0.751373	0.115893	0.112499
GOTERM_BP_DIRECT	GO:0000082~G1/S transition of mitotic cell cycle	4	9.09091	0.00225126	D6RBW1_HUMAN, H0Y8J7_HUMAN, Q32Q75_HUMAN, D6RFJ3_HUMAN, Q6LE81_HUMAN, X5D7E3_HUMAN, RB_HUMAN, Q7KZ61_HUMAN, A0A0X9QC09_HUMAN, Q7Z6A1_HUMAN, IF4E_HUMAN, PCNA_HUMAN, Q7Z6A0_HUMAN, CDT1_HUMAN, V9H012_HUMAN, A0A024RDV3_HUMAN, Q6LE65_HUMAN, V9GZQ2_HUMAN, Q6LE80_HUMAN, Q92728_HUMAN, V9H0D2_HUMAN, Q7Z6A3_HUMAN, Q6LE82_HUMAN, Q7KZ59_HUMAN, V9H020_HUMAN, Q2PMD0_HUMAN, V9GZJ8_HUMAN, Q6DUF0_HUMAN, Q6LE77_HU…	44	102	16792	14.9661	0.86485	0.130081	0.126272
GOTERM_BP_DIRECT	GO:0008283~cell proliferation	6	13.6364	0.00233353	A0A024R9L7_HUMAN, B3CJD5_HUMAN, B3CJB2_HUMAN, B3CJD2_HUMAN, W0UUR6_HUMAN, B3CJ92_HUMAN, A0A087WUF3_HUMAN, D3DWF3_HUMAN, K7EL18_HUMAN, A0A024R274_HUMAN, I3L309_HUMAN, H0YBT0_HUMAN, B3CJC8_HUMAN, A0A024R244_HUMAN, B3CJA8_HUMAN, B3CJD8_HUMAN, B3CJB8_HUMAN, A0A0B4J1W9_HUMAN, B3CJ65_HUMAN, I3L387_HUMAN, B3CJ77_HUMAN, B3CJ82_HUMAN, A0A0B4J1R1_HUMAN, Q6FHF5_HUMAN, E5RGD7_HUMAN, B3CJ94_HUMAN, B3CJ74_HUMA…	44	366	16792	6.25633	0.874393	0.130081	0.126272
GOTERM_BP_DIRECT	GO:0002223~stimulatory C-type lectin receptor signaling pathway	4	9.09091	0.00244484	A0A0S2Z559_HUMAN, H3BQV5_HUMAN, H7C155_HUMAN, W0UUR6_HUMAN, A0A0A0MRF9_HUMAN, E9PKH9_HUMAN, B3KNX7_HUMAN, PAK1_HUMAN, C3W981_HUMAN, A0A024R5P0_HUMAN, A0A024R244_HUMAN, B4E0X2_HUMAN, E9PRP6_HUMAN, A0A0B4J1W9_HUMAN, KSYK_HUMAN, L7RRS6_HUMAN, E9PM17_HUMAN, A0A0S2Z4L5_HUMAN, E9PMP2_HUMAN, H0YCM0_HUMAN, RAF1_HUMAN, H0YCG5_HUMAN, E9PQW5_HUMAN, PLCG2_HUMAN, A0A024R273_HUMAN, H0YF55_HUMAN, H3BMT7_HUMAN, …	44	105	16792	14.5385	0.886242	0.130081	0.126272
GOTERM_BP_DIRECT	GO:0042149~cellular response to glucose starvation	3	6.81818	0.00248886	B1AHH2_HUMAN, B3KY45_HUMAN, XBP1_HUMAN, B1AHH1_HUMAN, E2AK3_HUMAN, E7ER02_HUMAN, GRP78_HUMAN, A0A024R1F0_HUMAN, C9J185_HUMAN, V9HWB4_HUMAN, Q68DI6_HUMAN	44	29	16792	39.4796	0.890613	0.130081	0.126272
GOTERM_BP_DIRECT	GO:0001525~angiogenesis	5	11.3636	0.00249029	C9JHV9_HUMAN, E9PBI4_HUMAN, A0A0H4AF85_HUMAN, E2AK3_HUMAN, FAK2_HUMAN, A0A0H4ADZ1_HUMAN, A0A0H4A7S0_HUMAN, XBP1_HUMAN, B1AHH1_HUMAN, A0A0U2VU55_HUMAN, C3W981_HUMAN, VGFR2_HUMAN, A0A0U2WZU8_HUMAN, A0A024R244_HUMAN, A0A0H4AF76_HUMAN, E5RK84_HUMAN, Q68DI6_HUMAN, KSYK_HUMAN, A0A024RD88_HUMAN, B3KY45_HUMAN, E7ER02_HUMAN, A0A0H4A777_HUMAN, C9J185_HUMAN, E5RJ77_HUMAN, B1AHH2_HUMAN, E5RHL2_HUMAN, A0A024R…	44	223	16792	8.55687	0.890752	0.130081	0.126272
GOTERM_BP_DIRECT	GO:0030168~platelet activation	4	9.09091	0.0031635	A0A0S2Z559_HUMAN, H3BQV5_HUMAN, E7EVZ2_HUMAN, H7C155_HUMAN, W0UUR6_HUMAN, A0A0A0MRF9_HUMAN, E5RIR4_HUMAN, E7EX29_HUMAN, C3W981_HUMAN, B0AZS6_HUMAN, A0A024R244_HUMAN, H0YB80_HUMAN, B4E0X2_HUMAN, 1433Z_HUMAN, A0A0B4J1W9_HUMAN, D0PNI1_HUMAN, KSYK_HUMAN, L7RRS6_HUMAN, A0A0S2Z4L5_HUMAN, E5RGE1_HUMAN, RAF1_HUMAN, E7ESK7_HUMAN, PLCG2_HUMAN, B7Z2E6_HUMAN, A0A024R273_HUMAN, H3BMT7_HUMAN, H3BPZ3_HUMAN, C3W…	44	115	16792	13.2743	0.940014	0.153155	0.148671
GOTERM_BP_DIRECT	GO:0008285~negative regulation of cell proliferation	6	13.6364	0.00327697	Q9UMS8_HUMAN, C9JHV9_HUMAN, A0A0S2Z4K1_HUMAN, I6RYK4_HUMAN, RB_HUMAN, W0UUR6_HUMAN, VHL_HUMAN, A0A0X9QC09_HUMAN, A0A087WUF3_HUMAN, K7EL18_HUMAN, A0A024R274_HUMAN, K7EIU8_HUMAN, V9P8K4_HUMAN, IRF1_HUMAN, A0A024RDV3_HUMAN, Q6LE80_HUMAN, Q92728_HUMAN, Q7KZ59_HUMAN, A0A0B4J1W9_HUMAN, X5D3F6_HUMAN, Q2PMD0_HUMAN, A0A024R2F2_HUMAN, V9GZJ8_HUMAN, Q6DUF0_HUMAN, U6BKH8_HUMAN, Q7Z5Q6_HUMAN, A0A0B6XK53_HUMAN…	44	396	16792	5.78237	0.945781	0.153155	0.148671
GOTERM_BP_DIRECT	GO:0035556~intracellular signal transduction	6	13.6364	0.00353178	A0A0S2Z559_HUMAN, H3BQV5_HUMAN, B5BUC0_HUMAN, H7C155_HUMAN, ZAP70_HUMAN, K7ENG8_HUMAN, W0UUR6_HUMAN, A0A0A0MRF9_HUMAN, SMAD4_HUMAN, A0A087WUF3_HUMAN, K7EL18_HUMAN, A0A024R274_HUMAN, C3W981_HUMAN, K7EIU8_HUMAN, A0A024R244_HUMAN, B4E0X2_HUMAN, K7ENG1_HUMAN, A0A0B4J1W9_HUMAN, K7EIJ2_HUMAN, KSYK_HUMAN, L7RRS6_HUMAN, Q86TM2_HUMAN, Q9BYG6_HUMAN, A0A0S2Z4L5_HUMAN, U6BGT8_HUMAN, GSK3B_HUMAN, U6BKH8_HUMAN…	44	403	16792	5.68193	0.956794	0.156811	0.15222
GOTERM_BP_DIRECT	GO:0018105~peptidyl-serine phosphorylation	4	9.09091	0.00399967	KSYK_HUMAN, Q86TM2_HUMAN, B5BUC0_HUMAN, B3KY45_HUMAN, I3L387_HUMAN, GSK3B_HUMAN, E2AK3_HUMAN, E7ER02_HUMAN, Q6FI27_HUMAN, C9J185_HUMAN, D3DWF3_HUMAN, I3L309_HUMAN, C3W981_HUMAN, I3L2H5_HUMAN, A0A024R273_HUMAN, PLK1_HUMAN, A0A024R244_HUMAN, Q68DI6_HUMAN, C3W980_HUMAN	44	125	16792	12.2124	0.971528	0.169129	0.164177
GOTERM_BP_DIRECT	GO:0010628~positive regulation of gene expression	5	11.3636	0.0044334	B3CJ66_HUMAN, A0A024R9L7_HUMAN, D7R525_HUMAN, B3CJD5_HUMAN, B3CJB2_HUMAN, B3CJD2_HUMAN, A0N2G3_HUMAN, B3CJ92_HUMAN, B3CJ76_HUMAN, B3CJ86_HUMAN, B3CJ73_HUMAN, H0YBT0_HUMAN, B3CJ63_HUMAN, B3CJ93_HUMAN, B3CJC8_HUMAN, B3CJA8_HUMAN, B3CJD8_HUMAN, B3CJB8_HUMAN, Q68DI6_HUMAN, B3CJD6_HUMAN, E5RJ57_HUMAN, B3CJA1_HUMAN, B3CJ65_HUMAN, CXA1_HUMAN, H7C560_HUMAN, B3CJ77_HUMAN, J3KNK1_HUMAN, MK09_HUMAN, C9J185_…	44	262	16792	7.28314	0.980661	0.178948	0.173709
GOTERM_BP_DIRECT	GO:0007346~regulation of mitotic cell cycle	3	6.81818	0.00469705	B3CJ66_HUMAN, A0A024R9L7_HUMAN, B3CJD5_HUMAN, RB_HUMAN, B3CJB2_HUMAN, B3CJD2_HUMAN, A0N2G3_HUMAN, B3CJ92_HUMAN, B3CJ76_HUMAN, B3CJ86_HUMAN, A0A0X9QC09_HUMAN, D3DWF3_HUMAN, B3CJ73_HUMAN, I3L309_HUMAN, H0YBT0_HUMAN, B3CJ63_HUMAN, B3CJ93_HUMAN, B3CJC8_HUMAN, A0A024RDV3_HUMAN, B3CJA8_HUMAN, B3CJD8_HUMAN, B3CJB8_HUMAN, Q6LE80_HUMAN, Q92728_HUMAN, B3CJD6_HUMAN, Q7KZ59_HUMAN, B3CJA1_HUMAN, B3CJ65_HUMAN,…	44	40	16792	28.6227	0.984714	0.181347	0.176037
GOTERM_BP_DIRECT	GO:0043366~beta selection	2	4.54545	0.00511508	KSYK_HUMAN, ZAP70_HUMAN, C3W981_HUMAN, A0A024R273_HUMAN, A0A024R244_HUMAN, C3W980_HUMAN	44	2	16792	381.636	0.989473	0.189258	0.183717
GOTERM_BP_DIRECT	GO:0030968~endoplasmic reticulum unfolded protein response	3	6.81818	0.00591358	B1AHH2_HUMAN, B3KY45_HUMAN, XBP1_HUMAN, B1AHH1_HUMAN, E2AK3_HUMAN, E7ER02_HUMAN, GRP78_HUMAN, A0A024R1F0_HUMAN, C9J185_HUMAN, V9HWB4_HUMAN, Q68DI6_HUMAN	44	45	16792	25.4424	0.99484	0.21005	0.2039
GOTERM_BP_DIRECT	GO:0000186~activation of MAPKK activity	3	6.81818	0.00617238	A0A0S2Z559_HUMAN, F8VZ12_HUMAN, H7C155_HUMAN, F8VZI4_HUMAN, F8VYZ7_HUMAN, W0UUR6_HUMAN, H7C4S5_HUMAN, E5FF37_HUMAN, A0A0G2JL00_HUMAN, F8VW66_HUMAN, H7C5K3_HUMAN, B4E0X2_HUMAN, F8VP54_HUMAN, A0A0B4J1W9_HUMAN, L7RRS6_HUMAN, A0A0S2Z4L5_HUMAN, E2I6F4_HUMAN, H7C560_HUMAN, Q75MQ8_HUMAN, RAF1_HUMAN, F8VS98_HUMAN, FRS2_HUMAN, F8VX65_HUMAN, A0A0C4LC38_HUMAN, L7RTG7_HUMAN, BRAF_HUMAN, F1CC75_HUMAN	44	46	16792	24.8893	0.995905	0.21042	0.204259
GOTERM_BP_DIRECT	GO:0050852~T cell receptor signaling pathway	4	9.09091	0.00639789	Q67AI2_HUMAN, ZAP70_HUMAN, Q67AG2_HUMAN, A0A0G2JPN2_HUMAN, DQA1_HUMAN, A0A173ADH0_HUMAN, H6X377_HUMAN, E9PMV2_HUMAN, Q2LIQ8_HUMAN, Q67AD5_HUMAN, O19760_HUMAN, Q8MH01_HUMAN, Q67AA7_HUMAN, Q67AC7_HUMAN, E9PI37_HUMAN, Q5Y7D2_HUMAN, Q8MH19_HUMAN, Q67AG7_HUMAN, Q67AE7_HUMAN, Q67A97_HUMAN, Q8MH41_HUMAN, Q8MH21_HUMAN, Q08AS3_HUMAN, H3BMT7_HUMAN, Q8MH39_HUMAN, D5H3J4_HUMAN, Q67AB5_HUMAN, Q67AF5_HUMAN, Q6…	44	148	16792	10.3145	0.996653	0.21042	0.204259
GOTERM_BP_DIRECT	GO:0032481~positive regulation of type I interferon production	3	6.81818	0.00754243	C9JD95_HUMAN, H3BQV5_HUMAN, X5D3F6_HUMAN, KSYK_HUMAN, Q6FHN8_HUMAN, V9P921_HUMAN, A0A0B6XK53_HUMAN, A0A0A0MRF9_HUMAN, Q5FBX3_HUMAN, F8WCM1_HUMAN, C9J9C5_HUMAN, R4GNI0_HUMAN, PLCG2_HUMAN, C3W981_HUMAN, A0A024R273_HUMAN, H3BMT7_HUMAN, A0A0B6XK11_HUMAN, V9P8K4_HUMAN, IRF1_HUMAN, H3BPZ3_HUMAN, A0A024R244_HUMAN, C3W980_HUMAN	44	51	16792	22.4492	0.998797	0.239203	0.232199
GOTERM_BP_DIRECT	GO:0050853~B cell receptor signaling pathway	3	6.81818	0.00842432	H3BQV5_HUMAN, KSYK_HUMAN, PLCG2_HUMAN, ZAP70_HUMAN, C3W981_HUMAN, A0A024R273_HUMAN, H3BMT7_HUMAN, H3BPZ3_HUMAN, A0A024R244_HUMAN, A0A0A0MRF9_HUMAN, C3W980_HUMAN	44	54	16792	21.202	0.999454	0.255652	0.248166
GOTERM_BP_DIRECT	GO:0060548~negative regulation of cell death	3	6.81818	0.00872811	B3CJ66_HUMAN, A0A024R9L7_HUMAN, B3CJD5_HUMAN, B3CJB2_HUMAN, B3CJD2_HUMAN, A0N2G3_HUMAN, B3CJ92_HUMAN, B3CJ76_HUMAN, B3CJ86_HUMAN, A0A087WUF3_HUMAN, A9UGY9_HUMAN, K7EL18_HUMAN, A0A024R274_HUMAN, B3CJ73_HUMAN, H0YBT0_HUMAN, B3CJ63_HUMAN, B3CJ93_HUMAN, B3CJC8_HUMAN, K7EIU8_HUMAN, B3CJA8_HUMAN, B3CJD8_HUMAN, B3CJB8_HUMAN, B3CJD6_HUMAN, B3CJA1_HUMAN, B3CJ65_HUMAN, B3CJ77_HUMAN, U6BKH8_HUMAN, B3CJA4_HU…	44	55	16792	20.8165	0.999584	0.255652	0.248166
GOTERM_BP_DIRECT	GO:0001666~response to hypoxia	4	9.09091	0.00965301	A0A0S2Z559_HUMAN, C9JHV9_HUMAN, H7C155_HUMAN, E9PBI4_HUMAN, K7ENG8_HUMAN, W0UUR6_HUMAN, SMAD4_HUMAN, FAK2_HUMAN, A0A087WUF3_HUMAN, E9PKH9_HUMAN, B3KNX7_HUMAN, PAK1_HUMAN, K7EL18_HUMAN, A0A024R274_HUMAN, K7EIU8_HUMAN, A0A024R5P0_HUMAN, B4E0X2_HUMAN, E5RK84_HUMAN, E9PRP6_HUMAN, K7ENG1_HUMAN, A0A0B4J1W9_HUMAN, K7EIJ2_HUMAN, L7RRS6_HUMAN, E9PM17_HUMAN, Q9BYG6_HUMAN, A0A0S2Z4L5_HUMAN, U6BGT8_HUMAN, E9…	44	172	16792	8.87526	0.999818	0.255652	0.248166
GOTERM_BP_DIRECT	GO:0070373~negative regulation of ERK1 and ERK2 cascade	3	6.81818	0.00966857	F8VW29_HUMAN, K7ENG8_HUMAN, SMAD4_HUMAN, A0A087WUF3_HUMAN, K7EL18_HUMAN, A0A024R274_HUMAN, XBP1_HUMAN, B1AHH1_HUMAN, F8VZA4_HUMAN, K7EIU8_HUMAN, B5BU29_HUMAN, K7ENG1_HUMAN, K7EIJ2_HUMAN, DUS6_HUMAN, Q9BYG6_HUMAN, U6BGT8_HUMAN, Q53GP9_HUMAN, U6BKH8_HUMAN, K7EL15_HUMAN, Q689E8_HUMAN, B1AHH2_HUMAN, K7ES96_HUMAN, A0A024RBC1_HUMAN, A0A024R1F0_HUMAN, K7ELK2_HUMAN, A0A0S2Z4B2_HUMAN	44	58	16792	19.7398	0.999821	0.255652	0.248166
GOTERM_BP_DIRECT	GO:0045893~positive regulation of transcription, DNA-templated	6	13.6364	0.00980515	A0A024R9L7_HUMAN, B3CJD5_HUMAN, B3CJB2_HUMAN, B3CJD2_HUMAN, B3CJ92_HUMAN, A0A087WUF3_HUMAN, A0A0C3SFZ7_HUMAN, K7EL18_HUMAN, A0A024R274_HUMAN, H0YBT0_HUMAN, B3CJC8_HUMAN, V9P8K4_HUMAN, IRF1_HUMAN, B3CJA8_HUMAN, B3CJD8_HUMAN, B3CJB8_HUMAN, Q6LE80_HUMAN, X5D3F6_HUMAN, B3CJ65_HUMAN, A0A024R2F2_HUMAN, V9GZJ8_HUMAN, Q6DUF0_HUMAN, E7EQ57_HUMAN, B3CJ77_HUMAN, Q86WG4_HUMAN, E7ERX0_HUMAN, B3CJ82_HUMAN, V9H…	44	515	16792	4.44625	0.999842	0.255652	0.248166
GOTERM_BP_DIRECT	GO:0002283~neutrophil activation involved in immune response	2	4.54545	0.0102046	KSYK_HUMAN, ZAP70_HUMAN, C3W981_HUMAN, A0A024R273_HUMAN, A0A024R244_HUMAN, C3W980_HUMAN	44	4	16792	190.818	0.999889	0.255652	0.248166
GOTERM_BP_DIRECT	GO:0000320~re-entry into mitotic cell cycle	2	4.54545	0.0102046	B3CJ66_HUMAN, A0A024R9L7_HUMAN, B3CJD5_HUMAN, B3CJB2_HUMAN, B3CJD2_HUMAN, A0N2G3_HUMAN, B3CJ92_HUMAN, B3CJ76_HUMAN, B3CJ86_HUMAN, B3CJ73_HUMAN, H0YBT0_HUMAN, B3CJ63_HUMAN, B3CJ93_HUMAN, B3CJC8_HUMAN, B3CJA8_HUMAN, B3CJD8_HUMAN, B3CJB8_HUMAN, B3CJD6_HUMAN, B3CJA1_HUMAN, B3CJ65_HUMAN, GSK3B_HUMAN, B3CJ77_HUMAN, Q6FI27_HUMAN, B3CJA4_HUMAN, B3CJ82_HUMAN, B3CJD9_HUMAN, B3CJ91_HUMAN, B3CJ69_HUMAN, A0A0…	44	4	16792	190.818	0.999889	0.255652	0.248166
GOTERM_BP_DIRECT	GO:0038095~Fc-epsilon receptor signaling pathway	4	9.09091	0.0105925	H3BQV5_HUMAN, D7R525_HUMAN, D7R527_HUMAN, A0A0A0MRF9_HUMAN, E9PKH9_HUMAN, B3KNX7_HUMAN, PAK1_HUMAN, B5BUJ7_HUMAN, C3W981_HUMAN, A0A024R5P0_HUMAN, A0A024R244_HUMAN, E9PRP6_HUMAN, E5RJ57_HUMAN, D7R526_HUMAN, KSYK_HUMAN, E9PM17_HUMAN, E9PMP2_HUMAN, H0YCM0_HUMAN, J3KNK1_HUMAN, MK09_HUMAN, H0YCG5_HUMAN, E9PQW5_HUMAN, PLCG2_HUMAN, A0A024R273_HUMAN, H0YF55_HUMAN, H3BMT7_HUMAN, H3BPZ3_HUMAN, D7R528_HUMAN…	44	178	16792	8.5761	0.999922	0.255652	0.248166
GOTERM_BP_DIRECT	GO:0006950~response to stress	3	6.81818	0.0106522	C9JHV9_HUMAN, D7R525_HUMAN, I3L253_HUMAN, K0A7K7_HUMAN, D7R527_HUMAN, E9PBI4_HUMAN, I3L0K7_HUMAN, FAK2_HUMAN, Q5CAQ4_HUMAN, B5BUJ7_HUMAN, I3L3L4_HUMAN, I3L239_HUMAN, I3L4L7_HUMAN, E5RK84_HUMAN, E5RJ57_HUMAN, D7R526_HUMAN, I3L0P6_HUMAN, A0A140VJY2_HUMAN, TRAP1_HUMAN, J3KNK1_HUMAN, MK09_HUMAN, E5RJ77_HUMAN, E5RHL2_HUMAN, I3L2D5_HUMAN, H0YB74_HUMAN, Q53FS6_HUMAN, D7R528_HUMAN, Q9BV61_HUMAN	44	61	16792	18.769	0.999926	0.255652	0.248166
GOTERM_BP_DIRECT	GO:0035019~somatic stem cell population maintenance	3	6.81818	0.0120295	A0A0S2Z559_HUMAN, H7C155_HUMAN, K7ENG8_HUMAN, W0UUR6_HUMAN, H7C4S5_HUMAN, SMAD4_HUMAN, A0A087WUF3_HUMAN, E5FF37_HUMAN, K7EL18_HUMAN, A0A024R274_HUMAN, K7EIU8_HUMAN, H7C5K3_HUMAN, B4E0X2_HUMAN, K7ENG1_HUMAN, A0A0B4J1W9_HUMAN, K7EIJ2_HUMAN, L7RRS6_HUMAN, Q9BYG6_HUMAN, A0A0S2Z4L5_HUMAN, U6BGT8_HUMAN, E2I6F4_HUMAN, H7C560_HUMAN, U6BKH8_HUMAN, Q75MQ8_HUMAN, RAF1_HUMAN, K7EL15_HUMAN, A0A0C4LC38_HUMAN, …	44	65	16792	17.614	0.999978	0.275469	0.267404
GOTERM_BP_DIRECT	GO:0001701~in utero embryonic development	4	9.09091	0.0120983	B3CJ66_HUMAN, A0A024R9L7_HUMAN, B3CJD5_HUMAN, B3CJB2_HUMAN, B3CJD2_HUMAN, A0N2G3_HUMAN, B3CJ92_HUMAN, B3CJ76_HUMAN, B3CJ86_HUMAN, A0A087WUF3_HUMAN, K7EL18_HUMAN, A0A024R274_HUMAN, B3CJ73_HUMAN, H0YBT0_HUMAN, B3CJ63_HUMAN, B3CJ93_HUMAN, B3CJC8_HUMAN, K7EIU8_HUMAN, B3CJA8_HUMAN, B3CJD8_HUMAN, B3CJB8_HUMAN, B3CJD6_HUMAN, B3CJA1_HUMAN, B3CJ65_HUMAN, CXA1_HUMAN, B3CJ77_HUMAN, U6BKH8_HUMAN, CCNB1_HUMAN…	44	187	16792	8.16334	0.99998	0.275469	0.267404
GOTERM_BP_DIRECT	GO:0071260~cellular response to mechanical stimulus	3	6.81818	0.0142334	E9PPA5_HUMAN, CHK1_HUMAN, Q6FHN8_HUMAN, E9PRU7_HUMAN, V9P921_HUMAN, C9J9C5_HUMAN, A0A087WY91_HUMAN, V9P8K4_HUMAN, IRF1_HUMAN, E9PJI4_HUMAN, B4DT73_HUMAN, C9JD95_HUMAN, X5D3F6_HUMAN, A0A087WT52_HUMAN, J3KN87_HUMAN, E9PM65_HUMAN, CXA1_HUMAN, Q6W8P8_HUMAN, E7EPP6_HUMAN, A0A0B6XK53_HUMAN, Q5FBX3_HUMAN, F8WCM1_HUMAN, R4GNI0_HUMAN, A0A0B6XK11_HUMAN, E9PKQ3_HUMAN, E9PQW7_HUMAN	44	71	16792	16.1255	0.999997	0.315316	0.306084
GOTERM_BP_DIRECT	GO:0048010~vascular endothelial growth factor receptor signaling pathway	3	6.81818	0.0146165	C9JHV9_HUMAN, A0A024RD88_HUMAN, E9PBI4_HUMAN, A0A0H4AF85_HUMAN, A0A0H4A777_HUMAN, E5RJ77_HUMAN, FAK2_HUMAN, B1AHH2_HUMAN, A0A0H4ADZ1_HUMAN, E5RHL2_HUMAN, A0A0H4A7S0_HUMAN, XBP1_HUMAN, B1AHH1_HUMAN, A0A0U2VU55_HUMAN, H0YB74_HUMAN, VGFR2_HUMAN, A0A0U2WZU8_HUMAN, A0A024R1F0_HUMAN, A0A0U2X4C8_HUMAN, A0A0H4A7S4_HUMAN, A0A0H4AF76_HUMAN, E5RK84_HUMAN	44	72	16792	15.9015	0.999998	0.315316	0.306084
GOTERM_BP_DIRECT	GO:0003158~endothelium development	2	4.54545	0.0152687	A0A0H4ADZ1_HUMAN, A0A0H4A7S0_HUMAN, A0A024RD88_HUMAN, CXA1_HUMAN, A0A0U2VU55_HUMAN, A0A0H4AF85_HUMAN, VGFR2_HUMAN, A0A0U2WZU8_HUMAN, A0A0H4A777_HUMAN, A0A0U2X4C8_HUMAN, A0A0H4A7S4_HUMAN, A0A0H4AF76_HUMAN	44	6	16792	127.212	0.999999	0.315316	0.306084
GOTERM_BP_DIRECT	GO:0090330~regulation of platelet aggregation	2	4.54545	0.0152687	KSYK_HUMAN, ZAP70_HUMAN, C3W981_HUMAN, A0A024R273_HUMAN, A0A024R244_HUMAN, C3W980_HUMAN	44	6	16792	127.212	0.999999	0.315316	0.306084
GOTERM_BP_DIRECT	GO:0032869~cellular response to insulin stimulus	3	6.81818	0.0165982	B3CJ66_HUMAN, A0A024R9L7_HUMAN, B3CJD5_HUMAN, B3CJB2_HUMAN, B3CJD2_HUMAN, A0N2G3_HUMAN, B3CJ92_HUMAN, B3CJ76_HUMAN, B3CJ86_HUMAN, B3CJ73_HUMAN, XBP1_HUMAN, H0YBT0_HUMAN, B3CJ63_HUMAN, B3CJ93_HUMAN, B3CJC8_HUMAN, A0A024R5P0_HUMAN, B3CJA8_HUMAN, B3CJD8_HUMAN, B3CJB8_HUMAN, B3CJD6_HUMAN, B3CJA1_HUMAN, B3CJ65_HUMAN, B3CJ77_HUMAN, H0YCM0_HUMAN, B3CJA4_HUMAN, B3CJ82_HUMAN, B3CJD9_HUMAN, B3CJ91_HUMAN, E…	44	77	16792	14.8689	1	0.334983	0.325175
GOTERM_BP_DIRECT	GO:0042981~regulation of apoptotic process	4	9.09091	0.0171126	A0A0S2Z559_HUMAN, F8VZ12_HUMAN, H7C155_HUMAN, F8VZI4_HUMAN, F8VYZ7_HUMAN, W0UUR6_HUMAN, A0A0G2JL00_HUMAN, B1AKZ5_HUMAN, F8VW66_HUMAN, Q96FS5_HUMAN, Q6FHL9_HUMAN, B4E0X2_HUMAN, F8VP54_HUMAN, A0A0B4J1W9_HUMAN, L7RRS6_HUMAN, A0A0S2Z4L5_HUMAN, C8YZ26_HUMAN, RAF1_HUMAN, MCL1_HUMAN, B1AKZ4_HUMAN, F8VS98_HUMAN, FRS2_HUMAN, F8VX65_HUMAN, A0A087WT64_HUMAN, L7RTG7_HUMAN, Q03399_HUMAN, PEA15_HUMAN	44	213	16792	7.16688	1	0.337688	0.3278
GOTERM_BP_DIRECT	GO:0010614~negative regulation of cardiac muscle hypertrophy	2	4.54545	0.0177912	K7EIJ2_HUMAN, Q86TM2_HUMAN, B5BUC0_HUMAN, Q9BYG6_HUMAN, U6BGT8_HUMAN, GSK3B_HUMAN, U6BKH8_HUMAN, K7ENG8_HUMAN, Q6FI27_HUMAN, K7EL15_HUMAN, SMAD4_HUMAN, A0A087WUF3_HUMAN, K7ES96_HUMAN, K7EL18_HUMAN, A0A024R274_HUMAN, K7EIU8_HUMAN, K7ELK2_HUMAN, A0A0S2Z4B2_HUMAN, K7ENG1_HUMAN	44	7	16792	109.039	1	0.343448	0.333392
GOTERM_BP_DIRECT	GO:0046641~positive regulation of alpha-beta T cell proliferation	2	4.54545	0.0228174	KSYK_HUMAN, ZAP70_HUMAN, C3W981_HUMAN, A0A024R273_HUMAN, A0A024R244_HUMAN, C3W980_HUMAN	44	9	16792	84.8081	1	0.403607	0.391789
GOTERM_BP_DIRECT	GO:0046638~positive regulation of alpha-beta T cell differentiation	2	4.54545	0.0228174	KSYK_HUMAN, ZAP70_HUMAN, C3W981_HUMAN, A0A024R273_HUMAN, A0A024R244_HUMAN, C3W980_HUMAN	44	9	16792	84.8081	1	0.403607	0.391789
GOTERM_BP_DIRECT	GO:0002281~macrophage activation involved in immune response	2	4.54545	0.0228174	KSYK_HUMAN, ZAP70_HUMAN, C3W981_HUMAN, A0A024R273_HUMAN, A0A024R244_HUMAN, C3W980_HUMAN	44	9	16792	84.8081	1	0.403607	0.391789
GOTERM_BP_DIRECT	GO:0036500~ATF6-mediated unfolded protein response	2	4.54545	0.0228174	B1AHH2_HUMAN, XBP1_HUMAN, B1AHH1_HUMAN, GRP78_HUMAN, A0A024R1F0_HUMAN, V9HWB4_HUMAN	44	9	16792	84.8081	1	0.403607	0.391789
GOTERM_BP_DIRECT	GO:0009887~organ morphogenesis	3	6.81818	0.0231801	KSYK_HUMAN, Q86TM2_HUMAN, B5BUC0_HUMAN, GSK3B_HUMAN, E2I6F4_HUMAN, H7C560_HUMAN, Q75MQ8_HUMAN, Q6FI27_HUMAN, H7C4S5_HUMAN, E5FF37_HUMAN, A0A0C4LC38_HUMAN, BRAF_HUMAN, F1CC75_HUMAN, C3W981_HUMAN, A0A024R273_HUMAN, H7C5K3_HUMAN, A0A024R244_HUMAN, C3W980_HUMAN	44	92	16792	12.4447	1	0.403607	0.391789
GOTERM_BP_DIRECT	GO:0045087~innate immune response	5	11.3636	0.0238389	Q7Z3H3_HUMAN, KSYK_HUMAN, C9JHV9_HUMAN, ZAP70_HUMAN, E9PBI4_HUMAN, E5RJ77_HUMAN, L7UQJ2_HUMAN, FAK2_HUMAN, E5RHL2_HUMAN, A9UGY9_HUMAN, C3W981_HUMAN, A0A024R273_HUMAN, H0YB74_HUMAN, L7UMD8_HUMAN, A0A024R244_HUMAN, HMR1_HUMAN, ATG5_HUMAN, E5RK84_HUMAN, C3W980_HUMAN	44	430	16792	4.43763	1	0.407095	0.395175
GOTERM_BP_DIRECT	GO:0007169~transmembrane receptor protein tyrosine kinase signaling pathway	3	6.81818	0.0250896	KSYK_HUMAN, A0A024RD88_HUMAN, ZAP70_HUMAN, A0A0H4AF85_HUMAN, A0A0H4A777_HUMAN, A0A0H4ADZ1_HUMAN, A0A0H4A7S0_HUMAN, A0A0U2VU55_HUMAN, C3W981_HUMAN, A0A024R273_HUMAN, VGFR2_HUMAN, A0A0U2WZU8_HUMAN, A0A024R244_HUMAN, A0A0U2X4C8_HUMAN, A0A0H4A7S4_HUMAN, A0A0H4AF76_HUMAN, C3W980_HUMAN	44	96	16792	11.9261	1	0.420369	0.408061
GOTERM_BP_DIRECT	GO:0043306~positive regulation of mast cell degranulation	2	4.54545	0.0278185	KSYK_HUMAN, ZAP70_HUMAN, C3W981_HUMAN, A0A024R273_HUMAN, A0A024R244_HUMAN, C3W980_HUMAN	44	11	16792	69.3884	1	0.449142	0.435991
GOTERM_BP_DIRECT	GO:0046325~negative regulation of glucose import	2	4.54545	0.0278185	B3CJ66_HUMAN, A0A024R9L7_HUMAN, B3CJD5_HUMAN, B3CJB2_HUMAN, B3CJD2_HUMAN, A0N2G3_HUMAN, B3CJ92_HUMAN, B3CJ76_HUMAN, B3CJ86_HUMAN, Q96FS5_HUMAN, B3CJ73_HUMAN, H0YBT0_HUMAN, B3CJ63_HUMAN, B3CJ93_HUMAN, B3CJC8_HUMAN, B3CJA8_HUMAN, B3CJD8_HUMAN, B3CJB8_HUMAN, B3CJD6_HUMAN, B3CJA1_HUMAN, B3CJ65_HUMAN, B3CJ77_HUMAN, B1AKZ4_HUMAN, B3CJA4_HUMAN, B3CJ82_HUMAN, B3CJD9_HUMAN, B3CJ91_HUMAN, B3CJ69_HUMAN, A0A…	44	11	16792	69.3884	1	0.449142	0.435991
GOTERM_BP_DIRECT	GO:0071498~cellular response to fluid shear stress	2	4.54545	0.0303096	B1AHH2_HUMAN, E5RHL2_HUMAN, C9JHV9_HUMAN, XBP1_HUMAN, B1AHH1_HUMAN, E9PBI4_HUMAN, H0YB74_HUMAN, A0A024R1F0_HUMAN, E5RJ77_HUMAN, E5RK84_HUMAN, FAK2_HUMAN	44	12	16792	63.6061	1	0.456149	0.442793
GOTERM_BP_DIRECT	GO:0036499~PERK-mediated unfolded protein response	2	4.54545	0.0303096	B3KY45_HUMAN, E2AK3_HUMAN, E7ER02_HUMAN, GRP78_HUMAN, C9J185_HUMAN, V9HWB4_HUMAN, Q68DI6_HUMAN	44	12	16792	63.6061	1	0.456149	0.442793
GOTERM_BP_DIRECT	GO:1990440~positive regulation of transcription from RNA polymerase II promoter in response to endoplasmic reticulum stress	2	4.54545	0.0303096	B1AHH2_HUMAN, XBP1_HUMAN, B1AHH1_HUMAN, GRP78_HUMAN, A0A024R1F0_HUMAN, V9HWB4_HUMAN	44	12	16792	63.6061	1	0.456149	0.442793
GOTERM_BP_DIRECT	GO:0000187~activation of MAPK activity	3	6.81818	0.0306571	F8VZ12_HUMAN, DUS6_HUMAN, F8VZI4_HUMAN, F8VW29_HUMAN, Q53GP9_HUMAN, F8VYZ7_HUMAN, B1AKZ4_HUMAN, F8VS98_HUMAN, FRS2_HUMAN, Q689E8_HUMAN, F8VX65_HUMAN, A0A0G2JL00_HUMAN, B1AKZ5_HUMAN, F8VW66_HUMAN, Q96FS5_HUMAN, L7RTG7_HUMAN, A0A024RBC1_HUMAN, F8VZA4_HUMAN, PEA15_HUMAN, Q6FHL9_HUMAN, B5BU29_HUMAN, F8VP54_HUMAN	44	107	16792	10.7001	1	0.456149	0.442793
GOTERM_BP_DIRECT	GO:0008284~positive regulation of cell proliferation	5	11.3636	0.0308209	B3CJ66_HUMAN, C9JHV9_HUMAN, A0A024R9L7_HUMAN, B3CJD5_HUMAN, B3CJB2_HUMAN, B3CJD2_HUMAN, A0N2G3_HUMAN, B3CJ92_HUMAN, B3CJ76_HUMAN, B3CJ86_HUMAN, A0A0H4ADZ1_HUMAN, B3CJ73_HUMAN, XBP1_HUMAN, A0A0U2VU55_HUMAN, H0YBT0_HUMAN, B3CJ63_HUMAN, B3CJ93_HUMAN, B3CJC8_HUMAN, A0A024R5P0_HUMAN, B3CJA8_HUMAN, A0A0H4AF76_HUMAN, B3CJD8_HUMAN, B3CJB8_HUMAN, B3CJD6_HUMAN, A0A024RD88_HUMAN, B3CJA1_HUMAN, B3CJ65_HUMAN,…	44	466	16792	4.09481	1	0.456149	0.442793
GOTERM_BP_DIRECT	GO:0033630~positive regulation of cell adhesion mediated by integrin	2	4.54545	0.0327945	KSYK_HUMAN, ZAP70_HUMAN, C3W981_HUMAN, A0A024R273_HUMAN, A0A024R244_HUMAN, C3W980_HUMAN	44	13	16792	58.7133	1	0.462246	0.448712
GOTERM_BP_DIRECT	GO:0043069~negative regulation of programmed cell death	2	4.54545	0.0327945	H3BQV5_HUMAN, E9PGE9_HUMAN, E7EQ57_HUMAN, H9KVD4_HUMAN, E7EPY2_HUMAN, E7EU48_HUMAN, A0A0A0MRF9_HUMAN, E7ERX0_HUMAN, C7FEN9_HUMAN, EVI1_HUMAN, A0A0C3SFZ7_HUMAN, MDS1_HUMAN, PLCG2_HUMAN, E7EUL6_HUMAN, H3BMT7_HUMAN, C9JU02_HUMAN, H3BPZ3_HUMAN	44	13	16792	58.7133	1	0.462246	0.448712
GOTERM_BP_DIRECT	GO:2000573~positive regulation of DNA biosynthetic process	2	4.54545	0.0327945	B3CJ66_HUMAN, C9JHV9_HUMAN, A0A024R9L7_HUMAN, B3CJD5_HUMAN, B3CJB2_HUMAN, B3CJD2_HUMAN, A0N2G3_HUMAN, B3CJ92_HUMAN, B3CJ76_HUMAN, B3CJ86_HUMAN, B3CJ73_HUMAN, H0YBT0_HUMAN, B3CJ63_HUMAN, B3CJ93_HUMAN, B3CJC8_HUMAN, B3CJA8_HUMAN, B3CJD8_HUMAN, B3CJB8_HUMAN, B3CJD6_HUMAN, B3CJA1_HUMAN, B3CJ65_HUMAN, B3CJ77_HUMAN, E5RJ77_HUMAN, B3CJA4_HUMAN, B3CJ82_HUMAN, B3CJD9_HUMAN, E5RHL2_HUMAN, B3CJ91_HUMAN, B3C…	44	13	16792	58.7133	1	0.462246	0.448712
GOTERM_BP_DIRECT	GO:0045766~positive regulation of angiogenesis	3	6.81818	0.0349852	C9JHV9_HUMAN, A0A024RD88_HUMAN, E9PBI4_HUMAN, A0A0H4AF85_HUMAN, A0A0H4A777_HUMAN, E5RJ77_HUMAN, FAK2_HUMAN, B1AHH2_HUMAN, A0A0H4ADZ1_HUMAN, E5RHL2_HUMAN, A0A0H4A7S0_HUMAN, XBP1_HUMAN, B1AHH1_HUMAN, A0A0U2VU55_HUMAN, H0YB74_HUMAN, VGFR2_HUMAN, A0A0U2WZU8_HUMAN, A0A024R1F0_HUMAN, A0A0U2X4C8_HUMAN, A0A0H4A7S4_HUMAN, A0A0H4AF76_HUMAN, E5RK84_HUMAN	44	115	16792	9.95573	1	0.48542	0.471208
GOTERM_BP_DIRECT	GO:0000122~negative regulation of transcription from RNA polymerase II promoter	6	13.6364	0.0358728	A0A024R9L7_HUMAN, B3CJD5_HUMAN, B3CJB2_HUMAN, B3CJD2_HUMAN, B3CJ92_HUMAN, A0A087WUF3_HUMAN, D3DWF3_HUMAN, K7EL18_HUMAN, A0A024R274_HUMAN, I3L309_HUMAN, H0YBT0_HUMAN, B3CJC8_HUMAN, B3CJA8_HUMAN, B3CJD8_HUMAN, B3CJB8_HUMAN, Q6LE80_HUMAN, B3CJ65_HUMAN, I3L387_HUMAN, A0A024R2F2_HUMAN, V9GZJ8_HUMAN, Q6DUF0_HUMAN, B3CJ77_HUMAN, Q86WG4_HUMAN, B3CJ82_HUMAN, V9H0A9_HUMAN, A0A0B4J1R1_HUMAN, Q6LE76_HUMAN, Q…	44	720	16792	3.1803	1	0.490078	0.475729
GOTERM_BP_DIRECT	GO:0045944~positive regulation of transcription from RNA polymerase II promoter	7	15.9091	0.0376184	A0A024R9L7_HUMAN, B3CJD5_HUMAN, B3CJB2_HUMAN, B3CJD2_HUMAN, W0UUR6_HUMAN, B3CJ92_HUMAN, A0A087WUF3_HUMAN, K7EL18_HUMAN, A0A024R274_HUMAN, H0YBT0_HUMAN, B3CJC8_HUMAN, V9P8K4_HUMAN, IRF1_HUMAN, B3CJA8_HUMAN, B3CJD8_HUMAN, B3CJB8_HUMAN, Q6LE80_HUMAN, A0A0B4J1W9_HUMAN, X5D3F6_HUMAN, B3CJ65_HUMAN, V9GZJ8_HUMAN, Q6DUF0_HUMAN, B3CJ77_HUMAN, Q86WG4_HUMAN, B3CJ82_HUMAN, V9H0A9_HUMAN, A0A0B4J1R1_HUMAN, Q6L…	44	981	16792	2.7232	1	0.492114	0.477705
GOTERM_BP_DIRECT	GO:0045582~positive regulation of T cell differentiation	2	4.54545	0.0377457	B1AHH2_HUMAN, XBP1_HUMAN, B1AHH1_HUMAN, ZAP70_HUMAN, A0A024R1F0_HUMAN	44	15	16792	50.8848	1	0.492114	0.477705
GOTERM_BP_DIRECT	GO:0045892~negative regulation of transcription, DNA-templated	5	11.3636	0.0381877	A4QMW8_HUMAN, RB_HUMAN, E7EU48_HUMAN, EVI1_HUMAN, A0A0X9QC09_HUMAN, A0A087WUF3_HUMAN, A0A0C3SFZ7_HUMAN, K7EL18_HUMAN, A0A024R274_HUMAN, E7EUL6_HUMAN, K7EIU8_HUMAN, V9P8K4_HUMAN, IRF1_HUMAN, A0A024RDV3_HUMAN, Q6LE80_HUMAN, Q92728_HUMAN, Q7KZ59_HUMAN, X5D3F6_HUMAN, Q2PMD0_HUMAN, V9GZJ8_HUMAN, Q6DUF0_HUMAN, E7EQ57_HUMAN, H9KVD4_HUMAN, U6BKH8_HUMAN, E7EPY2_HUMAN, Q7Z5Q6_HUMAN, A0A0B6XK53_HUMAN, E2DRY…	44	499	16792	3.82401	1	0.492114	0.477705
GOTERM_BP_DIRECT	GO:0030308~negative regulation of cell growth	3	6.81818	0.0383782	K7EIJ2_HUMAN, A4QMW8_HUMAN, CXA1_HUMAN, Q9BYG6_HUMAN, U6BGT8_HUMAN, U6BKH8_HUMAN, K7ENG8_HUMAN, E2DRY6_HUMAN, K7EL15_HUMAN, K7EM90_HUMAN, SMAD4_HUMAN, A0A087WUF3_HUMAN, K7ERS8_HUMAN, K7ES96_HUMAN, K7EL18_HUMAN, A0A024R274_HUMAN, K7EIU8_HUMAN, A0A024R4F1_HUMAN, ENOA_HUMAN, K7ELK2_HUMAN, A0A0S2Z4B2_HUMAN, K7ENG1_HUMAN	44	121	16792	9.46206	1	0.492114	0.477705
GOTERM_BP_DIRECT	GO:0070848~response to growth factor	2	4.54545	0.0402119	B3CJ66_HUMAN, A0A024R9L7_HUMAN, B3CJD5_HUMAN, F8VW29_HUMAN, B3CJB2_HUMAN, B3CJD2_HUMAN, A0N2G3_HUMAN, B3CJ92_HUMAN, B3CJ76_HUMAN, B3CJ86_HUMAN, B3CJ73_HUMAN, H0YBT0_HUMAN, B3CJ63_HUMAN, B3CJ93_HUMAN, B3CJC8_HUMAN, B3CJA8_HUMAN, B5BU29_HUMAN, B3CJD8_HUMAN, B3CJB8_HUMAN, B3CJD6_HUMAN, B3CJA1_HUMAN, B3CJ65_HUMAN, DUS6_HUMAN, B3CJ77_HUMAN, Q53GP9_HUMAN, Q689E8_HUMAN, B3CJA4_HUMAN, B3CJ82_HUMAN, B3CJD…	44	16	16792	47.7045	1	0.492114	0.477705
GOTERM_BP_DIRECT	GO:0016032~viral process	4	9.09091	0.0408818	D6RBW1_HUMAN, RB_HUMAN, A0A0X9QC09_HUMAN, A0A0H4ADZ1_HUMAN, A0A0U2VU55_HUMAN, C3W981_HUMAN, A0A024R244_HUMAN, A0A024RDV3_HUMAN, A0A0H4AF76_HUMAN, Q6LE80_HUMAN, Q92728_HUMAN, Q7KZ59_HUMAN, KSYK_HUMAN, A0A024RD88_HUMAN, Q2PMD0_HUMAN, V9GZJ8_HUMAN, Q6DUF0_HUMAN, Q7Z5Q6_HUMAN, A0A0H4A777_HUMAN, Q86WG4_HUMAN, V9H0A9_HUMAN, Q6LE76_HUMAN, A0A024R273_HUMAN, Q92727_HUMAN, A0A0H4A7S4_HUMAN, Q6LE79_HUMAN, H…	44	299	16792	5.1055	1	0.492114	0.477705
GOTERM_BP_DIRECT	GO:0001934~positive regulation of protein phosphorylation	3	6.81818	0.0418921	A0A0H4AF85_HUMAN, A0A0H4ADZ1_HUMAN, E9PKH9_HUMAN, A0A0H4A7S0_HUMAN, B3KNX7_HUMAN, PAK1_HUMAN, XBP1_HUMAN, B1AHH1_HUMAN, A0A0U2VU55_HUMAN, VGFR2_HUMAN, A0A0U2WZU8_HUMAN, A0A024R5P0_HUMAN, A0A0H4AF76_HUMAN, E9PRP6_HUMAN, A0A024RD88_HUMAN, E9PM17_HUMAN, E9PMP2_HUMAN, H0YCM0_HUMAN, A0A0H4A777_HUMAN, H0YCG5_HUMAN, B1AHH2_HUMAN, E9PQW5_HUMAN, H0YF55_HUMAN, A0A024R1F0_HUMAN, A0A0U2X4C8_HUMAN, E9PJF8_HUM…	44	127	16792	9.01503	1	0.492114	0.477705
GOTERM_BP_DIRECT	GO:0038096~Fc-gamma receptor signaling pathway involved in phagocytosis	3	6.81818	0.0418921	H3BQV5_HUMAN, KSYK_HUMAN, E9PM17_HUMAN, E9PMP2_HUMAN, H0YCM0_HUMAN, A0A0A0MRF9_HUMAN, H0YCG5_HUMAN, E9PKH9_HUMAN, B3KNX7_HUMAN, PAK1_HUMAN, E9PQW5_HUMAN, PLCG2_HUMAN, C3W981_HUMAN, A0A024R273_HUMAN, H0YF55_HUMAN, H3BMT7_HUMAN, H3BPZ3_HUMAN, A0A024R5P0_HUMAN, A0A024R244_HUMAN, E9PJF8_HUMAN, E9PRP6_HUMAN, C3W980_HUMAN	44	127	16792	9.01503	1	0.492114	0.477705
GOTERM_BP_DIRECT	GO:0042493~response to drug	4	9.09091	0.0426011	B3CJ66_HUMAN, C9JHV9_HUMAN, A0A024R9L7_HUMAN, B3CJD5_HUMAN, F8VW29_HUMAN, B3CJB2_HUMAN, B3CJD2_HUMAN, A0N2G3_HUMAN, B3CJ92_HUMAN, B3CJ76_HUMAN, B3CJ86_HUMAN, B3CJ73_HUMAN, H0YBT0_HUMAN, B3CJ63_HUMAN, B3CJ93_HUMAN, B3CJC8_HUMAN, B3CJA8_HUMAN, B5BU29_HUMAN, B3CJD8_HUMAN, B3CJB8_HUMAN, B3CJD6_HUMAN, B3CJA1_HUMAN, B3CJ65_HUMAN, DUS6_HUMAN, B3CJ77_HUMAN, Q53GP9_HUMAN, E5RJ77_HUMAN, CCNB1_HUMAN, Q689E8…	44	304	16792	5.02153	1	0.492114	0.477705
GOTERM_BP_DIRECT	GO:0048514~blood vessel morphogenesis	2	4.54545	0.0426721	KSYK_HUMAN, CXA1_HUMAN, C3W981_HUMAN, A0A024R273_HUMAN, A0A024R244_HUMAN, C3W980_HUMAN	44	17	16792	44.8984	1	0.492114	0.477705
GOTERM_BP_DIRECT	GO:0001702~gastrulation with mouth forming second	2	4.54545	0.0426721	F8VZ12_HUMAN, F8VZI4_HUMAN, K7ENG8_HUMAN, F8VYZ7_HUMAN, SMAD4_HUMAN, A0A087WUF3_HUMAN, A0A0G2JL00_HUMAN, F8VW66_HUMAN, K7EL18_HUMAN, A0A024R274_HUMAN, K7EIU8_HUMAN, F8VP54_HUMAN, K7ENG1_HUMAN, K7EIJ2_HUMAN, Q9BYG6_HUMAN, U6BGT8_HUMAN, U6BKH8_HUMAN, F8VS98_HUMAN, FRS2_HUMAN, K7EL15_HUMAN, F8VX65_HUMAN, K7ES96_HUMAN, L7RTG7_HUMAN, K7ELK2_HUMAN, A0A0S2Z4B2_HUMAN	44	17	16792	44.8984	1	0.492114	0.477705
GOTERM_BP_DIRECT	GO:0031333~negative regulation of protein complex assembly	2	4.54545	0.0426721	A0A0B4J1W9_HUMAN, A0A0S2Z559_HUMAN, L7RRS6_HUMAN, Q86TM2_HUMAN, B5BUC0_HUMAN, H7C155_HUMAN, A0A0S2Z4L5_HUMAN, GSK3B_HUMAN, Q6FI27_HUMAN, W0UUR6_HUMAN, RAF1_HUMAN, B4E0X2_HUMAN	44	17	16792	44.8984	1	0.492114	0.477705
GOTERM_BP_DIRECT	GO:0001556~oocyte maturation	2	4.54545	0.045126	E5RHL2_HUMAN, H0Y9U8_HUMAN, C9JHV9_HUMAN, D6RHI0_HUMAN, E9PBI4_HUMAN, H0YB74_HUMAN, H0YA62_HUMAN, E5RJ77_HUMAN, CCNB1_HUMAN, E5RK84_HUMAN, E9PC90_HUMAN, FAK2_HUMAN	44	18	16792	42.404	1	0.500899	0.486233
GOTERM_BP_DIRECT	GO:0030500~regulation of bone mineralization	2	4.54545	0.045126	E5RHL2_HUMAN, C9JHV9_HUMAN, CXA1_HUMAN, E9PBI4_HUMAN, H0YB74_HUMAN, E5RJ77_HUMAN, E5RK84_HUMAN, FAK2_HUMAN	44	18	16792	42.404	1	0.500899	0.486233
GOTERM_BP_DIRECT	GO:0060324~face development	2	4.54545	0.045126	A0A0B4J1W9_HUMAN, A0A0S2Z559_HUMAN, L7RRS6_HUMAN, H7C155_HUMAN, A0A0S2Z4L5_HUMAN, E2I6F4_HUMAN, H7C560_HUMAN, Q75MQ8_HUMAN, W0UUR6_HUMAN, RAF1_HUMAN, H7C4S5_HUMAN, E5FF37_HUMAN, A0A0C4LC38_HUMAN, BRAF_HUMAN, F1CC75_HUMAN, H7C5K3_HUMAN, B4E0X2_HUMAN	44	18	16792	42.404	1	0.500899	0.486233
GOTERM_BP_DIRECT	GO:0010629~negative regulation of gene expression	3	6.81818	0.0480058	H0Y9U8_HUMAN, Q6LE81_HUMAN, RB_HUMAN, Q7KZ61_HUMAN, H0YA62_HUMAN, A0A0X9QC09_HUMAN, V9H012_HUMAN, A0A024RDV3_HUMAN, Q6LE65_HUMAN, V9GZQ2_HUMAN, Q6LE80_HUMAN, Q92728_HUMAN, E9PC90_HUMAN, V9H0D2_HUMAN, Q6LE82_HUMAN, Q7KZ59_HUMAN, V9H020_HUMAN, CXA1_HUMAN, Q2PMD0_HUMAN, V9GZJ8_HUMAN, Q6DUF0_HUMAN, Q6LE77_HUMAN, P78495_HUMAN, Q7Z5Q6_HUMAN, Q86WG4_HUMAN, Q7KZ60_HUMAN, CCNB1_HUMAN, V9H058_HUMAN, V9H0A9…	44	137	16792	8.357	1	0.519867	0.504646
GOTERM_BP_DIRECT	GO:0000086~G2/M transition of mitotic cell cycle	3	6.81818	0.0480058	H0Y9U8_HUMAN, E9PPA5_HUMAN, A0A087WT52_HUMAN, J3KN87_HUMAN, I3L387_HUMAN, E9PM65_HUMAN, CHK1_HUMAN, E9PRU7_HUMAN, H0YA62_HUMAN, Q6W8P8_HUMAN, E7EPP6_HUMAN, CCNB1_HUMAN, D3DWF3_HUMAN, D6RHI0_HUMAN, I3L309_HUMAN, I3L2H5_HUMAN, PLK1_HUMAN, A0A087WY91_HUMAN, E9PKQ3_HUMAN, E9PJI4_HUMAN, B4DT73_HUMAN, E9PQW7_HUMAN, E9PC90_HUMAN	44	137	16792	8.357	1	0.519867	0.504646
GOTERM_BP_DIRECT	GO:0031572~G2 DNA damage checkpoint	2	4.54545	0.0500155	E9PPA5_HUMAN, A0A087WT52_HUMAN, J3KN87_HUMAN, I3L387_HUMAN, E9PM65_HUMAN, CHK1_HUMAN, E9PRU7_HUMAN, Q6W8P8_HUMAN, E7EPP6_HUMAN, D3DWF3_HUMAN, I3L309_HUMAN, I3L2H5_HUMAN, PLK1_HUMAN, A0A087WY91_HUMAN, E9PKQ3_HUMAN, E9PJI4_HUMAN, B4DT73_HUMAN, E9PQW7_HUMAN	44	20	16792	38.1636	1	0.52797	0.512511
GOTERM_BP_DIRECT	GO:0050850~positive regulation of calcium-mediated signaling	2	4.54545	0.0500155	KSYK_HUMAN, ZAP70_HUMAN, C3W981_HUMAN, A0A024R273_HUMAN, A0A024R244_HUMAN, C3W980_HUMAN	44	20	16792	38.1636	1	0.52797	0.512511
GOTERM_BP_DIRECT	GO:0007050~cell cycle arrest	3	6.81818	0.0505377	A0A024R9L7_HUMAN, B3CJD5_HUMAN, B3CJB2_HUMAN, B3CJD2_HUMAN, B3CJ92_HUMAN, H0YBT0_HUMAN, B3CJC8_HUMAN, V9P8K4_HUMAN, IRF1_HUMAN, B3CJA8_HUMAN, B3CJD8_HUMAN, B3CJB8_HUMAN, Q6LE80_HUMAN, X5D3F6_HUMAN, B3CJ65_HUMAN, V9GZJ8_HUMAN, Q6DUF0_HUMAN, B3CJ77_HUMAN, Q86WG4_HUMAN, B3CJ82_HUMAN, V9H0A9_HUMAN, A0A0B4J1R1_HUMAN, Q6LE76_HUMAN, Q92727_HUMAN, E5RGD7_HUMAN, B3CJ94_HUMAN, B3CJ74_HUMAN, Q6LE79_HUMAN, B…	44	141	16792	8.11992	1	0.52797	0.512511
GOTERM_BP_DIRECT	GO:1900182~positive regulation of protein localization to nucleus	2	4.54545	0.0524511	D3DWF3_HUMAN, B3KY45_HUMAN, I3L387_HUMAN, I3L309_HUMAN, I3L2H5_HUMAN, E2AK3_HUMAN, PLK1_HUMAN, E7ER02_HUMAN, C9J185_HUMAN, Q68DI6_HUMAN	44	21	16792	36.3463	1	0.541588	0.525731
GOTERM_BP_DIRECT	GO:0001954~positive regulation of cell-matrix adhesion	2	4.54545	0.0548805	E5RHL2_HUMAN, C9JHV9_HUMAN, Q86TM2_HUMAN, B5BUC0_HUMAN, E9PBI4_HUMAN, GSK3B_HUMAN, H0YB74_HUMAN, Q6FI27_HUMAN, E5RJ77_HUMAN, E5RK84_HUMAN, FAK2_HUMAN	44	22	16792	34.6942	1	0.555829	0.539555
GOTERM_BP_DIRECT	GO:0002250~adaptive immune response	3	6.81818	0.0550822	KSYK_HUMAN, C9JHV9_HUMAN, ZAP70_HUMAN, E9PBI4_HUMAN, E5RJ77_HUMAN, FAK2_HUMAN, E5RHL2_HUMAN, C3W981_HUMAN, A0A024R273_HUMAN, H0YB74_HUMAN, A0A024R244_HUMAN, E5RK84_HUMAN, C3W980_HUMAN	44	148	16792	7.73587	1	0.555829	0.539555
GOTERM_BP_DIRECT	GO:0051439~regulation of ubiquitin-protein ligase activity involved in mitotic cell cycle	2	4.54545	0.0573039	H0Y9U8_HUMAN, D3DWF3_HUMAN, D6RHI0_HUMAN, I3L387_HUMAN, I3L309_HUMAN, I3L2H5_HUMAN, PLK1_HUMAN, H0YA62_HUMAN, CCNB1_HUMAN, E9PC90_HUMAN	44	23	16792	33.1858	1	0.55731	0.540992
GOTERM_BP_DIRECT	GO:0035924~cellular response to vascular endothelial growth factor stimulus	2	4.54545	0.0573039	A0A024RD88_HUMAN, A0A0H4AF85_HUMAN, A0A0H4A777_HUMAN, B1AHH2_HUMAN, A0A0H4ADZ1_HUMAN, A0A0H4A7S0_HUMAN, XBP1_HUMAN, B1AHH1_HUMAN, A0A0U2VU55_HUMAN, VGFR2_HUMAN, A0A0U2WZU8_HUMAN, A0A024R1F0_HUMAN, A0A0U2X4C8_HUMAN, A0A0H4A7S4_HUMAN, A0A0H4AF76_HUMAN	44	23	16792	33.1858	1	0.55731	0.540992
GOTERM_BP_DIRECT	GO:0042787~protein ubiquitination involved in ubiquitin-dependent protein catabolic process	3	6.81818	0.058414	H0Y9U8_HUMAN, Q8IWJ0_HUMAN, H0YA62_HUMAN, Q5H963_HUMAN, A0A024R9U8_HUMAN, Q3B7K0_HUMAN, L8E996_HUMAN, D3DWF3_HUMAN, I3L309_HUMAN, Q5H935_HUMAN, A0A024R9Y3_HUMAN, PLK1_HUMAN, Q5H962_HUMAN, E9PC90_HUMAN, I3L387_HUMAN, Q5H924_HUMAN, A0A087X146_HUMAN, CCNB1_HUMAN, A0A024R9W5_HUMAN, Q5H964_HUMAN, D6RHI0_HUMAN, I3L2H5_HUMAN, HUWE1_HUMAN, H0Y659_HUMAN, A0A087X1S3_HUMAN	44	153	16792	7.48307	1	0.55731	0.540992
GOTERM_BP_DIRECT	GO:0018108~peptidyl-tyrosine phosphorylation	3	6.81818	0.058414	C9JHV9_HUMAN, A0A024RD88_HUMAN, ZAP70_HUMAN, E9PBI4_HUMAN, A0A0H4AF85_HUMAN, A0A0H4A777_HUMAN, E5RJ77_HUMAN, FAK2_HUMAN, A0A0H4ADZ1_HUMAN, E5RHL2_HUMAN, A0A0H4A7S0_HUMAN, A0A0U2VU55_HUMAN, H0YB74_HUMAN, VGFR2_HUMAN, A0A0U2WZU8_HUMAN, A0A0U2X4C8_HUMAN, A0A0H4A7S4_HUMAN, A0A0H4AF76_HUMAN, E5RK84_HUMAN	44	153	16792	7.48307	1	0.55731	0.540992
GOTERM_BP_DIRECT	GO:0071353~cellular response to interleukin-4	2	4.54545	0.0597212	B1AHH2_HUMAN, XBP1_HUMAN, B1AHH1_HUMAN, GRP78_HUMAN, A0A024R1F0_HUMAN, V9HWB4_HUMAN	44	24	16792	31.803	1	0.55731	0.540992
GOTERM_BP_DIRECT	GO:0002092~positive regulation of receptor internalization	2	4.54545	0.0597212	H3BQV5_HUMAN, KSYK_HUMAN, PLCG2_HUMAN, C3W981_HUMAN, A0A024R273_HUMAN, H3BMT7_HUMAN, H3BPZ3_HUMAN, A0A024R244_HUMAN, A0A0A0MRF9_HUMAN, C3W980_HUMAN	44	24	16792	31.803	1	0.55731	0.540992
GOTERM_BP_DIRECT	GO:0006260~DNA replication	3	6.81818	0.0597661	E9PPA5_HUMAN, A0A087WT52_HUMAN, J3KN87_HUMAN, E9PM65_HUMAN, CHK1_HUMAN, E9PRU7_HUMAN, Q6W8P8_HUMAN, E7EPP6_HUMAN, A0PJB2_HUMAN, Q7Z6A1_HUMAN, PCNA_HUMAN, Q7Z6A0_HUMAN, Q6FI35_HUMAN, Q7Z6A2_HUMAN, H3BSY1_HUMAN, CDT1_HUMAN, A0A087WY91_HUMAN, E9PKQ3_HUMAN, E9PJI4_HUMAN, Q6FHF5_HUMAN, B4DT73_HUMAN, E9PQW7_HUMAN, Q7Z6A3_HUMAN	44	155	16792	7.38651	1	0.55731	0.540992
GOTERM_BP_DIRECT	GO:0030878~thyroid gland development	2	4.54545	0.0621325	A0A0B4J1W9_HUMAN, A0A0S2Z559_HUMAN, L7RRS6_HUMAN, H7C155_HUMAN, A0A0S2Z4L5_HUMAN, E2I6F4_HUMAN, H7C560_HUMAN, Q75MQ8_HUMAN, W0UUR6_HUMAN, RAF1_HUMAN, H7C4S5_HUMAN, E5FF37_HUMAN, A0A0C4LC38_HUMAN, BRAF_HUMAN, F1CC75_HUMAN, H7C5K3_HUMAN, B4E0X2_HUMAN	44	25	16792	30.5309	1	0.55731	0.540992
GOTERM_BP_DIRECT	GO:0051090~regulation of sequence-specific DNA binding transcription factor activity	2	4.54545	0.0621325	E5RJ57_HUMAN, D7R526_HUMAN, KSYK_HUMAN, D7R525_HUMAN, D7R527_HUMAN, J3KNK1_HUMAN, MK09_HUMAN, B5BUJ7_HUMAN, C3W981_HUMAN, A0A024R273_HUMAN, A0A024R244_HUMAN, D7R528_HUMAN, C3W980_HUMAN	44	25	16792	30.5309	1	0.55731	0.540992
GOTERM_BP_DIRECT	GO:0070372~regulation of ERK1 and ERK2 cascade	2	4.54545	0.0621325	KSYK_HUMAN, F8VZ12_HUMAN, F8VZI4_HUMAN, F8VYZ7_HUMAN, F8VS98_HUMAN, FRS2_HUMAN, F8VX65_HUMAN, A0A0G2JL00_HUMAN, F8VW66_HUMAN, L7RTG7_HUMAN, C3W981_HUMAN, A0A024R273_HUMAN, A0A024R244_HUMAN, F8VP54_HUMAN, C3W980_HUMAN	44	25	16792	30.5309	1	0.55731	0.540992
GOTERM_BP_DIRECT	GO:0046686~response to cadmium ion	2	4.54545	0.0621325	E5RJ57_HUMAN, D7R526_HUMAN, D7R525_HUMAN, D7R527_HUMAN, J3KNK1_HUMAN, MK09_HUMAN, Q7Z6A1_HUMAN, PCNA_HUMAN, Q7Z6A0_HUMAN, Q6FI35_HUMAN, Q7Z6A2_HUMAN, B5BUJ7_HUMAN, Q6FHF5_HUMAN, D7R528_HUMAN, Q7Z6A3_HUMAN	44	25	16792	30.5309	1	0.55731	0.540992
GOTERM_BP_DIRECT	GO:0010800~positive regulation of peptidyl-threonine phosphorylation	2	4.54545	0.0669369	D3DWF3_HUMAN, Q86TM2_HUMAN, B5BUC0_HUMAN, I3L387_HUMAN, I3L309_HUMAN, I3L2H5_HUMAN, GSK3B_HUMAN, PLK1_HUMAN, Q6FI27_HUMAN	44	27	16792	28.2694	1	0.5944	0.576996
GOTERM_BP_DIRECT	GO:2000352~negative regulation of endothelial cell apoptotic process	2	4.54545	0.0693301	A0A024RD88_HUMAN, A0A0H4AF85_HUMAN, E2I6F4_HUMAN, H7C560_HUMAN, Q75MQ8_HUMAN, A0A0H4A777_HUMAN, H7C4S5_HUMAN, A0A0H4ADZ1_HUMAN, E5FF37_HUMAN, A0A0H4A7S0_HUMAN, A0A0C4LC38_HUMAN, BRAF_HUMAN, A0A0U2VU55_HUMAN, F1CC75_HUMAN, VGFR2_HUMAN, H7C5K3_HUMAN, A0A0U2WZU8_HUMAN, A0A0U2X4C8_HUMAN, A0A0H4A7S4_HUMAN, A0A0H4AF76_HUMAN	44	28	16792	27.2597	1	0.60358	0.585907
GOTERM_BP_DIRECT	GO:0045931~positive regulation of mitotic cell cycle	2	4.54545	0.0693301	D6RBW1_HUMAN, IF4E_HUMAN, H0Y9U8_HUMAN, H0Y8J7_HUMAN, D6RHI0_HUMAN, Q32Q75_HUMAN, D6RFJ3_HUMAN, X5D7E3_HUMAN, H0YA62_HUMAN, CCNB1_HUMAN, E9PC90_HUMAN	44	28	16792	27.2597	1	0.60358	0.585907
GOTERM_BP_DIRECT	GO:0097421~liver regeneration	2	4.54545	0.0717173	B3CJ66_HUMAN, A0A024R9L7_HUMAN, B3CJD5_HUMAN, B3CJB2_HUMAN, B3CJD2_HUMAN, A0N2G3_HUMAN, B3CJ92_HUMAN, B3CJ76_HUMAN, B3CJ86_HUMAN, B3CJ73_HUMAN, H0YBT0_HUMAN, B3CJ63_HUMAN, B3CJ93_HUMAN, B3CJC8_HUMAN, B3CJA8_HUMAN, B3CJD8_HUMAN, B3CJB8_HUMAN, Q7Z6A3_HUMAN, B3CJD6_HUMAN, B3CJA1_HUMAN, B3CJ65_HUMAN, B3CJ77_HUMAN, B3CJA4_HUMAN, B3CJ82_HUMAN, B3CJD9_HUMAN, B3CJ91_HUMAN, B3CJ69_HUMAN, A0A0B4J1R1_HUMAN,…	44	29	16792	26.3197	1	0.6183	0.600197
GOTERM_BP_DIRECT	GO:0070374~positive regulation of ERK1 and ERK2 cascade	3	6.81818	0.0738625	C9JHV9_HUMAN, E9PBI4_HUMAN, A0A0H4AF85_HUMAN, H7C4S5_HUMAN, FAK2_HUMAN, A0A0H4ADZ1_HUMAN, E5FF37_HUMAN, A0A0H4A7S0_HUMAN, A0A0U2VU55_HUMAN, VGFR2_HUMAN, H7C5K3_HUMAN, A0A0U2WZU8_HUMAN, A0A0H4AF76_HUMAN, E5RK84_HUMAN, A0A024RD88_HUMAN, E2I6F4_HUMAN, H7C560_HUMAN, Q75MQ8_HUMAN, A0A0H4A777_HUMAN, E5RJ77_HUMAN, E5RHL2_HUMAN, A0A0C4LC38_HUMAN, BRAF_HUMAN, F1CC75_HUMAN, H0YB74_HUMAN, A0A0U2X4C8_HUMAN, …	44	175	16792	6.54234	1	0.62075	0.602575
GOTERM_BP_DIRECT	GO:0045773~positive regulation of axon extension	2	4.54545	0.0740985	A0A024R9Y1_HUMAN, Q86TM2_HUMAN, B5BUC0_HUMAN, A0A0G2JQJ7_HUMAN, A0A024RA17_HUMAN, GSK3B_HUMAN, I3L2Z2_HUMAN, A0A024R9Y0_HUMAN, A0A0G2JS76_HUMAN, Q6FI27_HUMAN, I3L170_HUMAN, A0A024RA19_HUMAN, T1SGS4_HUMAN, TAU_HUMAN, A0A0G2JMX7_HUMAN, B3KTM0_HUMAN, A0A0G2JPD5_HUMAN	44	30	16792	25.4424	1	0.62075	0.602575
GOTERM_BP_DIRECT	GO:0000077~DNA damage checkpoint	2	4.54545	0.0740985	E9PPA5_HUMAN, A0A087WT52_HUMAN, J3KN87_HUMAN, E9PM65_HUMAN, CHK1_HUMAN, E9PRU7_HUMAN, Q6W8P8_HUMAN, E7EPP6_HUMAN, B1AKZ4_HUMAN, B1AKZ5_HUMAN, Q96FS5_HUMAN, A0A087WY91_HUMAN, E9PKQ3_HUMAN, E9PJI4_HUMAN, B4DT73_HUMAN, E9PQW7_HUMAN, PEA15_HUMAN, Q6FHL9_HUMAN	44	30	16792	25.4424	1	0.62075	0.602575
GOTERM_BP_DIRECT	GO:0043507~positive regulation of JUN kinase activity	2	4.54545	0.0764737	C9JHV9_HUMAN, E9PM17_HUMAN, E9PBI4_HUMAN, E9PMP2_HUMAN, H0YCM0_HUMAN, E5RJ77_HUMAN, H0YCG5_HUMAN, FAK2_HUMAN, E9PKH9_HUMAN, E5RHL2_HUMAN, B3KNX7_HUMAN, PAK1_HUMAN, E9PQW5_HUMAN, H0YB74_HUMAN, H0YF55_HUMAN, A0A024R5P0_HUMAN, E9PJF8_HUMAN, E5RK84_HUMAN, E9PRP6_HUMAN	44	31	16792	24.6217	1	0.63466	0.616078
GOTERM_BP_DIRECT	GO:0007093~mitotic cell cycle checkpoint	2	4.54545	0.078843	E9PPA5_HUMAN, Q6LE81_HUMAN, CHK1_HUMAN, E9PRU7_HUMAN, RB_HUMAN, Q7KZ61_HUMAN, A0A0X9QC09_HUMAN, A0A087WY91_HUMAN, E9PJI4_HUMAN, V9H012_HUMAN, A0A024RDV3_HUMAN, Q6LE65_HUMAN, B4DT73_HUMAN, V9GZQ2_HUMAN, Q6LE80_HUMAN, Q92728_HUMAN, V9H0D2_HUMAN, Q6LE82_HUMAN, Q7KZ59_HUMAN, V9H020_HUMAN, A0A087WT52_HUMAN, J3KN87_HUMAN, E9PM65_HUMAN, Q2PMD0_HUMAN, V9GZJ8_HUMAN, Q6DUF0_HUMAN, Q6LE77_HUMAN, P78495_HUMA…	44	32	16792	23.8523	1	0.638699	0.619999
GOTERM_BP_DIRECT	GO:0007507~heart development	3	6.81818	0.079775	A0A0B4J1W9_HUMAN, A0A0S2Z559_HUMAN, L7RRS6_HUMAN, CXA1_HUMAN, H7C155_HUMAN, A0A0S2Z4L5_HUMAN, W0UUR6_HUMAN, RAF1_HUMAN, Q7Z6A1_HUMAN, PCNA_HUMAN, Q7Z6A0_HUMAN, Q6FI35_HUMAN, Q7Z6A2_HUMAN, Q6FHF5_HUMAN, B4E0X2_HUMAN, Q7Z6A3_HUMAN	44	183	16792	6.25633	1	0.638699	0.619999
GOTERM_BP_DIRECT	GO:0070059~intrinsic apoptotic signaling pathway in response to endoplasmic reticulum stress	2	4.54545	0.0812064	B1AHH2_HUMAN, Q86TM2_HUMAN, B5BUC0_HUMAN, XBP1_HUMAN, B1AHH1_HUMAN, GSK3B_HUMAN, A0A024R1F0_HUMAN, Q6FI27_HUMAN	44	33	16792	23.1295	1	0.638699	0.619999
GOTERM_BP_DIRECT	GO:1902042~negative regulation of extrinsic apoptotic signaling pathway via death domain receptors	2	4.54545	0.0812064	A0A0B4J1W9_HUMAN, A0A0S2Z559_HUMAN, L7RRS6_HUMAN, H7C155_HUMAN, A0A0S2Z4L5_HUMAN, W0UUR6_HUMAN, RAF1_HUMAN, B1AKZ4_HUMAN, B1AKZ5_HUMAN, Q96FS5_HUMAN, PEA15_HUMAN, Q6FHL9_HUMAN, B4E0X2_HUMAN	44	33	16792	23.1295	1	0.638699	0.619999
GOTERM_BP_DIRECT	GO:0051402~neuron apoptotic process	2	4.54545	0.0812064	DBLOH_HUMAN, F8W6K8_HUMAN, Q6LE81_HUMAN, RB_HUMAN, Q7KZ61_HUMAN, A0A024RBT2_HUMAN, A0A0S2Z5U7_HUMAN, F5H0Q4_HUMAN, A0A0X9QC09_HUMAN, A0A0S2Z5P6_HUMAN, F5GYH3_HUMAN, F5GXT8_HUMAN, V9H012_HUMAN, A0A024RDV3_HUMAN, Q6LE65_HUMAN, H7BZQ7_HUMAN, V9GZQ2_HUMAN, K7X1S0_HUMAN, F5GX50_HUMAN, Q6LE80_HUMAN, Q92728_HUMAN, V9H0D2_HUMAN, Q6LE82_HUMAN, Q7KZ59_HUMAN, V9H020_HUMAN, H7BZK7_HUMAN, Q502X2_HUMAN, Q2PMD0…	44	33	16792	23.1295	1	0.638699	0.619999
GOTERM_BP_DIRECT	GO:0042127~regulation of cell proliferation	3	6.81818	0.0812759	E9PPA5_HUMAN, C9JHV9_HUMAN, CHK1_HUMAN, E9PBI4_HUMAN, E9PRU7_HUMAN, H7C4S5_HUMAN, FAK2_HUMAN, E5FF37_HUMAN, A0A087WY91_HUMAN, H7C5K3_HUMAN, E9PJI4_HUMAN, B4DT73_HUMAN, E5RK84_HUMAN, A0A087WT52_HUMAN, J3KN87_HUMAN, E9PM65_HUMAN, E2I6F4_HUMAN, H7C560_HUMAN, Q6W8P8_HUMAN, E7EPP6_HUMAN, Q75MQ8_HUMAN, E5RJ77_HUMAN, E5RHL2_HUMAN, A0A0C4LC38_HUMAN, BRAF_HUMAN, F1CC75_HUMAN, H0YB74_HUMAN, E9PKQ3_HUMAN, E…	44	185	16792	6.1887	1	0.638699	0.619999
GOTERM_BP_DIRECT	GO:0097192~extrinsic apoptotic signaling pathway in absence of ligand	2	4.54545	0.0835638	Q86TM2_HUMAN, B5BUC0_HUMAN, A0A087WT64_HUMAN, Q03399_HUMAN, GSK3B_HUMAN, C8YZ26_HUMAN, Q6FI27_HUMAN, MCL1_HUMAN	44	34	16792	22.4492	1	0.650918	0.63186
GOTERM_BP_DIRECT	GO:0031648~protein destabilization	2	4.54545	0.0859153	B1AHH2_HUMAN, D3DWF3_HUMAN, I3L387_HUMAN, XBP1_HUMAN, I3L309_HUMAN, B1AHH1_HUMAN, I3L2H5_HUMAN, PLK1_HUMAN, A0A024R1F0_HUMAN	44	35	16792	21.8078	1	0.657697	0.63844
GOTERM_BP_DIRECT	GO:0048565~digestive tract development	2	4.54545	0.0859153	H0Y9U8_HUMAN, Q6LE81_HUMAN, RB_HUMAN, Q7KZ61_HUMAN, H0YA62_HUMAN, A0A0X9QC09_HUMAN, V9H012_HUMAN, A0A024RDV3_HUMAN, Q6LE65_HUMAN, V9GZQ2_HUMAN, Q6LE80_HUMAN, Q92728_HUMAN, E9PC90_HUMAN, V9H0D2_HUMAN, Q6LE82_HUMAN, Q7KZ59_HUMAN, V9H020_HUMAN, Q2PMD0_HUMAN, V9GZJ8_HUMAN, Q6DUF0_HUMAN, Q6LE77_HUMAN, P78495_HUMAN, Q7Z5Q6_HUMAN, Q86WG4_HUMAN, Q7KZ60_HUMAN, CCNB1_HUMAN, V9H058_HUMAN, V9H0A9_HUMAN, D6RH…	44	35	16792	21.8078	1	0.657697	0.63844
GOTERM_BP_DIRECT	GO:0010507~negative regulation of autophagy	2	4.54545	0.0882609	D6RBW1_HUMAN, IF4E_HUMAN, H0Y8J7_HUMAN, A0A087WT64_HUMAN, Q32Q75_HUMAN, D6RFJ3_HUMAN, X5D7E3_HUMAN, Q03399_HUMAN, C8YZ26_HUMAN, MCL1_HUMAN	44	36	16792	21.202	1	0.669878	0.650264
GOTERM_BP_DIRECT	GO:0006955~immune response	4	9.09091	0.0926284	Q67AI2_HUMAN, ZAP70_HUMAN, Q67AG2_HUMAN, A0A0G2JPN2_HUMAN, DQA1_HUMAN, A0A173ADH0_HUMAN, H6X377_HUMAN, E9PMV2_HUMAN, Q2LIQ8_HUMAN, Q67AD5_HUMAN, O19760_HUMAN, Q8MH01_HUMAN, Q67AA7_HUMAN, Q67AC7_HUMAN, E9PI37_HUMAN, Q5Y7D2_HUMAN, Q8MH19_HUMAN, Q67AG7_HUMAN, Q67AE7_HUMAN, Q67A97_HUMAN, Q8MH41_HUMAN, Q8MH21_HUMAN, Q08AS3_HUMAN, Q8MH39_HUMAN, D5H3J4_HUMAN, Q67AB5_HUMAN, Q67AF5_HUMAN, Q67AH5_HUMAN, Q6…	44	421	16792	3.626	1	0.687716	0.66758
GOTERM_BP_DIRECT	GO:0018107~peptidyl-threonine phosphorylation	2	4.54545	0.0929346	E9PPA5_HUMAN, A0A087WT52_HUMAN, Q86TM2_HUMAN, B5BUC0_HUMAN, J3KN87_HUMAN, E9PM65_HUMAN, CHK1_HUMAN, GSK3B_HUMAN, E9PRU7_HUMAN, Q6W8P8_HUMAN, E7EPP6_HUMAN, Q6FI27_HUMAN, A0A087WY91_HUMAN, E9PKQ3_HUMAN, E9PJI4_HUMAN, B4DT73_HUMAN, E9PQW7_HUMAN	44	38	16792	20.0861	1	0.687716	0.66758
GOTERM_BP_DIRECT	GO:0060291~long-term synaptic potentiation	2	4.54545	0.0929346	C9JHV9_HUMAN, E9PBI4_HUMAN, E2I6F4_HUMAN, H7C560_HUMAN, Q75MQ8_HUMAN, E5RJ77_HUMAN, H7C4S5_HUMAN, FAK2_HUMAN, E5FF37_HUMAN, E5RHL2_HUMAN, A0A0C4LC38_HUMAN, BRAF_HUMAN, F1CC75_HUMAN, H0YB74_HUMAN, H7C5K3_HUMAN, E5RK84_HUMAN	44	38	16792	20.0861	1	0.687716	0.66758

## Sheet: Supplementary Table 5
	geneid	t_value	p_value
1	14-3-3-beta-R-V	0.986084	0.427683
2	14-3-3-epsilon-M-C	2.10685	0.102855
3	14-3-3-zeta-R-V	2.92717	0.0429347
4	4E-BP1-R-V	1.03036	0.361064
5	4E-BP1_pS65-R-V	-0.25985	0.807806
6	4E-BP1_pT37_T46-R-V	-1.33146	0.253851
7	53BP1-R-V	-1.92832	0.126058
8	A-Raf-R-V	2.33996	0.0793816
9	A-Raf_pS299-R-C	-1.85595	0.137042
10	ACC1-R-C	-0.29094	0.785559
11	ACC_pS79-R-V	2.77393	0.050129
12	AceCS1-R-V	1.85685	0.136898
13	ACLY_pS455-R-V	-0.535336	0.620795
14	ACSL1-R-V	0.574808	0.596204
15	ACVRL1-R-C	-0.128621	0.903865
16	ADAR1-M-V	-2.03284	0.111851
17	Akt-R-V	1.90526	0.129451
18	Akt1-R-V	1.49354	0.209595
19	Akt1_pS473-R-V	-0.350303	0.74378
20	Akt2-R-V	2.37022	0.0768023
21	Akt2_pS474-R-C	-0.916093	0.411451
22	Akt_pS473-R-V	0.0515913	0.961328
23	Akt_pT308-R-V	2.02851	0.112404
24	ALKBH5-R-V	-0.563087	0.603441
25	Ambra1_pS52-R-C	1.8376	0.139988
26	AMPK-a2_pS345-R-V	-0.166917	0.875534
27	AMPKa-R-C	2.18086	0.0946538
28	AMPKa_pT172-R-C	-0.928091	0.449023
29	Annexin-I-M-V	2.75249	0.0512434
30	Annexin-VII-M-V	0.129958	0.902873
31	AR-R-V	1.2466	0.280561
32	ARID1A-R-C	-1.34495	0.249837
33	ASNS-R-V	0.0986455	0.926165
34	Atg3-R-V	0.818236	0.459164
35	Atg4B-R-C	-0.547083	0.613411
36	Atg5-R-C	3.92771	0.017136
37	Atg7-R-V	-1.24856	0.279913
38	ATM-R-V	-1.28856	0.267032
39	ATM_pS1981-R-V	0.452597	0.6743
40	ATP5A-M-C	0.533277	0.622095
41	ATP5H-R-V	0.0314192	0.97644
42	ATR-R-V	2.57448	0.0616858
43	ATRX-R-C	0.452421	0.674416
44	ATR_pS428-R-C	-1.13539	0.319629
45	Aurora-A-R-C	-0.784934	0.476375
46	Aurora-ABC_pT288_pT232_pT198-R-C	-1.39846	0.234528
47	Aurora-B-R-V	-1.84984	0.138015
48	Axl-R-V	-0.846658	0.444867
49	b-Actin-R-C	0.885587	0.425869
50	b-Catenin-R-V	0.272377	0.798814
51	b-Catenin_pT41_S45-R-V	-1.43976	0.22335
52	B-Raf-R-C	0.804114	0.466402
53	B-Raf_pS445-R-V	2.8515	0.0463256
54	B7-H3-R-C	-0.940653	0.400142
55	B7-H4-R-C	-0.848639	0.443884
56	Bad_pS112-R-V	1.29772	0.264161
57	Bak-R-C	-1.75946	0.153314
58	BAP1-M-V	-0.0350352	0.97373
59	Bax-R-V	0.405237	0.706041
60	Bcl-xL-R-V	0.684782	0.531101
61	Bcl2-R-C	1.37493	0.241141
62	BCL2A1-R-V	0.586734	0.588899
63	Beclin-R-C	-1.50377	0.207076
64	Bid-R-C	0.0607267	0.956929
65	Bim-R-V	-0.4637	0.666972
66	BiP-GRP78-M-C	3.90979	0.0173969
67	BMK1-Erk5_pT218_Y220-R-V	-1.29212	0.265912
68	BRCA1-M-C	-0.359847	0.737156
69	BRD4-R-V	-2.3068	0.144168
70	c-Abl-R-V	-0.251918	0.813519
71	c-Abl_pY412-R-C	0.7027	0.520985
72	c-IAP2-R-C	-0.597454	0.582382
73	c-Jun_pS73-R-V	-2.11744	0.101634
74	c-Kit-R-V	0.75292	0.493385
75	c-Met_pY1234_Y1235-R-V	-0.917413	0.410836
76	c-Myc-R-C	-3.10922	0.0358989
77	C-Raf-R-C	1.59928	0.185006
78	C-Raf_pS338-R-V	-3.15559	0.0343292
79	CA9-R-C	1.72517	0.159582
80	Calnexin-R-V	-0.257595	0.820089
81	Caspase-3-cleaved-R-C	-0.0900355	0.932587
82	Caspase-7-cleaved--R-C	-0.469926	0.662882
83	Caspase-8-M-Q	1.00796	0.370498
84	Caspase-8-cleaved-R-C	-0.814237	0.461205
85	Caveolin-1-R-V	-0.514459	0.634051
86	CD134-R-V	-1.15255	0.313286
87	CD171-M-V	0.548361	0.612612
88	CD2-M-C	3.50063	0.024882
89	CD20-R-C	-0.0041854	0.996861
90	CD26-R-V	-0.0921502	0.931009
91	CD29-M-V	0.0974449	0.927061
92	CD31-M-V	0.0641731	0.951911
93	CD38-R-C	1.00774	0.37059
94	CD4-R-V	-1.08927	0.337263
95	CD44-R-C	-2.48858	0.0675871
96	CD45-M-V	-0.640114	0.556924
97	CD49b-M-V	1.34762	0.24905
98	CD5-M-C	0.26985	0.800625
99	CD68-M-C	3.4912	0.0250955
100	CD74-M-V	0.169901	0.873335
101	cdc25C-R-V	0.547983	0.612848
102	cdc2_pY15-R-C	-0.678075	0.534923
103	Cdc42-R-C	0.710207	0.550074
104	Cdc6-R-V	-0.961393	0.390798
105	CDK1_pT14-R-C	-2.59562	0.115935
106	CDK9-R-V	1.4073	0.23209
107	CDKN2A-R-C	-2.35925	0.0777262
108	CDT1-R-V	3.32989	0.0291086
109	CENP-A-R-V	1.8779	0.133606
110	cGAS-R-V	2.15649	0.0972706
111	CHD1L-R-V	1.43083	0.22572
112	Chk1-M-C	-0.434265	0.686494
113	Chk1_pS296-R-V	-3.67925	0.0212179
114	Chk1_pS345-R-C	0.645142	0.553975
115	Chk2-M-V	1.18423	0.301884
116	Chk2_pT68-R-C	0.942306	0.39939
117	CIITA-R-C	0.349327	0.744459
118	Claudin-7-R-V	0.202859	0.849146
119	COG3-R-V	0.697617	0.52384
120	Collagen-VI-R-V	0.0974158	0.927082
121	Complex-II-Subunit-M-V	-0.80972	0.463518
122	Connexin-43-R-C	-3.07585	0.0370812
123	Coup-TFII-R-C	-2.02321	0.113083
124	Cox-IV-R-V	-0.838106	0.449131
125	Cox2-R-C	-0.120446	0.909937
126	CRABP1-R-C	-0.579629	0.593244
127	CRABP2-R-V	-0.107802	0.919344
128	Creb-R-C	0.757309	0.491026
129	CREB_pS133-R-C	-1.20664	0.294051
130	CSK-R-C	1.55899	0.194005
131	CtIP-R-V	-0.159899	0.88071
132	Cyclin-B1-R-V	-4.03274	0.015698
133	Cyclin-D1-R-C	1.27894	0.270075
134	Cyclin-D3-M-V	-0.672569	0.538075
135	Cyclin-E1-R-V	-0.41275	0.700954
136	Cyclophilin-F-M-V	2.07758	0.106314
137	D-a-Tubulin-R-V	-1.5887	0.187326
138	DAPK1_pS308-M-C	0.0538981	0.959601
139	DAPK2-R-C	-2.08358	0.105594
140	DDB-1-R-V	0.43244	0.687715
141	DDR1-R-V	-0.857745	0.439388
142	DDR1_pY513-R-C	0.608637	0.604665
143	DJ1-R-V	-1.0014	0.373302
144	DM-Histone-H3-R-V	-1.12423	0.323817
145	DM-K9-Histone-H3-M-V	0.267518	0.802298
146	DNA-Ligase-IV-R-C	-0.310907	0.771399
147	DNA_POLG-R-V	1.38194	0.239151
148	DNMT1-R-V	-1.10925	0.329516
149	DRP1-R-V	-0.374461	0.727068
150	DUSP4-R-V	0.894584	0.421573
151	DUSP6-R-C	3.19849	0.0329483
152	Dvl3-R-V	1.65019	0.174249
153	DYRK1B-R-C	-1.48118	0.212677
154	E-Cadherin-R-V	-0.864113	0.436265
155	E2F1-R-V	-0.28638	0.788807
156	eEF2-R-C	1.44092	0.281993
157	eEF2K-R-V	1.53985	0.198438
158	EGFR-R-V	0.634381	0.560301
159	EGFR_pY1173-R-V	-1.25497	0.331684
160	eIF4E-R-V	5.80301	0.00438636
161	eIF4E_pS209-R-V	-1.69407	0.165501
162	eIF4G-R-C	0.592593	0.585331
163	Elk1_pS383-R-C	-1.18596	0.30127
164	EMA-M-C	1.57954	0.249263
165	Enolase-1-R-V	2.86203	0.0458353
166	Enolase-2-R-V	-0.169522	0.873614
167	ENY2-M-C	-0.0625255	0.95574
168	EphA2-R-V	-0.680584	0.533491
169	EphA2_pS897-R-C	-1.98136	0.118616
170	EphA2_pY588-R-C	-2.25484	0.0871772
171	ER-a-R-V	-0.760666	0.489228
172	ER-a_pS118-R-V	-0.222266	0.834994
173	ERCC1-R-C	-1.07609	0.342465
174	ERCC5-R-C	-0.996891	0.375238
175	Erk5-R-V	0.568185	0.600287
176	ERRalpha-R-V	-1.86643	0.135389
177	Ets-1-R-V	1.41177	0.230865
178	EVI1-R-V	-4.71574	0.00920054
179	FABP5-R-C	2.0565	0.108883
180	FAK-R-C	1.20543	0.294468
181	FAK_pY397-R-V	-0.216577	0.839135
182	FANCD2-R-V	-0.42994	0.689389
183	FASN-R-V	0.192483	0.856741
184	FGF-basic-R-C	1.82296	0.142387
185	Fibronectin-R-V	-1.09679	0.33433
186	FN14-R-C	0.0287973	0.978406
187	FOXM1-R-V	-0.485032	0.653019
188	FOXO3-R-V	-0.220792	0.836066
189	FoxO3a_pS318_S321-R-C	-0.717509	0.51273
190	FRS2-alpha_pY196-R-V	-8.81801	0.000912687
191	FTO-R-V	1.60275	0.184251
192	G6PD-R-V	-1.70793	0.162835
193	Gab2-R-V	-0.311156	0.771224
194	GAPDH-M-C	1.31632	0.258427
195	GATA3-M-V	0.323161	0.762762
196	GATA6-R-V	0.0807201	0.939542
197	GCLM-R-V	-1.85804	0.136711
198	GCN5L2-R-V	-0.699755	0.522638
199	GGPS1-M-V	2.8263	0.047523
200	Gli1-R-C	-2.10237	0.103377
201	Gli3-R-C	-0.494959	0.646584
202	Glucocorticoid-Receptor-R-V	-1.60578	0.183596
203	Glutamate-D1-2-R-V	-0.153267	0.885609
204	Glutaminase-R-C	-0.412435	0.701167
205	GRB2-R-V	-1.48666	0.211305
206	GRB7-R-V	1.10837	0.329856
207	Grp75-R-C	2.78621	0.0495034
208	GSK-3a-b-M-V	6.18479	0.00347306
209	GSK-3a-b_pS21_S9-R-V	-1.67618	0.16901
210	GSK-3B-R-C	0.799515	0.506521
211	Gys-R-V	1.57869	0.18955
212	Gys_pS641-R-V	1.10608	0.330736
213	H2AX_pS139-R-C	-0.750473	0.494704
214	H2AX_pS140-M-C	0.426948	0.691395
215	HER2-M-V	-2.27465	0.0852883
216	HER2_pY1248-R-V	-0.343149	0.748762
217	HER3-R-V	-0.499695	0.643526
218	HER3_pY1289-R-C	2.73707	0.0520621
219	Heregulin-R-V	0.777417	0.515968
220	HES1-R-V	0.0486614	0.963522
221	Hexokinase-I-R-C	1.11881	0.325868
222	Hexokinase-II-R-V	-0.261855	0.806364
223	Hif-1-alpha-R-C	-0.487027	0.651723
224	Histone-H3-R-V	-1.13295	0.320539
225	Histone-H3_pS10-R-V	-0.171186	0.872388
226	HLA-DQA1-R-V	-3.17461	0.0337087
227	HLA-DR-DP-DQ-DX-R-C	0.25493	0.811348
228	HMHA1-R-V	-0.887252	0.425071
229	HNRNPK-R-V	-2.20727	0.0919054
230	HSP27-M-C	1.35601	0.246594
231	HSP27_pS82-R-V	1.10804	0.329982
232	HSP60-R-V	2.33963	0.0794108
233	HSP70-R-C	0.496569	0.645544
234	IDO-R-C	-0.491989	0.648505
235	IGF1R_pY1135_Y1136-R-V	0.257406	0.809565
236	IGFBP2-R-V	-0.877389	0.429814
237	IGFRb-R-C	-0.591715	0.585865
238	IL-6-R-C	2.01989	0.113512
239	IMP3-R-C	-0.743259	0.498608
240	INPP4b-R-C	0.805901	0.465481
241	IR-b-R-C	-1.36522	0.243925
242	IRF-1-R-V	-5.31811	0.00601322
243	IRF-3-R-V	0.66806	0.540667
244	IRS1-R-V	-1.72358	0.159879
245	IRS2-R-C	0.0856692	0.935846
246	JAB1-M-C	-0.217156	0.838713
247	Jagged1-R-V	-0.749616	0.495167
248	Jak2-R-V	-0.397107	0.711566
249	JNK2-R-V	3.06749	0.0373845
250	JNK_pT183_Y185-R-C	-0.505229	0.662622
251	KAP1-R-V	1.66397	0.171451
252	KEAP1-R-V	-0.185203	0.862081
253	LAD1-R-V	0.674835	0.56866
254	Lasu1-R-V	4.60151	0.0100195
255	LC3A-B-R-C	1.82041	0.14281
256	Lck-R-V	-0.322608	0.763151
257	LCN2-R-V	-0.495326	0.646346
258	LDHA-R-C	0.813897	0.461379
259	LRP6_pS1490-R-V	-2.63462	0.0579051
260	Lyn-R-V	-0.491645	0.648728
261	MACC1-R-V	-0.694659	0.525507
262	MAPK_pT202_Y204-R-C	-1.16933	0.307196
263	Mcl-1-R-V	-3.5211	0.0244257
264	MCT4-R-V	-2.13621	0.0995112
265	MDM2_pS166-R-V	0.331814	0.756687
266	MEK1-R-V	2.42552	0.0723301
267	MEK1_pS217_S221-R-V	1.72641	0.159351
268	MEK2-R-V	-0.0753364	0.943564
269	MelanA-R-C	0.0409907	0.969268
270	Melanoma-gp100-R-C	1.11078	0.328933
271	MERIT40-R-C	2.0875	0.105127
272	MERIT40_pS29-R-V	-0.203139	0.848941
273	Merlin-R-C	0.820718	0.457901
274	METTL3-R-V	2.45508	0.0700611
275	Midkine-R-V	-2.00815	0.115042
276	MIF-R-C	1.96053	0.12148
277	MIG6-R-V	-0.129314	0.903351
278	MITF-R-V	0.635007	0.559932
279	Mitofusin-1-R-V	-1.90721	0.129161
280	Mitofusin-2-R-V	-1.27418	0.271595
281	MLH1-M-V	-0.395444	0.712699
282	MLKL-R-V	0.573019	0.597305
283	MMP14-R-V	-1.93472	0.125135
284	MMP2-R-V	-0.982699	0.381393
285	Mnk1-R-V	1.17382	0.305586
286	MR1-M-C	5.78063	0.00444853
287	MRAP-R-C	-0.247193	0.816928
288	MSH2-R-C	-0.263426	0.805236
289	MSH6-R-C	1.03625	0.358619
290	MSI2-R-C	-2.03363	0.11175
291	MTCO1-M-V	-0.0808177	0.939469
292	mTOR-R-V	1.5357	0.199413
293	mTOR_pS2448-R-C	-2.17878	0.094874
294	MTSS1-M-C	1.04992	0.353001
295	MYH11-R-C	1.67631	0.168985
296	Myosin-IIa-R-C	0.544309	0.61515
297	Myosin-IIa_pS1943-R-V	1.41449	0.230125
298	Myt1-R-C	-1.02775	0.362151
299	N-Cadherin-R-V	0.467829	0.664258
300	N-Ras-M-V	-0.426902	0.691425
301	NAPSIN-A-R-C	-1.17456	0.305322
302	NDRG1_pT346-R-V	-2.19452	0.093221
303	NDUFB4-R-V	-0.686893	0.529902
304	NF-kB-p65_pS536-R-C	0.174353	0.870057
305	Notch1-R-V	-1.89791	0.130553
306	Notch1-cleaved-R-V	2.559	0.0627047
307	Notch3-R-C	-0.633863	0.560606
308	NRF2-R-C	-1.10715	0.330323
309	Oct-4-R-C	1.61043	0.182592
310	P-Cadherin-R-C	-1.20885	0.29329
311	p21-R-C	-0.0407461	0.969451
312	p27-Kip1-R-C	-1.685	0.229817
313	p27_pT157-R-C	0.203494	0.848682
314	p27_pT198-R-V	-1.42901	0.226209
315	p38-a-M-V	0.932877	0.403694
316	p38-MAPK-R-V	0.671115	0.53891
317	p38-MAPK-_pT180_Y182-R-V	1.57235	0.190971
318	p44-42-MAPK-R-V	1.21289	0.2919
319	p53-R-C	-0.415512	0.699089
320	p70-S6K1-R-V	1.47577	0.214041
321	p70-S6K_pT389-R-V	-1.5047	0.206847
322	p90RSK_pT573-R-C	-2.02154	0.113299
323	PAI-1-M-V	2.62574	0.0584468
324	PAICS-R-C	1.45463	0.219458
325	PAK1-R-V	4.22194	0.0134566
326	PAK4-R-V	-1.51175	0.205132
327	PAK_pS474_S602_S560-R-V	-1.36895	0.242853
328	PAK_pT423_T402-R-C	-0.824784	0.455838
329	PAR-R-C	0.831272	0.452562
330	PARG-R-C	-0.205248	0.8474
331	PARP-R-V	-1.91254	0.12837
332	Patched-R-C	-0.86883	0.433964
333	PAX6-R-V	-1.94724	0.123348
334	PAX8-R-C	-2.18012	0.0947322
335	Paxillin-R-C	1.79518	0.147061
336	PCNA-M-C	3.69842	0.0208643
337	PD-1-R-V	-0.695148	0.525231
338	PD-L1-R-C	-0.912988	0.412899
339	Pdcd4-R-C	0.558298	0.606414
340	PDH-M-V	0.319047	0.765657
341	PDHA1-R-V	-2.56966	0.062001
342	PDHK1-R-C	-2.17198	0.0955981
343	PDK1-R-V	0.386258	0.718972
344	PDK1_pS241-R-V	1.41285	0.23057
345	PEA-15-R-V	6.37582	0.00310414
346	PEA-15_pS116-R-V	-2.08434	0.105504
347	PERK-R-V	-3.27405	0.0306719
348	PGM1-R-V	-0.628402	0.563837
349	PHGDH-R-C	-0.629969	0.562909
350	PHLPP-R-V	-0.525481	0.627031
351	PI3K-p110-a-R-C	1.32872	0.254672
352	PI3K-p110-b-M-C	1.22463	0.287902
353	PI3K-p85-R-C	0.313457	0.769599
354	PIP4K2A-R-V	-0.400855	0.709016
355	PIP4K2B-R-V	-0.742911	0.498797
356	PKA-a-R-V	-1.74745	0.155479
357	PKC-a-b-II_pT638_T641-R-V	-1.88693	0.132218
358	PKC-b-II_pS660-R-V	-2.25728	0.0869416
359	PKC-delta_pS664-R-V	-1.50018	0.207956
360	PKCa-R-V	-0.384669	0.72006
361	PKM2-R-C	-0.943706	0.398755
362	PLC-gamma1-R-V	0.651141	0.55047
363	PLC-gamma1_pS1248-R-V	2.27853	0.084924
364	PLC-gamma2_pY759-R-V	-3.36435	0.028191
365	PLK1-R-C	-2.83549	0.0470825
366	PMS2-R-V	-0.0400927	0.969941
367	Porin-M-V	0.469429	0.663209
368	PR-R-V	0.276542	0.795833
369	PRAS40-M-C	0.896844	0.4205
370	PRC1_pT481-R-C	0.882647	0.42728
371	PREX1-R-V	1.11584	0.326997
372	PTEN-R-V	0.773928	0.482171
373	PTPN12-R-V	0.801264	0.467873
374	Puma-R-C	1.33325	0.253315
375	PYGB-R-V	1.11854	0.32597
376	PYGM-M-C	-0.929179	0.405392
377	Pyk2_pY402-R-C	-8.47138	0.00106422
378	Rab11-R-C	0.224756	0.833184
379	Rab25-R-V	1.28386	0.268513
380	Rad17_pS645-R-V	-1.61539	0.181529
381	Rad23A-R-C	2.3777	0.0761793
382	Rad50-R-V	0.00625849	0.995306
383	Rad51-R-C	0.0824525	0.938248
384	Raptor-R-V	1.09744	0.334077
385	Rb-M-Q	3.52698	0.0242966
386	RBM15-R-V	-1.65693	0.172875
387	Rb_pS807_S811-R-V	-6.43244	0.00300416
388	Rheb-M-C	2.31824	0.0812932
389	Rictor-R-C	-0.521251	0.62972
390	Rictor_pT1135-R-V	-0.282117	0.791849
391	RIP-R-C	1.08869	0.337492
392	RIP3-R-C	-1.15193	0.313514
393	RPA32-R-V	1.86122	0.136208
394	RPA32_pS4_S8-R-C	-1.98631	0.117947
395	RRM1-R-C	1.32729	0.255102
396	RRM2-R-C	0.353955	0.741242
397	RSK-R-C	2.37088	0.0767474
398	RSK1-R-V	3.54977	0.0679565
399	S100A4-R-V	-0.0484931	0.963648
400	S6-M-V	1.4208	0.228414
401	S6_pS235_S236-R-V	-1.61023	0.244638
402	S6_pS240_S244-R-V	-1.23978	0.282819
403	SCD-M-V	-0.603559	0.578692
404	SDHA-R-V	-2.29617	0.0832897
405	SF2-R-V	-0.800442	0.468298
406	SFRP1-R-V	-1.10012	0.333035
407	SGK1-R-V	1.08619	0.338472
408	SGK3-R-V	1.79577	0.214235
409	Shc_pY317-R-C	-0.410349	0.702578
410	SHP-2_pY542-R-C	-1.00544	0.371573
411	SHP2-R-V	2.37896	0.0760753
412	SIRP-alpha-R-V	-1.6544	0.17339
413	SLC1A5-R-C	-0.444396	0.679741
414	Slfn11-G-C	1.51235	0.204987
415	Smac-M-Q	2.78388	0.0496211
416	Smad1-R-V	2.2066	0.0919734
417	Smad3-R-V	-1.13763	0.318794
418	Smad4-R-V	-2.9295	0.0428353
419	Snail-M-Q	-0.708263	0.517873
420	SOD1-M-V	2.11257	0.102194
421	SOD2-R-V	1.67863	0.168526
422	Sox17-R-V	-2.03499	0.111578
423	Sox2-R-V	-1.42385	0.227591
424	SOX7-R-V	-0.908088	0.415194
425	Src-M-V	0.587855	0.588215
426	Src_pY416-R-V	-1.74189	0.156492
427	Src_pY527-R-V	-0.284716	0.789994
428	Stat1_pY701-R-V	-0.0326283	0.975534
429	Stat3-R-C	0.850305	0.443059
430	Stat3_pY705-R-C	-1.51955	0.203251
431	Stat5a-R-V	-1.64534	0.175246
432	Stathmin-1-R-V	0.517206	0.655993
433	STING-R-V	-0.256429	0.810268
434	Syk-M-V	2.80497	0.0485652
435	Synaptophysin-R-C	-2.42715	0.072203
436	Tau-M-C	-4.25953	0.0130585
437	TAZ-R-V	-0.208485	0.845036
438	TEAD-R-C	-3.09994	0.0362233
439	TFAM-R-V	1.25308	0.278427
440	TFRC-R-V	0.609824	0.574921
441	TIGAR-R-V	2.58131	0.0612425
442	Transglutaminase-M-V	2.8554	0.0461433
443	TRAP1-M-V	4.28288	0.0128183
444	TRIM24-R-C	0.203865	0.848411
445	TRIM25-R-C	1.70809	0.162805
446	TRIP13-R-V	1.28053	0.269569
447	TSC1-R-C	1.60865	0.182976
448	TTF1-R-V	1.4631	0.217272
449	Tuberin-R-V	-0.00722942	0.994578
450	Tuberin_pT1462-R-V	-1.72891	0.158884
451	TUFM-R-V	0.0529712	0.960295
452	Twist-M-C	0.12638	0.905529
453	Tyro3-R-V	0.839276	0.448546
454	U-Histone-H2B-R-C	-1.49009	0.210449
455	UBAC1-R-V	1.22316	0.288402
456	UBQLN4-M-C	0.796868	0.47015
457	UGT1A-M-V	2.80307	0.0486593
458	ULK1_pS757-R-C	-1.71815	0.160899
459	UQCRC2-M-C	-0.743945	0.498236
460	UVRAG-R-C	-0.241178	0.821276
461	VASP-R-V	0.637982	0.558178
462	VAV1-R-C	-3.90066	0.0558105
463	VEGFR-2-R-V	1.19038	0.299713
464	VEGFR-2_pY1175-R-C	-2.93929	0.0424191
465	VHL-R-C	-4.12163	0.014593
466	VHL-EPPK1-M-C	-1.79842	0.146507
467	Vinculin-M-V	-0.224711	0.833217
468	Wee1-R-C	-0.847666	0.444366
469	Wee1_pS642-R-C	-0.516152	0.632969
470	WIPI1-R-C	-0.80888	0.463949
471	WIPI2-R-C	0.836033	0.45017
472	WTAP-R-V	-0.763342	0.487797
473	XBP-1-G-C	2.79037	0.0492936
474	XIAP-R-C	0.176356	0.868583
475	XPA-M-V	1.80732	0.144998
476	XPF-R-C	-1.82754	0.141632
477	XRCC1-R-C	0.459876	0.669491
478	YAP-R-C	-0.314031	0.769193
479	YAP_pS127-R-V	0.655735	0.547796
480	YB1_pS102-R-V	-1.41939	0.228795
481	YES1-R-V	-1.39141	0.236489
482	YTHDF2-R-V	0.936053	0.40224
483	YTHDF3-R-C	-0.0600244	0.957486
484	ZAP-70-R-V	-3.26415	0.0309594
485	ZEB1-R-V	-1.60207	0.1844

## Sheet: Supplementary Table 6
	C5AR1	C5AR1	C5AR1
	(TCGA)	(GRAMPIAN)	(ARISTOTLE)
BAD	-0.12	0.02	0.01
	(<.001)	-0.78	-0.81
BAK1	0	0.03	-0.05
	-0.93	-0.63	-0.43
BAX	-0.22	-0.2	0
	(<.001)	(<.001)	-0.95
BCL2	0.26	-0.02	-0.08
	(<.001)	-0.75	-0.19
BCL2A1	0.74	0.68	0.7
	(<.001)	(<.001)	(<.001)
BCL2L1	-0.11	0.04	0
	-0.01	-0.59	-0.94
BCL2L2	0.18	0.05	-0.05
	(<.001)	-0.44	-0.35
BIRC5	-0.15	-0.15	0.06
	(<.001)	-0.02	-0.3
CASP1	-0.02	-0.04	0.01
	-0.64	-0.59	-0.89
CASP10	0.06	-0.03	-0.04
	-0.12	-0.64	-0.52
CASP2	-0.06	-0.1	-0.09
	-0.13	-0.15	-0.12
CASP3	-0.06	-0.06	0.03
	-0.15	-0.39	-0.63
CASP4	0.22	0.32	0.37
	(<.001)	(<.001)	(<.001)
CASP6	-0.36	-0.16	-0.17
	(<.001)	-0.01	(<.001)
CASP7	-0.04	0.06	-0.01
	-0.33	-0.35	-0.88
CASP8	-0.07	-0.12	-0.06
	-0.1	-0.08	-0.27
CASP9	0.05	-0.11	-0.07
	-0.22	-0.1	-0.2
DIABLO	0	-0.16	-0.12
	-0.91	-0.02	-0.04
MCL1	0.32	0.46	0.31
	(<.001)	(<.001)	(<.001)
TNFRSF10A	0.04	-0.02	0.03
	-0.33	-0.74	-0.66
TNFRSF10B	0.02	-0.03	0.22
	-0.59	-0.68	(<.001)
TNFRSF10C	0.14	0.5	0.52
	(<.001)	(<.001)	(<.001)
TNFRSF10D	0.11	0.26	0.34
	-0.01	(<.001)	(<.001)
TNFSF10	0.1	0.02	-0.04
	-0.01	-0.77	-0.53
