# Supplementary material for: Improving radiotherapy in immunosuppressive microenvironments by targeting complement receptor C5aR1
Source: J Clin Invest. 2023 Dec 1;133(23):e168277. doi: 10.1172/JCI168277 (PMC10688992; doi:10.1172/JCI168277)
Supplement: Supporting data values [file jci-133-168277-s061.xlsx]

## Sheet: Figure 1C
	T-helper (CD4+)					TRegs (FOXP3+)					Cytotoxic T-cells (CD8+)					Neutrophil (Ly6G+)					Macrophage (CD68+)					Epithelium (E-CAD+)
Untreated	1.48308	0.663532	1.20782	0.850063	1.38884	0.805782	0.855058	0.750097	0.541262	0.93803	0.493663	0.564592	0.317302	0.58459	0.45455	0.557553	1.36973	0.541602	0.525443	1.39817	3.17146	2.96547	2.1816	3.45458	3.72223	93.4885	93.5816	95.0016	94.0441	92.0982
4 hours	3.32068	3.0518	2.89074	1.92727	1.49005	2.90304	3.72288	1.98578	2.61132	1.70597	3.3382	1.83428	0.893969	0.646773	1.85347	9.53271	9.74339	4.84722	6.84983	6.36638	12.3423	3.69412	9.81168	8.40618	4.63689	68.5631	77.9535	79.5706	79.5586	83.9472
24 hours	2.11036	3.05093	2.02709	2.38982	1.72987	1.15158	2.34687	1.30916	1.21993	3.10948	0.578396	1.34032	0.615366	2.03948	0.493227	8.56131	1.42116	5.48098	5.43652	3.68848	3.07436	0.855303	2.926	1.7517	2.74492	84.524	90.9854	87.6414	87.1626	88.234
3 days	1.41865	1.86488	1.26988	1.37234	3.90769	2.42191	4.84214	3.21702	2.01171	7.24015	1.63015	1.39702	1.07479	1.42152	2.60753	1.7885	1.05676	1.08031	1.73248	2.8459	7.20607	6.34059	4.53843	3.47448	6.76081	88.234	87.1626	88.8196	89.9875	78.2152
7 days	0.853985	0.292765	0.526566	0.728563	1.42386	1.4551	0.386138	0.880909	1.66262	2.19375	0.853985	0.314163	0.633463	1.27565	1.25442	2.30619	6.59061	2.34777	5.24406	5.65381	2.38133	4.59475	2.15971	5.78314	4.1497	92.7209	89.1437	86.6704	85.306	85.3245

## Sheet: Figure 1D
reactomecode	pathway	pval	padj	ES	NES	nMoreExtreme	size	timepoint	rank	complementpathway	immune
R-MMU-163200	R-MMU-163200 Respiratory electron transport, ATP synthesis by chemiosmotic coupling, and heat production by uncoupling proteins.	0.000144865	0.00221583	0.744445	2.88796	0	69	4 hours	1	NA	NA
R-MMU-611105	R-MMU-611105 Respiratory electron transport	0.000149813	0.00221583	0.753818	2.78262	0	53	4 hours	2	NA	NA
R-MMU-6799198	R-MMU-6799198 Complex I biogenesis	0.000150534	0.00221583	0.764868	2.77282	0	48	4 hours	3	NA	NA
R-MMU-1428517	R-MMU-1428517 The citric acid (TCA) cycle and respiratory electron transport	0.000137363	0.00221583	0.644764	2.71152	0	115	4 hours	4	NA	NA
R-MMU-72689	R-MMU-72689 Formation of a pool of free 40S subunits	0.000155087	0.00221583	0.778186	2.62412	0	34	4 hours	5	NA	NA
R-MMU-156827	R-MMU-156827 L13a-mediated translational silencing of Ceruloplasmin expression	0.000153586	0.00221583	0.742512	2.59231	0	40	4 hours	7	NA	NA
R-MMU-72649	R-MMU-72649 Translation initiation complex formation	0.000153586	0.00221583	0.742512	2.59231	0	40	4 hours	6	NA	NA
R-MMU-72662	R-MMU-72662 Activation of the mRNA upon binding of the cap-binding complex and eIFs, and subsequent binding to 43S	0.000153586	0.00221583	0.742512	2.59231	0	40	4 hours	8	NA	NA
R-MMU-72613	R-MMU-72613 Eukaryotic Translation Initiation	0.000151745	0.00221583	0.721413	2.59134	0	46	4 hours	10	NA	NA
R-MMU-72737	R-MMU-72737 Cap-dependent Translation Initiation	0.000151745	0.00221583	0.721413	2.59134	0	46	4 hours	9	NA	NA
R-MMU-72695	R-MMU-72695 Formation of the ternary complex, and subsequently, the 43S complex	0.00015387	0.00221583	0.752668	2.58832	0	37	4 hours	11	NA	NA
R-MMU-72702	R-MMU-72702 Ribosomal scanning and start codon recognition	0.000153681	0.00221583	0.736968	2.58585	0	41	4 hours	12	NA	NA
R-MMU-72766	R-MMU-72766 Translation	0.000134156	0.00221583	0.564071	2.43895	0	139	4 hours	13	NA	NA
R-MMU-1592230	R-MMU-1592230 Mitochondrial biogenesis	0.000162866	0.00223156	0.758577	2.28642	0	21	4 hours	14	NA	NA
R-MMU-977606	R-MMU-977606 Regulation of Complement cascade	0.000158881	0.00221583	0.654399	2.09484	0	27	4 hours	15	R-MMU-977606 Regulation of Complement cascade	Immune System
R-MMU-6791226	R-MMU-6791226 Major pathway of rRNA processing in the nucleolus and cytosol	0.000138966	0.00221583	0.505094	2.09299	0	104	4 hours	17	NA	NA
R-MMU-72312	R-MMU-72312 rRNA processing	0.000138966	0.00221583	0.505094	2.09299	0	104	4 hours	18	NA	NA
R-MMU-8868773	R-MMU-8868773 rRNA processing in the nucleus and cytosol	0.000138966	0.00221583	0.505094	2.09299	0	104	4 hours	16	NA	NA
R-MMU-166658	R-MMU-166658 Complement cascade	0.000157704	0.00221583	0.638853	2.07518	0	29	4 hours	19	R-MMU-166658 Complement cascade	Immune System
R-MMU-5389840	R-MMU-5389840 Mitochondrial translation elongation	0.00014245	0.00221583	0.515905	2.0569	0	81	4 hours	20	NA	NA
R-MMU-68949	R-MMU-68949 Orc1 removal from chromatin	0.00014622	0.00221583	0.53567	2.05491	0	65	4 hours	21	NA	NA
R-MMU-69563	R-MMU-69563 p53-Dependent G1 DNA Damage Response	0.000149209	0.00221583	0.54668	2.05214	0	58	4 hours	22	NA	NA
R-MMU-69580	R-MMU-69580 p53-Dependent G1/S DNA damage checkpoint	0.000149209	0.00221583	0.54668	2.05214	0	58	4 hours	23	NA	NA
R-MMU-69615	R-MMU-69615 G1/S DNA Damage Checkpoints	0.000148148	0.00221583	0.538972	2.03768	0	60	4 hours	24	NA	NA
R-MMU-351202	R-MMU-351202 Metabolism of polyamines	0.000143968	0.00221583	0.519185	2.03031	0	72	4 hours	25	NA	NA
R-MMU-5358346	R-MMU-5358346 Hedgehog ligand biogenesis	0.000148943	0.00221583	0.541598	2.01925	0	56	4 hours	26	NA	NA
R-MMU-5419276	R-MMU-5419276 Mitochondrial translation termination	0.000141804	0.00221583	0.502648	2.01525	0	83	4 hours	27	NA	NA
R-MMU-69601	R-MMU-69601 Ubiquitin Mediated Degradation of Phosphorylated Cdc25A	0.000151561	0.00221583	0.557966	2.01268	0	47	4 hours	30	NA	NA
R-MMU-69610	R-MMU-69610 p53-Independent DNA Damage Response	0.000151561	0.00221583	0.557966	2.01268	0	47	4 hours	29	NA	NA
R-MMU-69613	R-MMU-69613 p53-Independent G1/S DNA damage checkpoint	0.000151561	0.00221583	0.557966	2.01268	0	47	4 hours	28	NA	NA
R-MMU-69541	R-MMU-69541 Stabilization of p53	0.00015006	0.00221583	0.549362	2.01264	0	51	4 hours	31	NA	NA
R-MMU-5368287	R-MMU-5368287 Mitochondrial translation	0.000141663	0.00221583	0.497918	1.99945	0	84	4 hours	32	NA	NA
R-MMU-1236978	R-MMU-1236978 Cross-presentation of soluble exogenous antigens (endosomes)	0.000151745	0.00221583	0.556312	1.9983	0	46	4 hours	33	NA	Immune System
R-MMU-8939902	R-MMU-8939902 Regulation of RUNX2 expression and activity	0.000151561	0.00221583	0.548468	1.97842	0	47	4 hours	34	NA	NA
R-MMU-1236975	R-MMU-1236975 Antigen processing-Cross presentation	0.000142898	0.00221583	0.498479	1.97587	0	78	4 hours	35	NA	Immune System
R-MMU-3299685	R-MMU-3299685 Detoxification of Reactive Oxygen Species	0.000158554	0.00221583	0.611697	1.97207	0	28	4 hours	36	NA	NA
R-MMU-8854050	R-MMU-8854050 FBXL7 down-regulates AURKA during mitotic entry and in early mitosis	0.000150263	0.00221583	0.540218	1.97035	0	50	4 hours	37	NA	NA
R-MMU-69052	R-MMU-69052 Switching of origins to a post-replicative state	0.000141804	0.00221583	0.489668	1.96321	0	83	4 hours	38	NA	NA
R-MMU-68867	R-MMU-68867 Assembly of the pre-replicative complex	0.000146735	0.00221583	0.514085	1.96205	0	63	4 hours	39	NA	NA
R-MMU-5610780	R-MMU-5610780 Degradation of GLI1 by the proteasome	0.00015006	0.00221583	0.532777	1.9576	0	52	4 hours	40	NA	NA
R-MMU-68827	R-MMU-68827 CDT1 association with the CDC6:ORC:origin complex	0.000149813	0.00221583	0.527579	1.95324	0	54	4 hours	41	NA	NA
R-MMU-8948751	R-MMU-8948751 Regulation of PTEN stability and activity	0.000147384	0.00221583	0.51181	1.94713	0	62	4 hours	42	NA	NA
R-MMU-349425	R-MMU-349425 Autodegradation of the E3 ubiquitin ligase COP1	0.000151561	0.00221583	0.53936	1.94557	0	47	4 hours	43	NA	NA
R-MMU-71291	R-MMU-71291 Metabolism of amino acids and derivatives	0.000128156	0.00221583	0.429466	1.93627	0	191	4 hours	44	NA	NA
R-MMU-350562	R-MMU-350562 Regulation of ornithine decarboxylase (ODC)	0.000300933	0.00313371	0.529477	1.92442	1	49	4 hours	45	NA	NA
R-MMU-174084	R-MMU-174084 Autodegradation of Cdh1 by Cdh1:APC/C	0.000298418	0.00313371	0.51227	1.92297	1	58	4 hours	46	NA	NA
R-MMU-450408	R-MMU-450408 AUF1 (hnRNP D0) binds and destabilizes mRNA	0.000451399	0.00408665	0.528132	1.91953	2	49	4 hours	47	NA	NA
R-MMU-174184	R-MMU-174184 Cdc20:Phospho-APC/C mediated degradation of Cyclin A	0.00029244	0.00313371	0.499744	1.91709	1	65	4 hours	48	NA	NA
R-MMU-187577	R-MMU-187577 SCF(Skp2)-mediated degradation of p27/p21	0.000149813	0.00221583	0.516838	1.91347	0	54	4 hours	49	NA	NA
R-MMU-204005	R-MMU-204005 COPII-mediated vesicle transport	0.000293513	0.00313371	0.50022	1.91269	1	64	4 hours	50	NA	NA
R-MMU-4641258	R-MMU-4641258 Degradation of DVL	0.00030012	0.00313371	0.521057	1.90894	1	51	4 hours	51	NA	NA
R-MMU-174154	R-MMU-174154 APC/C:Cdc20 mediated degradation of Securin	0.000295465	0.00313371	0.501419	1.90185	1	61	4 hours	52	NA	NA
R-MMU-69002	R-MMU-69002 DNA Replication Pre-Initiation	0.000142349	0.00221583	0.476926	1.89575	0	79	4 hours	53	NA	NA
R-MMU-174113	R-MMU-174113 SCF-beta-TrCP mediated degradation of Emi1	0.000300526	0.00313371	0.517642	1.888	1	50	4 hours	54	NA	NA
R-MMU-179419	R-MMU-179419 APC:Cdc20 mediated degradation of cell cycle proteins prior to satisfation of the cell cycle checkpoint	0.000291886	0.00313371	0.49066	1.88785	1	66	4 hours	55	NA	NA
R-MMU-69239	R-MMU-69239 Synthesis of DNA	0.000137798	0.00221583	0.452188	1.88773	0	109	4 hours	56	NA	NA
R-MMU-69229	R-MMU-69229 Ubiquitin-dependent degradation of Cyclin D1	0.000455235	0.00408665	0.524302	1.88332	2	46	4 hours	58	NA	NA
R-MMU-75815	R-MMU-75815 Ubiquitin-dependent degradation of Cyclin D	0.000455235	0.00408665	0.524302	1.88332	2	46	4 hours	57	NA	NA
R-MMU-69017	R-MMU-69017 CDK-mediated phosphorylation and removal of Cdc6	0.00029244	0.00313371	0.488917	1.87556	1	65	4 hours	59	NA	NA
R-MMU-69202	R-MMU-69202 Cyclin E associated events during G1/S transition	0.000293513	0.00313371	0.489801	1.87285	1	64	4 hours	60	NA	NA
R-MMU-4641257	R-MMU-4641257 Degradation of AXIN	0.000450789	0.00408665	0.510279	1.86115	2	50	4 hours	61	NA	NA
R-MMU-382556	R-MMU-382556 ABC-family proteins mediated transport	0.000283206	0.00313371	0.460899	1.85584	1	86	4 hours	62	NA	NA
R-MMU-176408	R-MMU-176408 Regulation of APC/C activators between G1/S and early anaphase	0.000143	0.00221583	0.470517	1.85283	0	75	4 hours	63	NA	NA
R-MMU-69206	R-MMU-69206 G1/S Transition	0.000278901	0.00313371	0.448695	1.846	1	99	4 hours	64	NA	NA
R-MMU-69656	R-MMU-69656 Cyclin A:Cdk2-associated events at S phase entry	0.000291886	0.00313371	0.477815	1.83843	1	66	4 hours	65	NA	NA
R-MMU-8852276	R-MMU-8852276 The role of GTSE1 in G2/M progression after G2 checkpoint	0.000291886	0.00313371	0.476157	1.83205	1	66	4 hours	66	NA	NA
R-MMU-202424	R-MMU-202424 Downstream TCR signaling	0.000283607	0.00313371	0.455444	1.826	1	83	4 hours	67	NA	Immune System
R-MMU-5610785	R-MMU-5610785 GLI3 is processed to GLI3R by the proteasome	0.000749064	0.00609395	0.492231	1.82237	4	54	4 hours	68	NA	NA
R-MMU-5607761	R-MMU-5607761 Dectin-1 mediated noncanonical NF-kB signaling	0.000749064	0.00609395	0.491786	1.82072	4	54	4 hours	70	NA	Immune System
R-MMU-5676590	R-MMU-5676590 NIK-->noncanonical NF-kB signaling	0.000749064	0.00609395	0.491786	1.82072	4	54	4 hours	69	NA	Immune System
R-MMU-446203	R-MMU-446203 Asparagine N-linked glycosylation	0.000123946	0.00221583	0.390114	1.815	0	252	4 hours	71	NA	NA
R-MMU-166208	R-MMU-166208 mTORC1-mediated signalling	0.00296199	0.0192776	0.617206	1.81053	17	19	4 hours	72	NA	NA
R-MMU-176409	R-MMU-176409 APC/C:Cdc20 mediated degradation of mitotic proteins	0.000290909	0.00313371	0.468281	1.81023	1	68	4 hours	73	NA	NA
R-MMU-5628897	R-MMU-5628897 TP53 Regulates Metabolic Genes	0.00120428	0.00904364	0.498913	1.80868	7	48	4 hours	74	NA	NA
R-MMU-389948	R-MMU-389948 PD-1 signaling	0.0041848	0.0255338	0.643493	1.79961	24	16	4 hours	75	NA	Immune System
R-MMU-5687128	R-MMU-5687128 MAPK6/MAPK4 signaling	0.000579458	0.00502841	0.461591	1.79067	3	69	4 hours	76	NA	NA
R-MMU-69481	R-MMU-69481 G2/M Checkpoints	0.000135227	0.00221583	0.416978	1.79011	0	133	4 hours	77	NA	NA
R-MMU-8941858	R-MMU-8941858 Regulation of RUNX3 expression and activity	0.00120373	0.00904364	0.492073	1.78847	7	49	4 hours	78	NA	NA
R-MMU-1234176	R-MMU-1234176 Oxygen-dependent proline hydroxylation of Hypoxia-inducible Factor Alpha	0.00103413	0.00791816	0.471116	1.78691	6	61	4 hours	79	NA	NA
R-MMU-202403	R-MMU-202403 TCR signaling	0.000417885	0.00404832	0.433212	1.78608	2	100	4 hours	80	NA	Immune System
R-MMU-5658442	R-MMU-5658442 Regulation of RAS by GAPs	0.000733676	0.00609395	0.466551	1.78064	4	63	4 hours	81	NA	NA
R-MMU-70614	R-MMU-70614 Amino acid synthesis and interconversion (transamination)	0.00475662	0.0275179	0.552011	1.77965	29	28	4 hours	82	NA	NA
R-MMU-174143	R-MMU-174143 APC/C-mediated degradation of cell cycle proteins	0.00042735	0.00404832	0.446214	1.77904	2	81	4 hours	84	NA	NA
R-MMU-453276	R-MMU-453276 Regulation of mitotic cell cycle	0.00042735	0.00404832	0.446214	1.77904	2	81	4 hours	83	NA	NA
R-MMU-6798695	R-MMU-6798695 Neutrophil degranulation	0.000114456	0.00221583	0.363231	1.76901	0	432	4 hours	85	NA	Immune System
R-MMU-390522	R-MMU-390522 Striated Muscle Contraction	0.00424328	0.0256899	0.539484	1.76667	26	30	4 hours	86	NA	NA
R-MMU-450531	R-MMU-450531 Regulation of mRNA stability by proteins that bind AU-rich elements	0.000430231	0.00404832	0.44837	1.76181	2	74	4 hours	87	NA	NA
R-MMU-2132295	R-MMU-2132295 MHC class II antigen presentation	0.000417885	0.00404832	0.427096	1.76087	2	100	4 hours	88	NA	Immune System
R-MMU-5668541	R-MMU-5668541 TNFR2 non-canonical NF-kB pathway	0.000565611	0.00496339	0.436135	1.7606	3	87	4 hours	89	NA	Immune System
R-MMU-69306	R-MMU-69306 DNA Replication	0.000272702	0.00313371	0.417348	1.76043	1	117	4 hours	90	NA	NA
R-MMU-199977	R-MMU-199977 ER to Golgi Anterograde Transport	0.000135227	0.00221583	0.409567	1.7583	0	133	4 hours	91	NA	NA
R-MMU-174178	R-MMU-174178 APC/C:Cdh1 mediated degradation of Cdc20 and other APC/C:Cdh1 targeted proteins in late mitosis/early G1	0.000729714	0.00609395	0.456072	1.75477	4	66	4 hours	92	NA	NA
R-MMU-388841	R-MMU-388841 Costimulation by the CD28 family	0.00103413	0.00791816	0.461602	1.75082	6	61	4 hours	93	NA	Immune System
R-MMU-1169091	R-MMU-1169091 Activation of NF-kappaB in B cells	0.00103413	0.00791816	0.460845	1.74795	6	61	4 hours	94	NA	Immune System
R-MMU-948021	R-MMU-948021 Transport to the Golgi and subsequent modification	0.000131978	0.00221583	0.396272	1.74653	0	159	4 hours	95	NA	NA
R-MMU-176814	R-MMU-176814 Activation of APC/C and APC/C:Cdc20 mediated degradation of mitotic proteins	0.000869187	0.00685692	0.448366	1.73937	5	69	4 hours	96	NA	NA
R-MMU-202433	R-MMU-202433 Generation of second messenger molecules	0.00744698	0.040111	0.563247	1.73808	45	23	4 hours	97	NA	Immune System
R-MMU-2871837	R-MMU-2871837 FCERI mediated NF-kB activation	0.000869187	0.00685692	0.447066	1.73432	5	69	4 hours	98	NA	Immune System
R-MMU-8953897	R-MMU-8953897 Cellular responses to external stimuli	0.000116945	0.00221583	0.358736	1.72863	0	378	4 hours	99	NA	NA
R-MMU-69242	R-MMU-69242 S Phase	0.000134318	0.00221583	0.398729	1.71853	0	136	4 hours	100	NA	NA
R-MMU-5689603	R-MMU-5689603 UCH proteinases	0.00142898	0.0101458	0.428104	1.69691	9	78	4 hours	101	NA	NA
R-MMU-6811440	R-MMU-6811440 Retrograde transport at the Trans-Golgi-Network	0.00441804	0.0262286	0.477622	1.69445	28	43	4 hours	102	NA	NA
R-MMU-71406	R-MMU-71406 Pyruvate metabolism and Citric Acid (TCA) cycle	0.00546282	0.0304747	0.470409	1.68973	35	46	4 hours	103	NA	NA
R-MMU-9609507	R-MMU-9609507 Protein localization	0.00312872	0.0197059	0.449999	1.6849	20	57	4 hours	104	NA	NA
R-MMU-70895	R-MMU-70895 Branched-chain amino acid catabolism	0.013355	0.0651893	0.554911	1.67255	81	21	4 hours	105	NA	NA
R-MMU-8878166	R-MMU-8878166 Transcriptional regulation by RUNX2	0.00417039	0.0255338	0.448163	1.6709	27	56	4 hours	106	NA	NA
R-MMU-446219	R-MMU-446219 Synthesis of substrates in N-glycan biosythesis	0.00462687	0.0271698	0.449365	1.66957	30	55	4 hours	107	NA	NA
R-MMU-71403	R-MMU-71403 Citric acid cycle (TCA cycle)	0.0143711	0.0684378	0.546432	1.66865	88	22	4 hours	108	NA	NA
R-MMU-2262752	R-MMU-2262752 Cellular responses to stress	0.000119374	0.00221583	0.349697	1.66452	0	319	4 hours	109	NA	NA
R-MMU-6807070	R-MMU-6807070 PTEN Regulation	0.00125069	0.00904438	0.40105	1.66185	8	104	4 hours	110	NA	NA
R-MMU-114608	R-MMU-114608 Platelet degranulation	0.00124671	0.00904438	0.400207	1.66144	8	105	4 hours	111	NA	NA
R-MMU-165159	R-MMU-165159 mTOR signalling	0.0096938	0.0508111	0.485515	1.66053	62	36	4 hours	112	NA	NA
R-MMU-453279	R-MMU-453279 Mitotic G1-G1/S phases	0.000540176	0.00479406	0.388484	1.65785	3	126	4 hours	113	NA	NA
R-MMU-1632852	R-MMU-1632852 Macroautophagy	0.00308144	0.0195659	0.434195	1.65714	20	63	4 hours	114	NA	NA
R-MMU-1234174	R-MMU-1234174 Regulation of Hypoxia-inducible Factor (HIF) by oxygen	0.0030648	0.0195659	0.429318	1.65183	20	66	4 hours	116	NA	NA
R-MMU-2262749	R-MMU-2262749 Cellular response to hypoxia	0.0030648	0.0195659	0.429318	1.65183	20	66	4 hours	115	NA	NA
R-MMU-983170	R-MMU-983170 Antigen Presentation: Folding, assembly and peptide loading of class I MHC	0.0116297	0.0588097	0.502843	1.64668	73	30	4 hours	117	NA	Immune System
R-MMU-15869	R-MMU-15869 Metabolism of nucleotides	0.00141603	0.0101458	0.408697	1.64565	9	86	4 hours	118	NA	NA
R-MMU-5694530	R-MMU-5694530 Cargo concentration in the ER	0.0146171	0.0686175	0.51402	1.64547	91	27	4 hours	119	NA	NA
R-MMU-198933	R-MMU-198933 Immunoregulatory interactions between a Lymphoid and a non-Lymphoid cell	0.00286287	0.0187891	0.414234	1.63784	19	77	4 hours	120	NA	Immune System
R-MMU-1614635	R-MMU-1614635 Sulfur amino acid metabolism	0.0200757	0.086625	0.552432	1.62052	121	19	4 hours	121	NA	NA
R-MMU-76005	R-MMU-76005 Response to elevated platelet cytosolic Ca2+	0.00192678	0.0132001	0.384953	1.60907	13	110	4 hours	122	NA	NA
R-MMU-983705	R-MMU-983705 Signaling by the B Cell Receptor (BCR)	0.00265734	0.017588	0.391637	1.6059	18	97	4 hours	123	NA	Immune System
R-MMU-4608870	R-MMU-4608870 Asymmetric localization of PCP proteins	0.00864124	0.0459103	0.428771	1.60541	57	57	4 hours	124	NA	NA
R-MMU-5626467	R-MMU-5626467 RHO GTPases activate IQGAPs	0.0192154	0.0839315	0.505094	1.60112	119	26	4 hours	125	NA	NA
R-MMU-77289	R-MMU-77289 Mitochondrial Fatty Acid Beta-Oxidation	0.0174346	0.0791653	0.480109	1.5981	111	32	4 hours	126	NA	NA
R-MMU-446193	R-MMU-446193 Biosynthesis of the N-glycan precursor (dolichol lipid-linked oligosaccharide, LLO) and transfer to a nascent protein	0.00731101	0.0396521	0.41488	1.59154	49	65	4 hours	127	NA	NA
R-MMU-1168372	R-MMU-1168372 Downstream signaling events of B Cell Receptor (BCR)	0.004433	0.0262286	0.403861	1.59035	30	75	4 hours	128	NA	Immune System
R-MMU-194068	R-MMU-194068 Bile acid and bile salt metabolism	0.0207706	0.088937	0.492878	1.589	130	28	4 hours	129	NA	NA
R-MMU-5610787	R-MMU-5610787 Hedgehog 'off' state	0.00389321	0.0241318	0.38482	1.58852	27	101	4 hours	130	NA	NA
R-MMU-1222556	R-MMU-1222556 ROS, RNS production in phagocytes	0.0209746	0.0890281	0.487989	1.58513	132	29	4 hours	131	NA	Immune System
R-MMU-8939236	R-MMU-8939236 RUNX1 regulates transcription of genes involved in differentiation of HSCs	0.0107117	0.0554027	0.412648	1.57491	72	63	4 hours	132	NA	NA
R-MMU-5632684	R-MMU-5632684 Hedgehog 'on' state	0.0043576	0.0261791	0.382315	1.56247	30	95	4 hours	133	NA	NA
R-MMU-8873719	R-MMU-8873719 RAB geranylgeranylation	0.0137027	0.0664709	0.417303	1.55584	91	56	4 hours	134	NA	NA
R-MMU-69620	R-MMU-69620 Cell Cycle Checkpoints	0.000869133	0.00685692	0.334099	1.55292	6	250	4 hours	135	NA	NA
R-MMU-9020702	R-MMU-9020702 Interleukin-1 signaling	0.00604782	0.033263	0.379343	1.54033	42	90	4 hours	136	NA	Immune System
R-MMU-446652	R-MMU-446652 Interleukin-1 family signaling	0.00526389	0.0297905	0.370374	1.53759	37	105	4 hours	137	NA	Immune System
R-MMU-8978868	R-MMU-8978868 Fatty acid metabolism	0.00317797	0.0198559	0.351743	1.53575	23	147	4 hours	138	NA	NA
R-MMU-211945	R-MMU-211945 Phase I - Functionalization of compounds	0.0101821	0.053015	0.386833	1.52544	70	76	4 hours	139	NA	NA
R-MMU-5578749	R-MMU-5578749 Transcriptional regulation by small RNAs	0.0179899	0.0802863	0.404109	1.52233	120	59	4 hours	140	NA	NA
R-MMU-8957322	R-MMU-8957322 Metabolism of steroids	0.00951299	0.0502003	0.377273	1.51564	66	85	4 hours	141	NA	NA
R-MMU-8953854	R-MMU-8953854 Metabolism of RNA	0.000113921	0.00221583	0.308444	1.50661	0	449	4 hours	142	NA	NA
R-MMU-8957275	R-MMU-8957275 Post-translational protein phosphorylation	0.0121951	0.0606649	0.373673	1.49816	85	83	4 hours	143	NA	NA
R-MMU-381426	R-MMU-381426 Regulation of Insulin-like Growth Factor (IGF) transport and uptake by Insulin-like Growth Factor Binding Proteins (IGFBPs)	0.0127648	0.0630967	0.364998	1.48847	90	93	4 hours	144	NA	NA
R-MMU-4086400	R-MMU-4086400 PCP/CE pathway	0.0146724	0.0686175	0.37241	1.48479	102	81	4 hours	145	NA	NA
R-MMU-5607764	R-MMU-5607764 CLEC7A (Dectin-1) signaling	0.018241	0.0804869	0.361366	1.45877	128	87	4 hours	146	NA	Immune System
R-MMU-211859	R-MMU-211859 Biological oxidations	0.0116716	0.0588097	0.333955	1.44397	86	139	4 hours	147	NA	NA
R-MMU-71387	R-MMU-71387 Metabolism of carbohydrates	0.00514752	0.0294916	0.313396	1.43976	40	221	4 hours	148	NA	NA
R-MMU-5689880	R-MMU-5689880 Ub-specific processing proteases	0.012069	0.0604222	0.327844	1.4327	90	149	4 hours	149	NA	NA
R-MMU-5358351	R-MMU-5358351 Signaling by Hedgehog	0.0150427	0.0699306	0.332839	1.4262	110	131	4 hours	150	NA	NA
R-MMU-983169	R-MMU-983169 Class I MHC mediated antigen processing & presentation	0.0026341	0.0175832	0.298776	1.42055	21	317	4 hours	151	NA	Immune System
R-MMU-2467813	R-MMU-2467813 Separation of Sister Chromatids	0.0146658	0.0686175	0.315342	1.40683	112	174	4 hours	152	NA	NA
R-MMU-1257604	R-MMU-1257604 PIP3 activates AKT signaling	0.0109526	0.0559085	0.307667	1.39944	85	207	4 hours	153	NA	NA
R-MMU-2555396	R-MMU-2555396 Mitotic Metaphase and Anaphase	0.0180972	0.0803064	0.309849	1.38741	139	178	4 hours	154	NA	NA
R-MMU-68882	R-MMU-68882 Mitotic Anaphase	0.0178133	0.0799553	0.309863	1.3866	137	177	4 hours	155	NA	NA
R-MMU-3700989	R-MMU-3700989 Transcriptional Regulation by TP53	0.0108602	0.0558013	0.29189	1.36294	87	263	4 hours	156	NA	NA
R-MMU-8951664	R-MMU-8951664 Neddylation	0.0233062	0.0983898	0.294514	1.33961	182	207	4 hours	157	NA	NA
R-MMU-68886	R-MMU-68886 M Phase	0.016456	0.0753921	0.277533	1.32388	137	327	4 hours	158	NA	NA
R-MMU-422475	R-MMU-422475 Axon guidance	0.00517331	0.0294916	-0.267146	-1.40923	9	251	4 hours	159	NA	NA
R-MMU-983231	R-MMU-983231 Factors involved in megakaryocyte development and platelet production	0.0143277	0.0684378	-0.305096	-1.44038	38	111	4 hours	160	NA	NA
R-MMU-9006936	R-MMU-9006936 Signaling by TGF-beta family members	0.0165071	0.0753921	-0.329994	-1.46129	49	76	4 hours	161	NA	NA
R-MMU-186797	R-MMU-186797 Signaling by PDGF	0.0192365	0.0839315	-0.364532	-1.49529	63	53	4 hours	162	NA	NA
R-MMU-1442490	R-MMU-1442490 Collagen degradation	0.0158265	0.073139	-0.391155	-1.55804	53	46	4 hours	163	NA	NA
R-MMU-983189	R-MMU-983189 Kinesins	0.0130991	0.0643423	-0.388426	-1.55965	43	48	4 hours	164	NA	NA
R-MMU-4086398	R-MMU-4086398 Ca2+ pathway	0.0208393	0.088937	-0.415986	-1.56707	72	36	4 hours	165	NA	NA
R-MMU-157118	R-MMU-157118 Signaling by NOTCH	0.0197425	0.0856605	-0.406078	-1.57793	68	41	4 hours	166	NA	NA
R-MMU-1474244	R-MMU-1474244 Extracellular matrix organization	0.00146556	0.0103117	-0.305159	-1.59311	2	226	4 hours	167	NA	NA
R-MMU-416482	R-MMU-416482 G alpha (12/13) signalling events	0.00543652	0.0304747	-0.370147	-1.60764	16	68	4 hours	168	NA	NA
R-MMU-3214842	R-MMU-3214842 HDMs demethylate histones	0.0177547	0.0799553	-0.453531	-1.61262	64	29	4 hours	169	NA	NA
R-MMU-8875878	R-MMU-8875878 MET promotes cell motility	0.0140361	0.0676678	-0.420931	-1.61284	48	39	4 hours	170	NA	NA
R-MMU-3247509	R-MMU-3247509 Chromatin modifying enzymes	0.00124481	0.00904438	-0.343783	-1.72475	2	163	4 hours	171	NA	NA
R-MMU-4839726	R-MMU-4839726 Chromatin organization	0.00124481	0.00904438	-0.343783	-1.72475	2	163	4 hours	172	NA	NA
R-MMU-3000171	R-MMU-3000171 Non-integrin membrane-ECM interactions	0.00599486	0.0332056	-0.458164	-1.73607	20	37	4 hours	173	NA	NA
R-MMU-216083	R-MMU-216083 Integrin cell surface interactions	0.0015873	0.0110686	-0.406469	-1.75097	4	66	4 hours	174	NA	NA
R-MMU-1250196	R-MMU-1250196 SHC1 events in ERBB2 signaling	0.00789149	0.0422141	-0.593188	-1.76553	31	15	4 hours	175	NA	NA
R-MMU-3000170	R-MMU-3000170 Syndecan interactions	0.0071996	0.0393209	-0.586859	-1.77939	28	16	4 hours	176	NA	NA
R-MMU-5635838	R-MMU-5635838 Activation of SMO	0.00471698	0.0274923	-0.602565	-1.82701	18	16	4 hours	177	NA	NA
R-MMU-1474228	R-MMU-1474228 Degradation of the extracellular matrix	0.00034638	0.00351329	-0.401404	-1.84286	0	94	4 hours	178	NA	NA
R-MMU-449836	R-MMU-449836 Other interleukin signaling	0.00254777	0.0171535	-0.593247	-1.88312	9	19	4 hours	179	NA	Immune System
R-MMU-8874081	R-MMU-8874081 MET activates PTK2 signaling	0.0016389	0.0113272	-0.532797	-1.89447	5	29	4 hours	180	NA	NA
R-MMU-1980143	R-MMU-1980143 Signaling by NOTCH1	0.0019861	0.0134882	-0.639372	-1.93861	7	16	4 hours	181	NA	NA
R-MMU-1266738	R-MMU-1266738 Developmental Biology	0.00071582	0.00609395	-0.363473	-2.01221	0	391	4 hours	182	NA	NA
R-MMU-6809371	R-MMU-6809371 Formation of the cornified envelope	0.000335345	0.00344612	-0.507375	-2.2711	0	81	4 hours	183	NA	NA
R-MMU-3000157	R-MMU-3000157 Laminin interactions	0.000270636	0.00313371	-0.658191	-2.31825	0	28	4 hours	184	NA	NA
R-MMU-6805567	R-MMU-6805567 Keratinization	0.000359324	0.00359785	-0.591101	-2.76642	0	105	4 hours	185	NA	NA
R-MMU-913531	R-MMU-913531 Interferon Signaling	0.000136968	0.00499718	0.603666	2.12033	0	45	24 hours	1	NA	Immune System
R-MMU-72689	R-MMU-72689 Formation of a pool of free 40S subunits	0.000140766	0.00499718	0.62248	2.06221	0	34	24 hours	2	NA	NA
R-MMU-1236975	R-MMU-1236975 Antigen processing-Cross presentation	0.000127747	0.00499718	0.528393	2.04518	0	78	24 hours	3	NA	Immune System
R-MMU-72695	R-MMU-72695 Formation of the ternary complex, and subsequently, the 43S complex	0.00013914	0.00499718	0.597487	2.01929	0	37	24 hours	4	NA	NA
R-MMU-72702	R-MMU-72702 Ribosomal scanning and start codon recognition	0.000137722	0.00499718	0.580927	2.0055	0	41	24 hours	5	NA	NA
R-MMU-1169408	R-MMU-1169408 ISG15 antiviral mechanism	0.000296296	0.00764288	0.66707	2.00049	1	22	24 hours	6	NA	Immune System
R-MMU-6798695	R-MMU-6798695 Neutrophil degranulation	0.000104428	0.00499718	0.429196	1.99339	0	432	24 hours	7	NA	Immune System
R-MMU-1169410	R-MMU-1169410 Antiviral mechanism by IFN-stimulated genes	0.000587544	0.00955983	0.64929	1.98913	3	24	24 hours	8	NA	Immune System
R-MMU-156827	R-MMU-156827 L13a-mediated translational silencing of Ceruloplasmin expression	0.000138389	0.00499718	0.578026	1.98619	0	40	24 hours	9	NA	NA
R-MMU-72649	R-MMU-72649 Translation initiation complex formation	0.000138389	0.00499718	0.578026	1.98619	0	40	24 hours	11	NA	NA
R-MMU-72662	R-MMU-72662 Activation of the mRNA upon binding of the cap-binding complex and eIFs, and subsequent binding to 43S	0.000138389	0.00499718	0.578026	1.98619	0	40	24 hours	10	NA	NA
R-MMU-163200	R-MMU-163200 Respiratory electron transport, ATP synthesis by chemiosmotic coupling, and heat production by uncoupling proteins.	0.000129316	0.00499718	0.522222	1.98351	0	69	24 hours	12	NA	NA
R-MMU-2132295	R-MMU-2132295 MHC class II antigen presentation	0.000124208	0.00499718	0.488839	1.96677	0	100	24 hours	13	NA	Immune System
R-MMU-1222556	R-MMU-1222556 ROS, RNS production in phagocytes	0.000287728	0.00764288	0.614923	1.96113	1	29	24 hours	14	NA	Immune System
R-MMU-3299685	R-MMU-3299685 Detoxification of Reactive Oxygen Species	0.00029036	0.00764288	0.6182	1.95397	1	28	24 hours	15	NA	NA
R-MMU-389948	R-MMU-389948 PD-1 signaling	0.000612182	0.00975744	0.702029	1.94621	3	16	24 hours	16	NA	Immune System
R-MMU-5626467	R-MMU-5626467 RHO GTPases activate IQGAPs	0.000730567	0.0106033	0.618722	1.92821	4	26	24 hours	17	NA	NA
R-MMU-72613	R-MMU-72613 Eukaryotic Translation Initiation	0.000136986	0.00499718	0.546157	1.92316	0	46	24 hours	18	NA	NA
R-MMU-72737	R-MMU-72737 Cap-dependent Translation Initiation	0.000136986	0.00499718	0.546157	1.92316	0	46	24 hours	19	NA	NA
R-MMU-8852276	R-MMU-8852276 The role of GTSE1 in G2/M progression after G2 checkpoint	0.000390219	0.00764288	0.50445	1.89942	2	66	24 hours	20	NA	NA
R-MMU-611105	R-MMU-611105 Respiratory electron transport	0.000268601	0.00764288	0.521159	1.88738	1	53	24 hours	21	NA	NA
R-MMU-176408	R-MMU-176408 Regulation of APC/C activators between G1/S and early anaphase	0.000128353	0.00499718	0.490335	1.88576	0	75	24 hours	22	NA	NA
R-MMU-909733	R-MMU-909733 Interferon alpha/beta signaling	0.000922084	0.0130936	0.688392	1.87873	5	15	24 hours	23	NA	Immune System
R-MMU-72766	R-MMU-72766 Translation	0.000117813	0.00499718	0.444318	1.87269	0	139	24 hours	24	NA	NA
R-MMU-174184	R-MMU-174184 Cdc20:Phospho-APC/C mediated degradation of Cyclin A	0.000391441	0.00764288	0.494871	1.85879	2	65	24 hours	25	NA	NA
R-MMU-1236978	R-MMU-1236978 Cross-presentation of soluble exogenous antigens (endosomes)	0.000547945	0.00910522	0.527608	1.85784	3	46	24 hours	26	NA	Immune System
R-MMU-179419	R-MMU-179419 APC:Cdc20 mediated degradation of cell cycle proteins prior to satisfation of the cell cycle checkpoint	0.000390219	0.00764288	0.492344	1.85383	2	66	24 hours	27	NA	NA
R-MMU-8955332	R-MMU-8955332 Carboxyterminal post-translational modifications of tubulin	0.00167275	0.0207368	0.653813	1.84228	10	17	24 hours	28	NA	NA
R-MMU-6799198	R-MMU-6799198 Complex I biogenesis	0.000543331	0.00910522	0.51664	1.83765	3	48	24 hours	29	NA	NA
R-MMU-1234176	R-MMU-1234176 Oxygen-dependent proline hydroxylation of Hypoxia-inducible Factor Alpha	0.00026295	0.00764288	0.49356	1.83416	1	61	24 hours	30	NA	NA
R-MMU-176814	R-MMU-176814 Activation of APC/C and APC/C:Cdc20 mediated degradation of mitotic proteins	0.000258632	0.00764288	0.482291	1.83184	1	69	24 hours	31	NA	NA
R-MMU-5358346	R-MMU-5358346 Hedgehog ligand biogenesis	0.000532481	0.00910522	0.498929	1.82643	3	56	24 hours	32	NA	NA
R-MMU-176409	R-MMU-176409 APC/C:Cdc20 mediated degradation of mitotic proteins	0.000388903	0.00764288	0.479595	1.81622	2	68	24 hours	33	NA	NA
R-MMU-174154	R-MMU-174154 APC/C:Cdc20 mediated degradation of Securin	0.000657376	0.0100669	0.488357	1.81483	4	61	24 hours	34	NA	NA
R-MMU-388841	R-MMU-388841 Costimulation by the CD28 family	0.000657376	0.0100669	0.487696	1.81237	4	61	24 hours	35	NA	Immune System
R-MMU-1234174	R-MMU-1234174 Regulation of Hypoxia-inducible Factor (HIF) by oxygen	0.000520291	0.00910522	0.478827	1.80294	3	66	24 hours	36	NA	NA
R-MMU-2262749	R-MMU-2262749 Cellular response to hypoxia	0.000520291	0.00910522	0.478827	1.80294	3	66	24 hours	37	NA	NA
R-MMU-166658	R-MMU-166658 Complement cascade	0.00273342	0.0254143	0.562443	1.79376	18	29	24 hours	38	R-MMU-166658 Complement cascade	Immune System
R-MMU-8957275	R-MMU-8957275 Post-translational protein phosphorylation	0.000253453	0.00764288	0.45818	1.79045	1	83	24 hours	39	NA	NA
R-MMU-174143	R-MMU-174143 APC/C-mediated degradation of cell cycle proteins	0.000381388	0.00764288	0.456663	1.77772	2	81	24 hours	41	NA	NA
R-MMU-453276	R-MMU-453276 Regulation of mitotic cell cycle	0.000381388	0.00764288	0.456663	1.77772	2	81	24 hours	40	NA	NA
R-MMU-114608	R-MMU-114608 Platelet degranulation	0.000123213	0.00499718	0.436139	1.76876	0	105	24 hours	42	NA	NA
R-MMU-1428517	R-MMU-1428517 The citric acid (TCA) cycle and respiratory electron transport	0.00024216	0.00764288	0.425979	1.75382	1	115	24 hours	43	NA	NA
R-MMU-977606	R-MMU-977606 Regulation of Complement cascade	0.00348635	0.0286614	0.557972	1.75199	23	27	24 hours	44	R-MMU-977606 Regulation of Complement cascade	Immune System
R-MMU-204005	R-MMU-204005 COPII-mediated vesicle transport	0.0011754	0.015559	0.465848	1.74627	8	64	24 hours	45	NA	NA
R-MMU-5663213	R-MMU-5663213 RHO GTPases Activate WASPs and WAVEs	0.00267455	0.0254143	0.52419	1.73659	18	34	24 hours	46	NA	NA
R-MMU-76005	R-MMU-76005 Response to elevated platelet cytosolic Ca2+	0.000366659	0.00764288	0.422717	1.72797	2	110	24 hours	47	NA	NA
R-MMU-74259	R-MMU-74259 Purine catabolism	0.00517032	0.0399804	0.612774	1.72664	33	17	24 hours	48	NA	NA
R-MMU-69229	R-MMU-69229 Ubiquitin-dependent degradation of Cyclin D1	0.00219178	0.0237747	0.490312	1.72651	15	46	24 hours	50	NA	NA
R-MMU-75815	R-MMU-75815 Ubiquitin-dependent degradation of Cyclin D	0.00219178	0.0237747	0.490312	1.72651	15	46	24 hours	49	NA	NA
R-MMU-174178	R-MMU-174178 APC/C:Cdh1 mediated degradation of Cdc20 and other APC/C:Cdh1 targeted proteins in late mitosis/early G1	0.00104058	0.0145124	0.457801	1.72377	7	66	24 hours	51	NA	NA
R-MMU-428157	R-MMU-428157 Sphingolipid metabolism	0.00115385	0.0155371	0.447068	1.72225	8	76	24 hours	52	NA	NA
R-MMU-69601	R-MMU-69601 Ubiquitin Mediated Degradation of Phosphorylated Cdc25A	0.00259244	0.0249963	0.486274	1.72163	18	47	24 hours	53	NA	NA
R-MMU-69610	R-MMU-69610 p53-Independent DNA Damage Response	0.00259244	0.0249963	0.486274	1.72163	18	47	24 hours	55	NA	NA
R-MMU-69613	R-MMU-69613 p53-Independent G1/S DNA damage checkpoint	0.00259244	0.0249963	0.486274	1.72163	18	47	24 hours	54	NA	NA
R-MMU-174113	R-MMU-174113 SCF-beta-TrCP mediated degradation of Emi1	0.00244333	0.0247823	0.479421	1.71748	17	50	24 hours	56	NA	NA
R-MMU-4641258	R-MMU-4641258 Degradation of DVL	0.00190217	0.0218368	0.478259	1.71696	13	51	24 hours	57	NA	NA
R-MMU-5610780	R-MMU-5610780 Degradation of GLI1 by the proteasome	0.00161638	0.0203612	0.475166	1.7158	11	52	24 hours	58	NA	NA
R-MMU-4641257	R-MMU-4641257 Degradation of AXIN	0.00271481	0.0254143	0.476611	1.70742	19	50	24 hours	59	NA	NA
R-MMU-196071	R-MMU-196071 Metabolism of steroid hormones	0.00696296	0.0481245	0.567045	1.70052	46	22	24 hours	60	NA	NA
R-MMU-174084	R-MMU-174084 Autodegradation of Cdh1 by Cdh1:APC/C	0.00239139	0.0245747	0.460681	1.69613	17	58	24 hours	61	NA	NA
R-MMU-69017	R-MMU-69017 CDK-mediated phosphorylation and removal of Cdc6	0.0019572	0.0218368	0.450826	1.69335	14	65	24 hours	62	NA	NA
R-MMU-6811436	R-MMU-6811436 COPI-independent Golgi-to-ER retrograde traffic	0.00454483	0.0354951	0.490132	1.69205	32	41	24 hours	63	NA	NA
R-MMU-948021	R-MMU-948021 Transport to the Golgi and subsequent modification	0.000116144	0.00499718	0.39441	1.68804	0	159	24 hours	64	NA	NA
R-MMU-69541	R-MMU-69541 Stabilization of p53	0.00298913	0.0267319	0.469337	1.68493	21	51	24 hours	65	NA	NA
R-MMU-202433	R-MMU-202433 Generation of second messenger molecules	0.00869565	0.0565942	0.554835	1.68397	58	23	24 hours	66	NA	Immune System
R-MMU-196807	R-MMU-196807 Nicotinate metabolism	0.00862069	0.0565778	0.540044	1.68301	58	26	24 hours	67	NA	NA
R-MMU-199977	R-MMU-199977 ER to Golgi Anterograde Transport	0.000473205	0.00901397	0.401078	1.68143	3	133	24 hours	68	NA	NA
R-MMU-8956319	R-MMU-8956319 Nucleobase catabolism	0.00830589	0.0554436	0.522436	1.6778	57	30	24 hours	69	NA	NA
R-MMU-350562	R-MMU-350562 Regulation of ornithine decarboxylase (ODC)	0.00448857	0.0354099	0.468566	1.672	32	49	24 hours	70	NA	NA
R-MMU-3371497	R-MMU-3371497 HSP90 chaperone cycle for steroid hormone receptors (SHR)	0.00633522	0.0459795	0.480829	1.65993	45	41	24 hours	71	NA	NA
R-MMU-69563	R-MMU-69563 p53-Dependent G1 DNA Damage Response	0.00332138	0.0275957	0.450463	1.65851	24	58	24 hours	73	NA	NA
R-MMU-69580	R-MMU-69580 p53-Dependent G1/S DNA damage checkpoint	0.00332138	0.0275957	0.450463	1.65851	24	58	24 hours	72	NA	NA
R-MMU-349425	R-MMU-349425 Autodegradation of the E3 ubiquitin ligase COP1	0.00654932	0.0465002	0.468096	1.65727	47	47	24 hours	74	NA	NA
R-MMU-381426	R-MMU-381426 Regulation of Insulin-like Growth Factor (IGF) transport and uptake by Insulin-like Growth Factor Binding Proteins (IGFBPs)	0.00137707	0.0179248	0.416251	1.65713	10	93	24 hours	75	NA	NA
R-MMU-8854050	R-MMU-8854050 FBXL7 down-regulates AURKA during mitotic entry and in early mitosis	0.0057011	0.0436525	0.461522	1.65336	41	50	24 hours	76	NA	NA
R-MMU-5668541	R-MMU-5668541 TNFR2 non-canonical NF-kB pathway	0.00188584	0.0218368	0.418717	1.64948	14	87	24 hours	77	NA	Immune System
R-MMU-69615	R-MMU-69615 G1/S DNA Damage Checkpoints	0.00369393	0.0300517	0.444672	1.6483	27	60	24 hours	78	NA	NA
R-MMU-2467813	R-MMU-2467813 Separation of Sister Chromatids	0.000345224	0.00764288	0.381549	1.64683	2	174	24 hours	79	NA	NA
R-MMU-2980736	R-MMU-2980736 Peptide hormone metabolism	0.00719624	0.0488718	0.478783	1.64518	51	40	24 hours	80	NA	NA
R-MMU-351202	R-MMU-351202 Metabolism of polyamines	0.00309757	0.0271821	0.430684	1.64399	23	72	24 hours	81	NA	NA
R-MMU-446203	R-MMU-446203 Asparagine N-linked glycosylation	0.000110181	0.00499718	0.36761	1.64252	0	252	24 hours	82	NA	NA
R-MMU-450408	R-MMU-450408 AUF1 (hnRNP D0) binds and destabilizes mRNA	0.00584875	0.0443483	0.459899	1.64107	42	49	24 hours	83	NA	NA
R-MMU-202424	R-MMU-202424 Downstream TCR signaling	0.00228108	0.0240746	0.419257	1.63835	17	83	24 hours	84	NA	Immune System
R-MMU-2871837	R-MMU-2871837 FCERI mediated NF-kB activation	0.0032329	0.0275957	0.431171	1.63768	24	69	24 hours	85	NA	Immune System
R-MMU-77387	R-MMU-77387 Insulin receptor recycling	0.0120855	0.0720516	0.539472	1.63734	81	23	24 hours	86	NA	NA
R-MMU-877300	R-MMU-877300 Interferon gamma signaling	0.0163759	0.0915569	0.587178	1.62781	106	16	24 hours	87	NA	Immune System
R-MMU-1236974	R-MMU-1236974 ER-Phagosome pathway	0.0135593	0.0790286	0.535872	1.62642	91	23	24 hours	88	NA	Immune System
R-MMU-983170	R-MMU-983170 Antigen Presentation: Folding, assembly and peptide loading of class I MHC	0.0131749	0.0773651	0.505498	1.6234	91	30	24 hours	89	NA	Immune System
R-MMU-5607761	R-MMU-5607761 Dectin-1 mediated noncanonical NF-kB signaling	0.00641711	0.0459795	0.445745	1.62242	47	54	24 hours	91	NA	Immune System
R-MMU-5676590	R-MMU-5676590 NIK-->noncanonical NF-kB signaling	0.00641711	0.0459795	0.445745	1.62242	47	54	24 hours	90	NA	Immune System
R-MMU-5610785	R-MMU-5610785 GLI3 is processed to GLI3R by the proteasome	0.00641711	0.0459795	0.445731	1.62237	47	54	24 hours	92	NA	NA
R-MMU-1660661	R-MMU-1660661 Sphingolipid de novo biosynthesis	0.00927207	0.059847	0.471425	1.6199	66	40	24 hours	93	NA	NA
R-MMU-2555396	R-MMU-2555396 Mitotic Metaphase and Anaphase	0.000344195	0.00764288	0.374292	1.61897	2	178	24 hours	94	NA	NA
R-MMU-68882	R-MMU-68882 Mitotic Anaphase	0.000344669	0.00764288	0.374349	1.6187	2	177	24 hours	95	NA	NA
R-MMU-202403	R-MMU-202403 TCR signaling	0.00173891	0.0212202	0.400661	1.61199	13	100	24 hours	96	NA	Immune System
R-MMU-193368	R-MMU-193368 Synthesis of bile acids and bile salts via 7alpha-hydroxycholesterol	0.0205932	0.0998962	0.587989	1.60471	133	15	24 hours	97	NA	NA
R-MMU-382556	R-MMU-382556 ABC-family proteins mediated transport	0.00327085	0.0275957	0.407751	1.60374	25	86	24 hours	98	NA	NA
R-MMU-141405	R-MMU-141405 Inhibition of the proteolytic activity of APC/C required for the onset of anaphase by mitotic spindle checkpoint components	0.0191467	0.0977357	0.553074	1.59908	126	19	24 hours	99	NA	NA
R-MMU-141430	R-MMU-141430 Inactivation of APC/C via direct inhibition of the APC/C complex	0.0191467	0.0977357	0.553074	1.59908	126	19	24 hours	100	NA	NA
R-MMU-202733	R-MMU-202733 Cell surface interactions at the vascular wall	0.00223964	0.0239611	0.396954	1.5958	17	99	24 hours	101	NA	NA
R-MMU-8941858	R-MMU-8941858 Regulation of RUNX3 expression and activity	0.0111534	0.0691335	0.446734	1.59409	81	49	24 hours	102	NA	NA
R-MMU-5687128	R-MMU-5687128 MAPK6/MAPK4 signaling	0.00594853	0.0446712	0.419068	1.59171	45	69	24 hours	103	NA	NA
R-MMU-8939902	R-MMU-8939902 Regulation of RUNX2 expression and activity	0.0118707	0.071868	0.448861	1.58917	86	47	24 hours	104	NA	NA
R-MMU-8948751	R-MMU-8948751 Regulation of PTEN stability and activity	0.00683581	0.0476676	0.424348	1.58152	51	62	24 hours	105	NA	NA
R-MMU-983169	R-MMU-983169 Class I MHC mediated antigen processing & presentation	0.000107204	0.00499718	0.345981	1.57532	0	317	24 hours	106	NA	Immune System
R-MMU-5658442	R-MMU-5658442 Regulation of RAS by GAPs	0.00760955	0.0512333	0.420503	1.57146	57	63	24 hours	107	NA	NA
R-MMU-8953897	R-MMU-8953897 Cellular responses to external stimuli	0.00010563	0.00499718	0.338953	1.56272	0	378	24 hours	108	NA	NA
R-MMU-1280215	R-MMU-1280215 Cytokine Signaling in Immune system	0.000106952	0.00499718	0.342284	1.56258	0	331	24 hours	109	NA	Immune System
R-MMU-68827	R-MMU-68827 CDT1 association with the CDC6:ORC:origin complex	0.0127005	0.0751448	0.42908	1.56176	94	54	24 hours	110	NA	NA
R-MMU-9020702	R-MMU-9020702 Interleukin-1 signaling	0.00626096	0.0459795	0.392547	1.55557	49	90	24 hours	111	NA	Immune System
R-MMU-4608870	R-MMU-4608870 Asymmetric localization of PCP proteins	0.0119633	0.0718719	0.422194	1.55003	89	57	24 hours	112	NA	NA
R-MMU-8939236	R-MMU-8939236 RUNX1 regulates transcription of genes involved in differentiation of HSCs	0.0104959	0.0660605	0.41329	1.5445	79	63	24 hours	113	NA	NA
R-MMU-2262752	R-MMU-2262752 Cellular responses to stress	0.00010717	0.00499718	0.338994	1.54399	0	319	24 hours	114	NA	NA
R-MMU-199992	R-MMU-199992 trans-Golgi Network Vesicle Budding	0.0116998	0.0713868	0.412798	1.53847	88	62	24 hours	115	NA	NA
R-MMU-421837	R-MMU-421837 Clathrin derived vesicle budding	0.0116998	0.0713868	0.412798	1.53847	88	62	24 hours	116	NA	NA
R-MMU-187577	R-MMU-187577 SCF(Skp2)-mediated degradation of p27/p21	0.0153743	0.0882894	0.421864	1.5355	114	54	24 hours	117	NA	NA
R-MMU-69052	R-MMU-69052 Switching of origins to a post-replicative state	0.0105183	0.0660605	0.389554	1.52227	82	83	24 hours	118	NA	NA
R-MMU-446652	R-MMU-446652 Interleukin-1 family signaling	0.00677674	0.0476676	0.374726	1.51969	54	105	24 hours	119	NA	Immune System
R-MMU-2029482	R-MMU-2029482 Regulation of actin dynamics for phagocytic cup formation	0.0165563	0.0915569	0.409769	1.51397	124	59	24 hours	120	NA	Immune System
R-MMU-9609507	R-MMU-9609507 Protein localization	0.0204706	0.0998962	0.409323	1.50277	153	57	24 hours	121	NA	NA
R-MMU-76002	R-MMU-76002 Platelet activation, signaling and aggregation	0.00156986	0.0200993	0.339602	1.49718	13	215	24 hours	122	NA	NA
R-MMU-195258	R-MMU-195258 RHO GTPase Effectors	0.00110644	0.0151602	0.335477	1.49499	9	244	24 hours	123	NA	NA
R-MMU-5689880	R-MMU-5689880 Ub-specific processing proteases	0.00385469	0.0307195	0.351546	1.494	32	149	24 hours	124	NA	NA
R-MMU-450531	R-MMU-450531 Regulation of mRNA stability by proteins that bind AU-rich elements	0.0178571	0.0955235	0.388806	1.49177	138	74	24 hours	125	NA	NA
R-MMU-1169091	R-MMU-1169091 Activation of NF-kappaB in B cells	0.018275	0.0965238	0.400961	1.49005	138	61	24 hours	126	NA	Immune System
R-MMU-68949	R-MMU-68949 Orc1 removal from chromatin	0.0183977	0.0965238	0.396478	1.48922	140	65	24 hours	127	NA	NA
R-MMU-2029480	R-MMU-2029480 Fcgamma receptor (FCGR) dependent phagocytosis	0.0170853	0.092664	0.383157	1.48691	133	79	24 hours	128	NA	Immune System
R-MMU-5419276	R-MMU-5419276 Mitochondrial translation termination	0.0159676	0.0910267	0.379395	1.48258	125	83	24 hours	129	NA	NA
R-MMU-983705	R-MMU-983705 Signaling by the B Cell Receptor (BCR)	0.0142251	0.0822949	0.368777	1.47557	113	97	24 hours	130	NA	Immune System
R-MMU-5368287	R-MMU-5368287 Mitochondrial translation	0.0167089	0.0915569	0.376529	1.4743	131	84	24 hours	131	NA	NA
R-MMU-5389840	R-MMU-5389840 Mitochondrial translation elongation	0.0194508	0.0980069	0.378081	1.47181	152	81	24 hours	132	NA	NA
R-MMU-5610787	R-MMU-5610787 Hedgehog 'off' state	0.0167639	0.0915569	0.361345	1.45535	134	101	24 hours	133	NA	NA
R-MMU-69620	R-MMU-69620 Cell Cycle Checkpoints	0.00319524	0.0275957	0.323106	1.44304	28	250	24 hours	134	NA	NA
R-MMU-6791226	R-MMU-6791226 Major pathway of rRNA processing in the nucleolus and cytosol	0.0199827	0.0981542	0.356152	1.44197	161	104	24 hours	136	NA	NA
R-MMU-72312	R-MMU-72312 rRNA processing	0.0199827	0.0981542	0.356152	1.44197	161	104	24 hours	135	NA	NA
R-MMU-8868773	R-MMU-8868773 rRNA processing in the nucleus and cytosol	0.0199827	0.0981542	0.356152	1.44197	161	104	24 hours	137	NA	NA
R-MMU-69481	R-MMU-69481 G2/M Checkpoints	0.0164439	0.0915569	0.339127	1.42171	138	133	24 hours	138	NA	NA
R-MMU-68886	R-MMU-68886 M Phase	0.00192328	0.0218368	0.310247	1.41563	17	327	24 hours	139	NA	NA
R-MMU-196854	R-MMU-196854 Metabolism of vitamins and cofactors	0.0184149	0.0965238	0.329319	1.4014	157	151	24 hours	140	NA	NA
R-MMU-449147	R-MMU-449147 Signaling by Interleukins	0.00703838	0.0482191	0.312479	1.39838	63	256	24 hours	141	NA	Immune System
R-MMU-211859	R-MMU-211859 Biological oxidations	0.0194392	0.0980069	0.331773	1.39834	164	139	24 hours	142	NA	NA
R-MMU-109582	R-MMU-109582 Hemostasis	0.00301205	0.0267319	0.292717	1.36528	28	460	24 hours	143	NA	NA
R-MMU-71387	R-MMU-71387 Metabolism of carbohydrates	0.0186885	0.0973045	0.306703	1.35475	166	221	24 hours	144	NA	NA
R-MMU-5688426	R-MMU-5688426 Deubiquitination	0.0198142	0.0981542	0.306971	1.35472	176	218	24 hours	145	NA	NA
R-MMU-983168	R-MMU-983168 Antigen processing: Ubiquitination & Proteasome degradation	0.0164114	0.0915569	0.297671	1.33856	149	271	24 hours	146	NA	Immune System
R-MMU-194315	R-MMU-194315 Signaling by Rho GTPases	0.0105731	0.0660605	0.289711	1.33376	99	369	24 hours	147	NA	NA
R-MMU-1266738	R-MMU-1266738 Developmental Biology	0.00193424	0.0218368	-0.250398	-1.4236	0	391	24 hours	148	NA	NA
R-MMU-72203	R-MMU-72203 Processing of Capped Intron-Containing Pre-mRNA	0.00184502	0.0218368	-0.269394	-1.44129	1	215	24 hours	149	NA	NA
R-MMU-3247509	R-MMU-3247509 Chromatin modifying enzymes	0.00288184	0.0261712	-0.28606	-1.47259	3	163	24 hours	151	NA	NA
R-MMU-4839726	R-MMU-4839726 Chromatin organization	0.00288184	0.0261712	-0.28606	-1.47259	3	163	24 hours	150	NA	NA
R-MMU-6807505	R-MMU-6807505 RNA polymerase II transcribes snRNA genes	0.00844444	0.0558908	-0.3395	-1.53714	18	73	24 hours	152	NA	NA
R-MMU-8939243	R-MMU-8939243 RUNX1 interacts with co-factors whose precise effect on RUNX1 targets is not known	0.0188679	0.0975884	-0.397964	-1.53926	53	35	24 hours	153	NA	NA
R-MMU-1660499	R-MMU-1660499 Synthesis of PIPs at the plasma membrane	0.00935279	0.0598732	-0.387975	-1.60295	24	47	24 hours	154	NA	NA
R-MMU-191273	R-MMU-191273 Cholesterol biosynthesis	0.017846	0.0955235	-0.460017	-1.61515	56	24	24 hours	155	NA	NA
R-MMU-6809371	R-MMU-6809371 Formation of the cornified envelope	0.00234082	0.0243758	-0.351291	-1.62227	4	81	24 hours	156	NA	NA
R-MMU-72163	R-MMU-72163 mRNA Splicing - Major Pathway	0.000718391	0.0106033	-0.319536	-1.63675	0	159	24 hours	157	NA	NA
R-MMU-72172	R-MMU-72172 mRNA Splicing	0.000733138	0.0106033	-0.317716	-1.642	0	166	24 hours	158	NA	NA
R-MMU-3214858	R-MMU-3214858 RMTs methylate histone arginines	0.00253623	0.0249963	-0.454733	-1.80149	6	39	24 hours	159	NA	NA
R-MMU-5635838	R-MMU-5635838 Activation of SMO	0.00374856	0.0301817	-0.609424	-1.90539	12	16	24 hours	160	NA	NA
R-MMU-6805567	R-MMU-6805567 Keratinization	0.000530223	0.00910522	-0.419835	-2.0269	0	105	24 hours	161	NA	NA
R-MMU-6798695	R-MMU-6798695 Neutrophil degranulation	0.00012108	0.00816442	0.478485	2.39718	0	432	3 days	1	NA	Immune System
R-MMU-1169408	R-MMU-1169408 ISG15 antiviral mechanism	0.000175346	0.00816442	0.772365	2.38972	0	22	3 days	2	NA	Immune System
R-MMU-1169410	R-MMU-1169410 Antiviral mechanism by IFN-stimulated genes	0.000172891	0.00816442	0.744247	2.35936	0	24	3 days	3	NA	Immune System
R-MMU-913531	R-MMU-913531 Interferon Signaling	0.00016276	0.00816442	0.634676	2.31656	0	45	3 days	4	NA	Immune System
R-MMU-1236975	R-MMU-1236975 Antigen processing-Cross presentation	0.000155063	0.00816442	0.559846	2.26599	0	78	3 days	5	NA	Immune System
R-MMU-983170	R-MMU-983170 Antigen Presentation: Folding, assembly and peptide loading of class I MHC	0.000169924	0.00816442	0.639189	2.13551	0	30	3 days	6	NA	Immune System
R-MMU-196807	R-MMU-196807 Nicotinate metabolism	0.00017138	0.00816442	0.659327	2.13214	0	26	3 days	7	NA	NA
R-MMU-909733	R-MMU-909733 Interferon alpha/beta signaling	0.000177715	0.00816442	0.759825	2.1191	0	15	3 days	8	NA	Immune System
R-MMU-5656169	R-MMU-5656169 Termination of translesion DNA synthesis	0.000170619	0.00816442	0.620606	2.04472	0	28	3 days	9	NA	NA
R-MMU-917977	R-MMU-917977 Transferrin endocytosis and recycling	0.000170619	0.00816442	0.609342	2.02088	0	29	3 days	10	NA	NA
R-MMU-1222556	R-MMU-1222556 ROS, RNS production in phagocytes	0.000170619	0.00816442	0.608044	2.01658	0	29	3 days	11	NA	Immune System
R-MMU-1236974	R-MMU-1236974 ER-Phagosome pathway	0.000347887	0.00987707	0.642419	2.01323	1	23	3 days	12	NA	Immune System
R-MMU-8956319	R-MMU-8956319 Nucleobase catabolism	0.000169924	0.00816442	0.596524	1.99297	0	30	3 days	13	NA	NA
R-MMU-8854691	R-MMU-8854691 Interleukin-20 family signaling	0.000354108	0.00987707	0.697521	1.98035	1	16	3 days	14	NA	Immune System
R-MMU-197264	R-MMU-197264 Nicotinamide salvaging	0.000531161	0.0116371	0.690133	1.95938	2	16	3 days	15	NA	NA
R-MMU-2173782	R-MMU-2173782 Binding and Uptake of Ligands by Scavenger Receptors	0.000172503	0.00816442	0.608864	1.94831	0	25	3 days	16	NA	NA
R-MMU-1280215	R-MMU-1280215 Cytokine Signaling in Immune system	0.000125502	0.00816442	0.396978	1.94622	0	331	3 days	17	NA	Immune System
R-MMU-74259	R-MMU-74259 Purine catabolism	0.000707464	0.0130555	0.672901	1.9432	3	17	3 days	18	NA	NA
R-MMU-6785807	R-MMU-6785807 Interleukin-4 and Interleukin-13 signaling	0.00159943	0.0227868	0.68262	1.90378	8	15	3 days	19	NA	Immune System
R-MMU-77387	R-MMU-77387 Insulin receptor recycling	0.000869716	0.0144521	0.603882	1.89246	4	23	3 days	20	NA	NA
R-MMU-3371497	R-MMU-3371497 HSP90 chaperone cycle for steroid hormone receptors (SHR)	0.000658436	0.0130248	0.52698	1.88706	3	41	3 days	21	NA	NA
R-MMU-8852276	R-MMU-8852276 The role of GTSE1 in G2/M progression after G2 checkpoint	0.000314564	0.00987707	0.47603	1.87184	1	66	3 days	22	NA	NA
R-MMU-198933	R-MMU-198933 Immunoregulatory interactions between a Lymphoid and a non-Lymphoid cell	0.000311187	0.00987707	0.461481	1.86247	1	77	3 days	23	NA	Immune System
R-MMU-2980736	R-MMU-2980736 Peptide hormone metabolism	0.00115645	0.0177096	0.52177	1.85884	6	40	3 days	24	NA	NA
R-MMU-3299685	R-MMU-3299685 Detoxification of Reactive Oxygen Species	0.000341239	0.00987707	0.563101	1.85526	1	28	3 days	25	NA	NA
R-MMU-1236978	R-MMU-1236978 Cross-presentation of soluble exogenous antigens (endosomes)	0.000323311	0.00987707	0.500039	1.8331	1	46	3 days	26	NA	Immune System
R-MMU-2132295	R-MMU-2132295 MHC class II antigen presentation	0.00029994	0.00987707	0.43095	1.82072	1	100	3 days	27	NA	Immune System
R-MMU-166658	R-MMU-166658 Complement cascade	0.000682477	0.0130248	0.548796	1.82008	3	29	3 days	28	R-MMU-166658 Complement cascade	Immune System
R-MMU-977606	R-MMU-977606 Regulation of Complement cascade	0.000683761	0.0130248	0.555913	1.81417	3	27	3 days	29	R-MMU-977606 Regulation of Complement cascade	Immune System
R-MMU-174113	R-MMU-174113 SCF-beta-TrCP mediated degradation of Emi1	0.000641128	0.0130248	0.483869	1.80375	3	50	3 days	30	NA	NA
R-MMU-449147	R-MMU-449147 Signaling by Interleukins	0.000130548	0.00816442	0.376873	1.80101	0	256	3 days	31	NA	Immune System
R-MMU-2299718	R-MMU-2299718 Condensation of Prophase Chromosomes	0.000682477	0.0130248	0.545556	1.79745	3	28	3 days	32	NA	NA
R-MMU-351202	R-MMU-351202 Metabolism of polyamines	0.000780884	0.0135527	0.449128	1.79262	4	72	3 days	33	NA	NA
R-MMU-2168880	R-MMU-2168880 Scavenging of heme from plasma	0.00550915	0.0531191	0.640771	1.78707	30	15	3 days	34	NA	NA
R-MMU-110313	R-MMU-110313 Translesion synthesis by Y family DNA polymerases bypasses lesions on DNA template	0.00201106	0.0258044	0.516138	1.78706	11	35	3 days	35	NA	NA
R-MMU-187577	R-MMU-187577 SCF(Skp2)-mediated degradation of p27/p21	0.000477783	0.010975	0.465183	1.76177	2	54	3 days	36	NA	NA
R-MMU-917937	R-MMU-917937 Iron uptake and transport	0.00176678	0.0237907	0.473865	1.7606	10	49	3 days	37	NA	NA
R-MMU-6783589	R-MMU-6783589 Interleukin-6 family signaling	0.00504436	0.0511642	0.558622	1.75063	28	23	3 days	38	NA	Immune System
R-MMU-72689	R-MMU-72689 Formation of a pool of free 40S subunits	0.00302877	0.037096	0.50832	1.74562	17	34	3 days	39	NA	NA
R-MMU-114608	R-MMU-114608 Platelet degranulation	0.000449236	0.0106687	0.4097	1.74168	2	105	3 days	40	NA	NA
R-MMU-983169	R-MMU-983169 Class I MHC mediated antigen processing & presentation	0.000125865	0.00816442	0.355941	1.74015	0	317	3 days	41	NA	Immune System
R-MMU-5626467	R-MMU-5626467 RHO GTPases activate IQGAPs	0.00462725	0.0488362	0.535807	1.7327	26	26	3 days	42	NA	NA
R-MMU-8955332	R-MMU-8955332 Carboxyterminal post-translational modifications of tubulin	0.00990449	0.0716242	0.598246	1.72761	55	17	3 days	43	NA	NA
R-MMU-76005	R-MMU-76005 Response to elevated platelet cytosolic Ca2+	0.000446362	0.0106687	0.40287	1.72676	2	110	3 days	44	NA	NA
R-MMU-8939902	R-MMU-8939902 Regulation of RUNX2 expression and activity	0.00307046	0.037096	0.467804	1.72278	18	47	3 days	45	NA	NA
R-MMU-112409	R-MMU-112409 RAF-independent MAPK1/3 activation	0.00626196	0.0562137	0.548026	1.71742	35	23	3 days	46	NA	NA
R-MMU-15869	R-MMU-15869 Metabolism of nucleotides	0.000770416	0.0135527	0.417309	1.71565	4	86	3 days	47	NA	NA
R-MMU-202733	R-MMU-202733 Cell surface interactions at the vascular wall	0.000450789	0.0106687	0.406567	1.71511	2	99	3 days	48	NA	NA
R-MMU-72766	R-MMU-72766 Translation	0.000289352	0.00987707	0.384605	1.70581	1	139	3 days	49	NA	NA
R-MMU-5205685	R-MMU-5205685 Pink/Parkin Mediated Mitophagy	0.0136331	0.0829219	0.59985	1.70305	76	16	3 days	50	NA	NA
R-MMU-72695	R-MMU-72695 Formation of the ternary complex, and subsequently, the 43S complex	0.00532446	0.0525863	0.48557	1.70215	31	37	3 days	51	NA	NA
R-MMU-350562	R-MMU-350562 Regulation of ornithine decarboxylase (ODC)	0.00337295	0.0387393	0.457756	1.70075	20	49	3 days	52	NA	NA
R-MMU-5668541	R-MMU-5668541 TNFR2 non-canonical NF-kB pathway	0.00137952	0.0203284	0.412711	1.70041	8	87	3 days	53	NA	Immune System
R-MMU-381426	R-MMU-381426 Regulation of Insulin-like Growth Factor (IGF) transport and uptake by Insulin-like Growth Factor Binding Proteins (IGFBPs)	0.00106707	0.0166677	0.406633	1.69142	6	93	3 days	54	NA	NA
R-MMU-8878166	R-MMU-8878166 Transcriptional regulation by RUNX2	0.00366067	0.0411307	0.442689	1.68919	22	56	3 days	55	NA	NA
R-MMU-877300	R-MMU-877300 Interferon gamma signaling	0.0154037	0.0844184	0.594757	1.68859	86	16	3 days	56	NA	Immune System
R-MMU-8854050	R-MMU-8854050 FBXL7 down-regulates AURKA during mitotic entry and in early mitosis	0.00368649	0.0411307	0.4513	1.68234	22	50	3 days	57	NA	NA
R-MMU-8957275	R-MMU-8957275 Post-translational protein phosphorylation	0.00169492	0.0235194	0.410513	1.67974	10	83	3 days	58	NA	NA
R-MMU-73728	R-MMU-73728 RNA Polymerase I Promoter Opening	0.0115688	0.076395	0.552906	1.66965	65	20	3 days	59	NA	NA
R-MMU-5694530	R-MMU-5694530 Cargo concentration in the ER	0.0112821	0.076395	0.508267	1.65868	65	27	3 days	60	NA	NA
R-MMU-427413	R-MMU-427413 NoRC negatively regulates rRNA expression	0.016838	0.0877543	0.565433	1.65602	94	18	3 days	61	NA	NA
R-MMU-5696397	R-MMU-5696397 Gap-filling DNA repair synthesis and ligation in GG-NER	0.0182559	0.090917	0.561358	1.64409	102	18	3 days	62	NA	NA
R-MMU-68949	R-MMU-68949 Orc1 removal from chromatin	0.00538657	0.0525863	0.419102	1.64098	33	65	3 days	63	NA	NA
R-MMU-176408	R-MMU-176408 Regulation of APC/C activators between G1/S and early anaphase	0.00404166	0.0444583	0.407901	1.64059	25	75	3 days	64	NA	NA
R-MMU-5651801	R-MMU-5651801 PCNA-Dependent Long Patch Base Excision Repair	0.019278	0.0923686	0.549546	1.63931	109	19	3 days	65	NA	NA
R-MMU-156827	R-MMU-156827 L13a-mediated translational silencing of Ceruloplasmin expression	0.00842557	0.0654433	0.458756	1.63435	50	40	3 days	68	NA	NA
R-MMU-72649	R-MMU-72649 Translation initiation complex formation	0.00842557	0.0654433	0.458756	1.63435	50	40	3 days	66	NA	NA
R-MMU-72662	R-MMU-72662 Activation of the mRNA upon binding of the cap-binding complex and eIFs, and subsequent binding to 43S	0.00842557	0.0654433	0.458756	1.63435	50	40	3 days	67	NA	NA
R-MMU-76002	R-MMU-76002 Platelet activation, signaling and aggregation	0.000404367	0.010527	0.348509	1.63336	2	215	3 days	69	NA	NA
R-MMU-174143	R-MMU-174143 APC/C-mediated degradation of cell cycle proteins	0.00308737	0.037096	0.400328	1.63047	19	81	3 days	71	NA	NA
R-MMU-453276	R-MMU-453276 Regulation of mitotic cell cycle	0.00308737	0.037096	0.400328	1.63047	19	81	3 days	70	NA	NA
R-MMU-157579	R-MMU-157579 Telomere Maintenance	0.00854701	0.0654433	0.450779	1.62972	51	43	3 days	72	NA	NA
R-MMU-5669034	R-MMU-5669034 TNFs bind their physiological receptors	0.0161375	0.0852784	0.532532	1.62924	91	21	3 days	73	NA	Immune System
R-MMU-5687128	R-MMU-5687128 MAPK6/MAPK4 signaling	0.00532165	0.0525863	0.409643	1.62338	33	69	3 days	74	NA	NA
R-MMU-69229	R-MMU-69229 Ubiquitin-dependent degradation of Cyclin D1	0.00775946	0.0651628	0.442796	1.62326	47	46	3 days	75	NA	NA
R-MMU-75815	R-MMU-75815 Ubiquitin-dependent degradation of Cyclin D	0.00775946	0.0651628	0.442796	1.62326	47	46	3 days	76	NA	NA
R-MMU-8956321	R-MMU-8956321 Nucleotide salvage	0.0157812	0.0844184	0.523939	1.62108	89	22	3 days	77	NA	NA
R-MMU-72702	R-MMU-72702 Ribosomal scanning and start codon recognition	0.00938272	0.0701928	0.451621	1.61721	56	41	3 days	78	NA	NA
R-MMU-1169091	R-MMU-1169091 Activation of NF-kappaB in B cells	0.00747931	0.0645398	0.416657	1.61292	46	61	3 days	79	NA	Immune System
R-MMU-901042	R-MMU-901042 Calnexin/calreticulin cycle	0.0191195	0.0921746	0.527126	1.6127	108	21	3 days	80	NA	NA
R-MMU-8941858	R-MMU-8941858 Regulation of RUNX3 expression and activity	0.00835207	0.0654433	0.433923	1.6122	51	49	3 days	81	NA	NA
R-MMU-5610780	R-MMU-5610780 Degradation of GLI1 by the proteasome	0.00752	0.0645398	0.427997	1.60643	46	52	3 days	82	NA	NA
R-MMU-532668	R-MMU-532668 N-glycan trimming in the ER and Calnexin/Calreticulin cycle	0.013424	0.0825521	0.4803	1.60467	78	30	3 days	83	NA	NA
R-MMU-432720	R-MMU-432720 Lysosome Vesicle Biogenesis	0.0169666	0.0877543	0.495861	1.60352	98	26	3 days	84	NA	NA
R-MMU-6799198	R-MMU-6799198 Complex I biogenesis	0.0112794	0.076395	0.431586	1.59714	69	48	3 days	85	NA	NA
R-MMU-71387	R-MMU-71387 Metabolism of carbohydrates	0.000536409	0.0116371	0.339173	1.59546	3	221	3 days	86	NA	NA
R-MMU-163200	R-MMU-163200 Respiratory electron transport, ATP synthesis by chemiosmotic coupling, and heat production by uncoupling proteins.	0.00829551	0.0654433	0.401744	1.59208	52	69	3 days	87	NA	NA
R-MMU-373076	R-MMU-373076 Class A/1 (Rhodopsin-like receptors)	0.000718804	0.0130555	0.355591	1.59015	4	148	3 days	88	NA	NA
R-MMU-2142753	R-MMU-2142753 Arachidonic acid metabolism	0.0119586	0.0775608	0.431256	1.58818	73	47	3 days	89	NA	NA
R-MMU-109582	R-MMU-109582 Hemostasis	0.000119818	0.00816442	0.315349	1.58814	0	460	3 days	90	NA	NA
R-MMU-6811436	R-MMU-6811436 COPI-independent Golgi-to-ER retrograde traffic	0.0120165	0.0775608	0.442833	1.58574	72	41	3 days	91	NA	NA
R-MMU-69002	R-MMU-69002 DNA Replication Pre-Initiation	0.00573377	0.0545399	0.390168	1.58281	36	79	3 days	92	NA	NA
R-MMU-2262752	R-MMU-2262752 Cellular responses to stress	0.000252239	0.00987707	0.323442	1.58109	1	319	3 days	93	NA	NA
R-MMU-5389840	R-MMU-5389840 Mitochondrial translation elongation	0.00586601	0.0545399	0.387906	1.57988	37	81	3 days	94	NA	NA
R-MMU-69656	R-MMU-69656 Cyclin A:Cdk2-associated events at S phase entry	0.00943693	0.0701928	0.401696	1.57954	59	66	3 days	95	NA	NA
R-MMU-68827	R-MMU-68827 CDT1 association with the CDC6:ORC:origin complex	0.0114668	0.076395	0.416438	1.57716	71	54	3 days	96	NA	NA
R-MMU-69601	R-MMU-69601 Ubiquitin Mediated Degradation of Phosphorylated Cdc25A	0.0132515	0.082138	0.428185	1.57687	81	47	3 days	98	NA	NA
R-MMU-69610	R-MMU-69610 p53-Independent DNA Damage Response	0.0132515	0.082138	0.428185	1.57687	81	47	3 days	97	NA	NA
R-MMU-69613	R-MMU-69613 p53-Independent G1/S DNA damage checkpoint	0.0132515	0.082138	0.428185	1.57687	81	47	3 days	99	NA	NA
R-MMU-983705	R-MMU-983705 Signaling by the B Cell Receptor (BCR)	0.00498866	0.0511642	0.374201	1.57016	32	97	3 days	100	NA	Immune System
R-MMU-5419276	R-MMU-5419276 Mitochondrial translation termination	0.00585516	0.0545399	0.383529	1.56933	37	83	3 days	101	NA	NA
R-MMU-390522	R-MMU-390522 Striated Muscle Contraction	0.0190314	0.0921746	0.469669	1.56915	111	30	3 days	102	NA	NA
R-MMU-68867	R-MMU-68867 Assembly of the pre-replicative complex	0.00953289	0.0702376	0.402368	1.56728	59	63	3 days	103	NA	NA
R-MMU-5368287	R-MMU-5368287 Mitochondrial translation	0.00617189	0.0560493	0.381494	1.56303	39	84	3 days	104	NA	NA
R-MMU-5610785	R-MMU-5610785 GLI3 is processed to GLI3R by the proteasome	0.0136964	0.0829219	0.411445	1.55825	85	54	3 days	105	NA	NA
R-MMU-1638091	R-MMU-1638091 Heparan sulfate/heparin (HS-GAG) metabolism	0.0156999	0.0844184	0.433709	1.55712	94	42	3 days	106	NA	NA
R-MMU-174178	R-MMU-174178 APC/C:Cdh1 mediated degradation of Cdc20 and other APC/C:Cdh1 targeted proteins in late mitosis/early G1	0.0114816	0.076395	0.395943	1.55692	72	66	3 days	107	NA	NA
R-MMU-1234176	R-MMU-1234176 Oxygen-dependent proline hydroxylation of Hypoxia-inducible Factor Alpha	0.0138447	0.0830917	0.401753	1.55522	86	61	3 days	108	NA	NA
R-MMU-500792	R-MMU-500792 GPCR ligand binding	0.00125663	0.0188736	0.339756	1.5543	8	178	3 days	109	NA	NA
R-MMU-204005	R-MMU-204005 COPII-mediated vesicle transport	0.0128286	0.0821243	0.397551	1.55289	80	64	3 days	110	NA	NA
R-MMU-199977	R-MMU-199977 ER to Golgi Anterograde Transport	0.00333092	0.0387393	0.351526	1.5496	22	133	3 days	111	NA	NA
R-MMU-349425	R-MMU-349425 Autodegradation of the E3 ubiquitin ligase COP1	0.0161603	0.0852784	0.420377	1.54812	99	47	3 days	112	NA	NA
R-MMU-69202	R-MMU-69202 Cyclin E associated events during G1/S transition	0.0139373	0.0830917	0.396297	1.54799	87	64	3 days	113	NA	NA
R-MMU-5607761	R-MMU-5607761 Dectin-1 mediated noncanonical NF-kB signaling	0.0157668	0.0844184	0.40803	1.54532	98	54	3 days	114	NA	Immune System
R-MMU-5676590	R-MMU-5676590 NIK-->noncanonical NF-kB signaling	0.0157668	0.0844184	0.40803	1.54532	98	54	3 days	115	NA	Immune System
R-MMU-163125	R-MMU-163125 Post-translational modification: synthesis of GPI-anchored proteins	0.0149682	0.0844184	0.397693	1.54417	93	62	3 days	116	NA	NA
R-MMU-69563	R-MMU-69563 p53-Dependent G1 DNA Damage Response	0.0153477	0.0844184	0.403088	1.54387	95	58	3 days	118	NA	NA
R-MMU-69580	R-MMU-69580 p53-Dependent G1/S DNA damage checkpoint	0.0153477	0.0844184	0.403088	1.54387	95	58	3 days	117	NA	NA
R-MMU-174154	R-MMU-174154 APC/C:Cdc20 mediated degradation of Securin	0.0168682	0.0877543	0.396974	1.53672	105	61	3 days	119	NA	NA
R-MMU-176814	R-MMU-176814 Activation of APC/C and APC/C:Cdc20 mediated degradation of mitotic proteins	0.0143997	0.0833966	0.38678	1.53278	91	69	3 days	120	NA	NA
R-MMU-176409	R-MMU-176409 APC/C:Cdc20 mediated degradation of mitotic proteins	0.0144155	0.0833966	0.387553	1.53184	91	68	3 days	121	NA	NA
R-MMU-611105	R-MMU-611105 Respiratory electron transport	0.018124	0.090917	0.405764	1.53157	113	53	3 days	122	NA	NA
R-MMU-72613	R-MMU-72613 Eukaryotic Translation Initiation	0.0185904	0.090917	0.417158	1.52927	114	46	3 days	123	NA	NA
R-MMU-72737	R-MMU-72737 Cap-dependent Translation Initiation	0.0185904	0.090917	0.417158	1.52927	114	46	3 days	124	NA	NA
R-MMU-174084	R-MMU-174084 Autodegradation of Cdh1 by Cdh1:APC/C	0.0179057	0.090917	0.397633	1.52298	111	58	3 days	125	NA	NA
R-MMU-446652	R-MMU-446652 Interleukin-1 family signaling	0.00793651	0.0654433	0.358064	1.52217	52	105	3 days	126	NA	Immune System
R-MMU-5621481	R-MMU-5621481 C-type lectin receptors (CLRs)	0.00854701	0.0654433	0.357434	1.52148	56	106	3 days	127	NA	Immune System
R-MMU-8953897	R-MMU-8953897 Cellular responses to external stimuli	0.000372625	0.0100352	0.307208	1.52145	2	378	3 days	128	NA	NA
R-MMU-5358346	R-MMU-5358346 Hedgehog ligand biogenesis	0.0184625	0.090917	0.398326	1.51991	115	56	3 days	129	NA	NA
R-MMU-69239	R-MMU-69239 Synthesis of DNA	0.00745712	0.0645398	0.354824	1.51853	49	109	3 days	130	NA	NA
R-MMU-1168372	R-MMU-1168372 Downstream signaling events of B Cell Receptor (BCR)	0.0146122	0.0839125	0.376858	1.51574	93	75	3 days	131	NA	Immune System
R-MMU-1500931	R-MMU-1500931 Cell-Cell communication	0.0153894	0.0844184	0.375351	1.50968	98	75	3 days	132	NA	NA
R-MMU-69052	R-MMU-69052 Switching of origins to a post-replicative state	0.012943	0.082138	0.36891	1.50951	83	83	3 days	133	NA	NA
R-MMU-2871837	R-MMU-2871837 FCERI mediated NF-kB activation	0.0186258	0.090917	0.379879	1.50543	118	69	3 days	134	NA	Immune System
R-MMU-1630316	R-MMU-1630316 Glycosaminoglycan metabolism	0.0116402	0.076395	0.35849	1.50423	76	97	3 days	135	NA	NA
R-MMU-446203	R-MMU-446203 Asparagine N-linked glycosylation	0.00183655	0.0243109	0.313582	1.49534	13	252	3 days	136	NA	NA
R-MMU-69206	R-MMU-69206 G1/S Transition	0.014275	0.0833966	0.352248	1.48596	94	99	3 days	137	NA	NA
R-MMU-453279	R-MMU-453279 Mitotic G1-G1/S phases	0.0104228	0.0740018	0.336986	1.47272	70	126	3 days	138	NA	NA
R-MMU-9020702	R-MMU-9020702 Interleukin-1 signaling	0.019805	0.0943153	0.355125	1.47047	129	90	3 days	139	NA	Immune System
R-MMU-168898	R-MMU-168898 Toll-like Receptor Cascades	0.00935809	0.0701928	0.334229	1.4657	63	128	3 days	140	NA	Immune System
R-MMU-196849	R-MMU-196849 Metabolism of water-soluble vitamins and cofactors	0.0183128	0.090917	0.345912	1.46358	121	101	3 days	141	NA	NA
R-MMU-69481	R-MMU-69481 G2/M Checkpoints	0.00984794	0.0716242	0.33189	1.46304	67	133	3 days	142	NA	NA
R-MMU-948021	R-MMU-948021 Transport to the Golgi and subsequent modification	0.00854093	0.0654433	0.321492	1.45126	59	159	3 days	143	NA	NA
R-MMU-69306	R-MMU-69306 DNA Replication	0.02033	0.0951878	0.331586	1.43562	137	117	3 days	144	NA	NA
R-MMU-69242	R-MMU-69242 S Phase	0.0173812	0.0893075	0.32039	1.41658	119	136	3 days	145	NA	NA
R-MMU-983168	R-MMU-983168 Antigen processing: Ubiquitination & Proteasome degradation	0.0101909	0.0730193	0.284861	1.3693	78	271	3 days	146	NA	Immune System
R-MMU-5683057	R-MMU-5683057 MAPK family signaling cascades	0.0203539	0.0951878	0.28173	1.33483	152	240	3 days	147	NA	NA
R-MMU-372790	R-MMU-372790 Signaling by GPCR	0.0210283	0.0977567	0.255552	1.27899	172	425	3 days	148	NA	NA
R-MMU-1266738	R-MMU-1266738 Developmental Biology	0.0111288	0.076395	-0.224928	-1.25433	20	391	3 days	149	NA	NA
R-MMU-6811558	R-MMU-6811558 PI5P, PP2A and IER3 Regulate PI3K/AKT Signaling	0.0202164	0.0951878	-0.31729	-1.41812	70	83	3 days	150	NA	NA
R-MMU-199418	R-MMU-199418 Negative regulation of the PI3K/AKT network	0.0151251	0.0844184	-0.316319	-1.4318	51	90	3 days	151	NA	NA
R-MMU-72203	R-MMU-72203 Processing of Capped Intron-Containing Pre-mRNA	0.00425861	0.0461941	-0.275392	-1.43353	10	215	3 days	152	NA	NA
R-MMU-190236	R-MMU-190236 Signaling by FGFR	0.0107735	0.0758026	-0.357506	-1.536	38	68	3 days	153	NA	NA
R-MMU-72163	R-MMU-72163 mRNA Splicing - Major Pathway	0.00201545	0.0258044	-0.318088	-1.58974	5	159	3 days	154	NA	NA
R-MMU-72172	R-MMU-72172 mRNA Splicing	0.00101868	0.0162364	-0.323015	-1.62444	2	166	3 days	155	NA	NA
R-MMU-5654738	R-MMU-5654738 Signaling by FGFR2	0.00457235	0.0488362	-0.387162	-1.62642	16	61	3 days	156	NA	NA
R-MMU-193648	R-MMU-193648 NRAGE signals death through JNK	0.00613006	0.0560493	-0.406016	-1.64435	22	52	3 days	157	NA	NA
R-MMU-6803529	R-MMU-6803529 FGFR2 alternative splicing	0.0142248	0.0833966	-0.497522	-1.66402	59	24	3 days	158	NA	NA
R-MMU-429947	R-MMU-429947 Deadenylation of mRNA	0.0113927	0.076395	-0.52963	-1.71831	48	21	3 days	159	NA	NA
R-MMU-2173793	R-MMU-2173793 Transcriptional activity of SMAD2/SMAD3:SMAD4 heterotrimer	0.00472167	0.0491683	-0.46525	-1.73251	18	36	3 days	160	NA	NA
R-MMU-170834	R-MMU-170834 Signaling by TGF-beta Receptor Complex	0.00160471	0.0227868	-0.4212	-1.74546	5	57	3 days	161	NA	NA
R-MMU-5689896	R-MMU-5689896 Ovarian tumor domain proteases	0.00676165	0.0600097	-0.501568	-1.7507	27	28	3 days	162	NA	NA
R-MMU-9006936	R-MMU-9006936 Signaling by TGF-beta family members	0.000842223	0.0142995	-0.410701	-1.80479	2	76	3 days	163	NA	NA
R-MMU-1483166	R-MMU-1483166 Synthesis of PA	0.00171653	0.0235194	-0.505902	-1.8251	6	32	3 days	164	NA	NA
R-MMU-2173795	R-MMU-2173795 Downregulation of SMAD2/3:SMAD4 transcriptional activity	0.00321101	0.0379969	-0.60096	-1.87347	13	18	3 days	165	NA	NA
R-MMU-8939243	R-MMU-8939243 RUNX1 interacts with co-factors whose precise effect on RUNX1 targets is not known	0.000991326	0.0161297	-0.511927	-1.89039	3	35	3 days	166	NA	NA
R-MMU-3247509	R-MMU-3247509 Chromatin modifying enzymes	0.000336247	0.00987707	-0.376669	-1.89093	0	163	3 days	167	NA	NA
R-MMU-4839726	R-MMU-4839726 Chromatin organization	0.000336247	0.00987707	-0.376669	-1.89093	0	163	3 days	168	NA	NA
R-MMU-1236975	R-MMU-1236975 Antigen processing-Cross presentation	0.000163559	0.00267827	0.576523	2.35219	0	78	7 days	1	NA	Immune System
R-MMU-388841	R-MMU-388841 Costimulation by the CD28 family	0.000166196	0.00267827	0.600178	2.34138	0	61	7 days	2	NA	Immune System
R-MMU-202733	R-MMU-202733 Cell surface interactions at the vascular wall	0.000159795	0.00267827	0.535307	2.27851	0	99	7 days	3	NA	NA
R-MMU-913531	R-MMU-913531 Interferon Signaling	0.000171409	0.00267827	0.613088	2.24403	0	45	7 days	4	NA	Immune System
R-MMU-114604	R-MMU-114604 GPVI-mediated activation cascade	0.000174216	0.00267827	0.65313	2.2333	0	33	7 days	5	NA	NA
R-MMU-202433	R-MMU-202433 Generation of second messenger molecules	0.000177085	0.00267827	0.699842	2.19761	0	23	7 days	6	NA	Immune System
R-MMU-909733	R-MMU-909733 Interferon alpha/beta signaling	0.000181752	0.00267827	0.778471	2.18265	0	15	7 days	7	NA	Immune System
R-MMU-6798695	R-MMU-6798695 Neutrophil degranulation	0.000135172	0.00267827	0.424674	2.16984	0	432	7 days	8	NA	Immune System
R-MMU-202403	R-MMU-202403 TCR signaling	0.00015977	0.00267827	0.502298	2.14149	0	100	7 days	9	NA	Immune System
R-MMU-198933	R-MMU-198933 Immunoregulatory interactions between a Lymphoid and a non-Lymphoid cell	0.000164231	0.00267827	0.525231	2.13557	0	77	7 days	10	NA	Immune System
R-MMU-389948	R-MMU-389948 PD-1 signaling	0.000181159	0.00267827	0.746626	2.13143	0	16	7 days	11	NA	Immune System
R-MMU-2029482	R-MMU-2029482 Regulation of actin dynamics for phagocytic cup formation	0.000167029	0.00267827	0.544358	2.10852	0	59	7 days	12	NA	Immune System
R-MMU-451927	R-MMU-451927 Interleukin-2 family signaling	0.000174581	0.00267827	0.605204	2.10845	0	36	7 days	13	NA	Immune System
R-MMU-1280215	R-MMU-1280215 Cytokine Signaling in Immune system	0.000139821	0.00267827	0.421027	2.09727	0	331	7 days	14	NA	Immune System
R-MMU-1169410	R-MMU-1169410 Antiviral mechanism by IFN-stimulated genes	0.000176803	0.00267827	0.656456	2.08438	0	24	7 days	15	NA	Immune System
R-MMU-512988	R-MMU-512988 Interleukin-3, Interleukin-5 and GM-CSF signaling	0.000171585	0.00267827	0.578389	2.07849	0	41	7 days	16	NA	Immune System
R-MMU-2871809	R-MMU-2871809 FCERI mediated Ca+2 mobilization	0.000175223	0.00267827	0.631701	2.06352	0	27	7 days	17	NA	Immune System
R-MMU-983705	R-MMU-983705 Signaling by the B Cell Receptor (BCR)	0.000160205	0.00267827	0.485949	2.06092	0	97	7 days	18	NA	Immune System
R-MMU-140877	R-MMU-140877 Formation of Fibrin Clot (Clotting Cascade)	0.000176243	0.00267827	0.634586	2.05258	0	26	7 days	19	NA	NA
R-MMU-76002	R-MMU-76002 Platelet activation, signaling and aggregation	0.000147297	0.00267827	0.430619	2.04981	0	215	7 days	20	NA	NA
R-MMU-1169408	R-MMU-1169408 ISG15 antiviral mechanism	0.000177431	0.00267827	0.658531	2.04387	0	22	7 days	21	NA	Immune System
R-MMU-109582	R-MMU-109582 Hemostasis	0.000133743	0.00267827	0.395293	2.03195	0	460	7 days	22	NA	NA
R-MMU-389513	R-MMU-389513 CTLA4 inhibitory signaling	0.000178667	0.00267827	0.662354	2.03126	0	21	7 days	23	NA	Immune System
R-MMU-202424	R-MMU-202424 Downstream TCR signaling	0.000163506	0.00267827	0.493088	2.03037	0	83	7 days	24	NA	Immune System
R-MMU-2173782	R-MMU-2173782 Binding and Uptake of Ligands by Scavenger Receptors	0.000528728	0.00598458	0.630574	2.0223	2	25	7 days	25	NA	NA
R-MMU-5663213	R-MMU-5663213 RHO GTPases Activate WASPs and WAVEs	0.000173943	0.00267827	0.584596	2.0152	0	34	7 days	26	NA	NA
R-MMU-983170	R-MMU-983170 Antigen Presentation: Folding, assembly and peptide loading of class I MHC	0.0003462	0.00448687	0.597017	2.00196	1	30	7 days	27	NA	Immune System
R-MMU-166658	R-MMU-166658 Complement cascade	0.000173762	0.00267827	0.60101	1.99797	0	29	7 days	28	R-MMU-166658 Complement cascade	Immune System
R-MMU-1236978	R-MMU-1236978 Cross-presentation of soluble exogenous antigens (endosomes)	0.000171615	0.00267827	0.540324	1.98402	0	46	7 days	29	NA	Immune System
R-MMU-5621481	R-MMU-5621481 C-type lectin receptors (CLRs)	0.000159261	0.00267827	0.459558	1.97846	0	106	7 days	30	NA	Immune System
R-MMU-2029480	R-MMU-2029480 Fcgamma receptor (FCGR) dependent phagocytosis	0.000163988	0.00267827	0.481907	1.96887	0	79	7 days	31	NA	Immune System
R-MMU-977606	R-MMU-977606 Regulation of Complement cascade	0.000350447	0.00448687	0.602339	1.9676	1	27	7 days	32	R-MMU-977606 Regulation of Complement cascade	Immune System
R-MMU-877300	R-MMU-877300 Interferon gamma signaling	0.000543478	0.00606366	0.689161	1.96738	2	16	7 days	33	NA	Immune System
R-MMU-76005	R-MMU-76005 Response to elevated platelet cytosolic Ca2+	0.000158856	0.00267827	0.453253	1.96397	0	110	7 days	34	NA	NA
R-MMU-114608	R-MMU-114608 Platelet degranulation	0.000159134	0.00267827	0.456019	1.96126	0	105	7 days	35	NA	NA
R-MMU-373076	R-MMU-373076 Class A/1 (Rhodopsin-like receptors)	0.000153633	0.00267827	0.432159	1.96069	0	148	7 days	36	NA	NA
R-MMU-449147	R-MMU-449147 Signaling by Interleukins	0.000144259	0.00267827	0.402185	1.95236	0	256	7 days	37	NA	Immune System
R-MMU-2172127	R-MMU-2172127 DAP12 interactions	0.00069541	0.00662336	0.558678	1.93696	3	35	7 days	38	NA	Immune System
R-MMU-1236974	R-MMU-1236974 ER-Phagosome pathway	0.00177085	0.0138304	0.612474	1.92326	9	23	7 days	39	NA	Immune System
R-MMU-500792	R-MMU-500792 GPCR ligand binding	0.000150489	0.00267827	0.413738	1.92264	0	178	7 days	40	NA	NA
R-MMU-174143	R-MMU-174143 APC/C-mediated degradation of cell cycle proteins	0.000164177	0.00267827	0.467202	1.9155	0	81	7 days	41	NA	NA
R-MMU-453276	R-MMU-453276 Regulation of mitotic cell cycle	0.000164177	0.00267827	0.467202	1.9155	0	81	7 days	42	NA	NA
R-MMU-176408	R-MMU-176408 Regulation of APC/C activators between G1/S and early anaphase	0.000163613	0.00267827	0.471636	1.91006	0	75	7 days	43	NA	NA
R-MMU-6804757	R-MMU-6804757 Regulation of TP53 Degradation	0.000694083	0.00662336	0.56172	1.89696	3	31	7 days	44	NA	NA
R-MMU-6806003	R-MMU-6806003 Regulation of TP53 Expression and Degradation	0.000694083	0.00662336	0.56172	1.89696	3	31	7 days	45	NA	NA
R-MMU-1168372	R-MMU-1168372 Downstream signaling events of B Cell Receptor (BCR)	0.000163613	0.00267827	0.464953	1.88299	0	75	7 days	46	NA	Immune System
R-MMU-2424491	R-MMU-2424491 DAP12 signaling	0.000695048	0.00662336	0.5654	1.87959	3	29	7 days	47	NA	Immune System
R-MMU-912526	R-MMU-912526 Interleukin receptor SHC signaling	0.00194484	0.0147468	0.590997	1.87654	10	24	7 days	48	NA	Immune System
R-MMU-389356	R-MMU-389356 CD28 co-stimulation	0.00121951	0.0107016	0.546253	1.86785	6	33	7 days	49	NA	Immune System
R-MMU-2454202	R-MMU-2454202 Fc epsilon receptor (FCERI) signaling	0.000158479	0.00267827	0.427136	1.86024	0	114	7 days	50	NA	Immune System
R-MMU-2871837	R-MMU-2871837 FCERI mediated NF-kB activation	0.000492854	0.00566057	0.46548	1.85845	2	69	7 days	51	NA	Immune System
R-MMU-176814	R-MMU-176814 Activation of APC/C and APC/C:Cdc20 mediated degradation of mitotic proteins	0.000492854	0.00566057	0.464807	1.85576	2	69	7 days	52	NA	NA
R-MMU-174178	R-MMU-174178 APC/C:Cdh1 mediated degradation of Cdc20 and other APC/C:Cdh1 targeted proteins in late mitosis/early G1	0.000662142	0.00662336	0.468157	1.85042	3	66	7 days	53	NA	NA
R-MMU-8982491	R-MMU-8982491 Glycogen metabolism	0.00247919	0.0174437	0.585902	1.83982	13	23	7 days	54	NA	NA
R-MMU-8854691	R-MMU-8854691 Interleukin-20 family signaling	0.00326087	0.0202122	0.644129	1.83883	17	16	7 days	55	NA	Immune System
R-MMU-372790	R-MMU-372790 Signaling by GPCR	0.000135906	0.00267827	0.359947	1.83593	0	425	7 days	56	NA	NA
R-MMU-351202	R-MMU-351202 Metabolism of polyamines	0.000488759	0.00566057	0.455578	1.83462	2	72	7 days	57	NA	NA
R-MMU-5656169	R-MMU-5656169 Termination of translesion DNA synthesis	0.00261097	0.0180457	0.554819	1.83091	14	28	7 days	58	NA	NA
R-MMU-174184	R-MMU-174184 Cdc20:Phospho-APC/C mediated degradation of Cyclin A	0.00066313	0.00662336	0.464012	1.83036	3	65	7 days	59	NA	NA
R-MMU-196807	R-MMU-196807 Nicotinate metabolism	0.00334861	0.0205926	0.565468	1.82902	18	26	7 days	60	NA	NA
R-MMU-194138	R-MMU-194138 Signaling by VEGF	0.000159642	0.00267827	0.427737	1.82677	0	101	7 days	61	NA	NA
R-MMU-6783589	R-MMU-6783589 Interleukin-6 family signaling	0.00318753	0.0200155	0.580583	1.82312	17	23	7 days	62	NA	Immune System
R-MMU-70221	R-MMU-70221 Glycogen breakdown (glycogenolysis)	0.00362319	0.0219357	0.637663	1.82037	19	16	7 days	63	NA	NA
R-MMU-176409	R-MMU-176409 APC/C:Cdc20 mediated degradation of mitotic proteins	0.000658436	0.00662336	0.45707	1.81916	3	68	7 days	64	NA	NA
R-MMU-174154	R-MMU-174154 APC/C:Cdc20 mediated degradation of Securin	0.000664783	0.00662336	0.465833	1.81728	3	61	7 days	65	NA	NA
R-MMU-8939902	R-MMU-8939902 Regulation of RUNX2 expression and activity	0.00171233	0.0136462	0.492349	1.8142	9	47	7 days	66	NA	NA
R-MMU-5607764	R-MMU-5607764 CLEC7A (Dectin-1) signaling	0.000325945	0.00431463	0.435998	1.81143	1	87	7 days	67	NA	Immune System
R-MMU-8941858	R-MMU-8941858 Regulation of RUNX3 expression and activity	0.00119801	0.0106324	0.486836	1.81015	6	49	7 days	68	NA	NA
R-MMU-179419	R-MMU-179419 APC:Cdc20 mediated degradation of cell cycle proteins prior to satisfation of the cell cycle checkpoint	0.000662142	0.00662336	0.456536	1.80449	3	66	7 days	69	NA	NA
R-MMU-388396	R-MMU-388396 GPCR downstream signalling	0.000136351	0.00267827	0.354743	1.80224	0	410	7 days	70	NA	NA
R-MMU-390522	R-MMU-390522 Striated Muscle Contraction	0.0025965	0.0180457	0.535591	1.79598	14	30	7 days	71	NA	NA
R-MMU-5621575	R-MMU-5621575 CD209 (DC-SIGN) signaling	0.0046132	0.0251952	0.578171	1.79446	25	22	7 days	72	NA	Immune System
R-MMU-8856825	R-MMU-8856825 Cargo recognition for clathrin-mediated endocytosis	0.000819807	0.00753258	0.435137	1.78804	4	82	7 days	73	NA	NA
R-MMU-8948751	R-MMU-8948751 Regulation of PTEN stability and activity	0.00099817	0.00896058	0.457229	1.78763	5	62	7 days	74	NA	NA
R-MMU-606279	R-MMU-606279 Deposition of new CENPA-containing nucleosomes at the centromere	0.00313098	0.0200155	0.518201	1.78632	17	34	7 days	76	NA	NA
R-MMU-774815	R-MMU-774815 Nucleosome assembly	0.00313098	0.0200155	0.518201	1.78632	17	34	7 days	75	NA	NA
R-MMU-69601	R-MMU-69601 Ubiquitin Mediated Degradation of Phosphorylated Cdc25A	0.00222603	0.0160975	0.484395	1.78489	12	47	7 days	77	NA	NA
R-MMU-69610	R-MMU-69610 p53-Independent DNA Damage Response	0.00222603	0.0160975	0.484395	1.78489	12	47	7 days	78	NA	NA
R-MMU-69613	R-MMU-69613 p53-Independent G1/S DNA damage checkpoint	0.00222603	0.0160975	0.484395	1.78489	12	47	7 days	79	NA	NA
R-MMU-110313	R-MMU-110313 Translesion synthesis by Y family DNA polymerases bypasses lesions on DNA template	0.00278164	0.018891	0.514508	1.78382	15	35	7 days	80	NA	NA
R-MMU-5610785	R-MMU-5610785 GLI3 is processed to GLI3R by the proteasome	0.00168606	0.0135754	0.469029	1.78374	9	54	7 days	81	NA	NA
R-MMU-4420097	R-MMU-4420097 VEGFA-VEGFR2 Pathway	0.000161655	0.00267827	0.423572	1.78173	0	93	7 days	82	NA	NA
R-MMU-2467813	R-MMU-2467813 Separation of Sister Chromatids	0.00015083	0.00267827	0.384616	1.78163	0	174	7 days	83	NA	NA
R-MMU-6785807	R-MMU-6785807 Interleukin-4 and Interleukin-13 signaling	0.00581607	0.0289322	0.634592	1.77925	31	15	7 days	84	NA	Immune System
R-MMU-68882	R-MMU-68882 Mitotic Anaphase	0.00015024	0.00267827	0.38093	1.76939	0	177	7 days	85	NA	NA
R-MMU-1169091	R-MMU-1169091 Activation of NF-kappaB in B cells	0.00149576	0.0124276	0.452998	1.76721	8	61	7 days	86	NA	Immune System
R-MMU-5668541	R-MMU-5668541 TNFR2 non-canonical NF-kB pathway	0.000488918	0.00566057	0.425294	1.76696	2	87	7 days	87	NA	Immune System
R-MMU-210991	R-MMU-210991 Basigin interactions	0.00482401	0.0256296	0.575902	1.76614	26	21	7 days	88	NA	NA
R-MMU-380108	R-MMU-380108 Chemokine receptors bind chemokines	0.00365854	0.0219677	0.516473	1.76602	20	33	7 days	89	NA	NA
R-MMU-2555396	R-MMU-2555396 Mitotic Metaphase and Anaphase	0.000150489	0.00267827	0.379099	1.76167	0	178	7 days	90	NA	NA
R-MMU-5218920	R-MMU-5218920 VEGFR2 mediated vascular permeability	0.00469974	0.0253138	0.533465	1.76044	26	28	7 days	91	NA	NA
R-MMU-9020702	R-MMU-9020702 Interleukin-1 signaling	0.00032305	0.00431463	0.417577	1.74752	1	90	7 days	92	NA	Immune System
R-MMU-2168880	R-MMU-2168880 Scavenging of heme from plasma	0.00817884	0.0367108	0.622313	1.74482	44	15	7 days	93	NA	NA
R-MMU-174113	R-MMU-174113 SCF-beta-TrCP mediated degradation of Emi1	0.00221465	0.0160975	0.466727	1.74466	12	50	7 days	94	NA	NA
R-MMU-174084	R-MMU-174084 Autodegradation of Cdh1 by Cdh1:APC/C	0.00234467	0.0166471	0.450933	1.73922	13	58	7 days	95	NA	NA
R-MMU-5687128	R-MMU-5687128 MAPK6/MAPK4 signaling	0.00197141	0.0148046	0.432362	1.72623	11	69	7 days	96	NA	NA
R-MMU-983695	R-MMU-983695 Antigen activates B Cell Receptor (BCR) leading to generation of second messengers	0.00804002	0.0365971	0.562422	1.7248	44	21	7 days	97	NA	Immune System
R-MMU-68949	R-MMU-68949 Orc1 removal from chromatin	0.00165782	0.0134871	0.436212	1.7207	9	65	7 days	98	NA	NA
R-MMU-69017	R-MMU-69017 CDK-mediated phosphorylation and removal of Cdc6	0.00165782	0.0134871	0.435991	1.71982	9	65	7 days	99	NA	NA
R-MMU-195258	R-MMU-195258 RHO GTPase Effectors	0.000145307	0.00267827	0.355447	1.71706	0	244	7 days	100	NA	NA
R-MMU-8957275	R-MMU-8957275 Post-translational protein phosphorylation	0.00179856	0.0139077	0.415838	1.71228	10	83	7 days	101	NA	NA
R-MMU-194315	R-MMU-194315 Signaling by Rho GTPases	0.000138408	0.00267827	0.340027	1.71222	0	369	7 days	102	NA	NA
R-MMU-983169	R-MMU-983169 Class I MHC mediated antigen processing & presentation	0.000141183	0.00267827	0.345303	1.71161	0	317	7 days	103	NA	Immune System
R-MMU-2024096	R-MMU-2024096 HS-GAG degradation	0.0102666	0.0446494	0.572971	1.7114	56	19	7 days	104	NA	NA
R-MMU-446652	R-MMU-446652 Interleukin-1 family signaling	0.00127307	0.0110475	0.396182	1.70391	7	105	7 days	105	NA	Immune System
R-MMU-199418	R-MMU-199418 Negative regulation of the PI3K/AKT network	0.0012922	0.0110902	0.406331	1.70046	7	90	7 days	106	NA	NA
R-MMU-73886	R-MMU-73886 Chromosome Maintenance	0.0028183	0.0189749	0.430953	1.69995	16	65	7 days	107	NA	NA
R-MMU-187577	R-MMU-187577 SCF(Skp2)-mediated degradation of p27/p21	0.00320351	0.0200155	0.446941	1.69974	18	54	7 days	108	NA	NA
R-MMU-5684996	R-MMU-5684996 MAPK1/MAPK3 signaling	0.000146972	0.00267827	0.356492	1.69861	0	216	7 days	109	NA	NA
R-MMU-5607761	R-MMU-5607761 Dectin-1 mediated noncanonical NF-kB signaling	0.00320351	0.0200155	0.445561	1.69449	18	54	7 days	110	NA	Immune System
R-MMU-5676590	R-MMU-5676590 NIK-->noncanonical NF-kB signaling	0.00320351	0.0200155	0.445561	1.69449	18	54	7 days	111	NA	Immune System
R-MMU-69541	R-MMU-69541 Stabilization of p53	0.00460437	0.0251952	0.451246	1.69344	26	51	7 days	112	NA	NA
R-MMU-8852276	R-MMU-8852276 The role of GTSE1 in G2/M progression after G2 checkpoint	0.00264857	0.018145	0.428412	1.69333	15	66	7 days	113	NA	NA
R-MMU-5683057	R-MMU-5683057 MAPK family signaling cascades	0.000145412	0.00267827	0.350419	1.68991	0	240	7 days	114	NA	NA
R-MMU-5673001	R-MMU-5673001 RAF/MAP kinase cascade	0.000147798	0.00267827	0.354728	1.68276	0	210	7 days	115	NA	NA
R-MMU-69229	R-MMU-69229 Ubiquitin-dependent degradation of Cyclin D1	0.00549168	0.0278506	0.457755	1.68083	31	46	7 days	116	NA	NA
R-MMU-75815	R-MMU-75815 Ubiquitin-dependent degradation of Cyclin D	0.00549168	0.0278506	0.457755	1.68083	31	46	7 days	117	NA	NA
R-MMU-73893	R-MMU-73893 DNA Damage Bypass	0.00685166	0.0324312	0.459095	1.67436	39	44	7 days	118	NA	NA
R-MMU-450408	R-MMU-450408 AUF1 (hnRNP D0) binds and destabilizes mRNA	0.00479206	0.0256296	0.450297	1.67429	27	49	7 days	119	NA	NA
R-MMU-5663220	R-MMU-5663220 RHO GTPases Activate Formins	0.000311867	0.00427312	0.377463	1.67326	1	128	7 days	120	NA	NA
R-MMU-69052	R-MMU-69052 Switching of origins to a post-replicative state	0.00228908	0.0164016	0.406084	1.67212	13	83	7 days	121	NA	NA
R-MMU-418594	R-MMU-418594 G alpha (i) signalling events	0.000442608	0.00540121	0.35199	1.66926	2	209	7 days	122	NA	NA
R-MMU-1222556	R-MMU-1222556 ROS, RNS production in phagocytes	0.010947	0.0467192	0.501592	1.66747	62	29	7 days	123	NA	Immune System
R-MMU-1234174	R-MMU-1234174 Regulation of Hypoxia-inducible Factor (HIF) by oxygen	0.00380732	0.0223573	0.421428	1.66572	22	66	7 days	125	NA	NA
R-MMU-2262749	R-MMU-2262749 Cellular response to hypoxia	0.00380732	0.0223573	0.421428	1.66572	22	66	7 days	124	NA	NA
R-MMU-194840	R-MMU-194840 Rho GTPase cycle	0.000310752	0.00427312	0.372519	1.6654	1	135	7 days	126	NA	NA
R-MMU-68827	R-MMU-68827 CDT1 association with the CDC6:ORC:origin complex	0.00505817	0.0265337	0.437271	1.66296	29	54	7 days	127	NA	NA
R-MMU-1234176	R-MMU-1234176 Oxygen-dependent proline hydroxylation of Hypoxia-inducible Factor Alpha	0.0039887	0.0227385	0.426179	1.66259	23	61	7 days	128	NA	NA
R-MMU-4641258	R-MMU-4641258 Degradation of DVL	0.00613915	0.0302636	0.442393	1.66022	35	51	7 days	129	NA	NA
R-MMU-69620	R-MMU-69620 Cell Cycle Checkpoints	0.00014497	0.00267827	0.34288	1.65974	0	250	7 days	130	NA	NA
R-MMU-69618	R-MMU-69618 Mitotic Spindle Checkpoint	0.00142812	0.0119931	0.384034	1.65719	8	107	7 days	131	NA	NA
R-MMU-350562	R-MMU-350562 Regulation of ornithine decarboxylase (ODC)	0.00616122	0.0302636	0.444857	1.65406	35	49	7 days	132	NA	NA
R-MMU-8878159	R-MMU-8878159 Transcriptional regulation by RUNX3	0.00425184	0.0238898	0.407252	1.65343	25	76	7 days	133	NA	NA
R-MMU-8856828	R-MMU-8856828 Clathrin-mediated endocytosis	0.000626076	0.00662336	0.377352	1.65184	3	117	7 days	134	NA	NA
R-MMU-69239	R-MMU-69239 Synthesis of DNA	0.00173968	0.0137241	0.379609	1.64375	10	109	7 days	135	NA	NA
R-MMU-381426	R-MMU-381426 Regulation of Insulin-like Growth Factor (IGF) transport and uptake by Insulin-like Growth Factor Binding Proteins (IGFBPs)	0.0029098	0.0194235	0.390522	1.64271	17	93	7 days	136	NA	NA
R-MMU-8854050	R-MMU-8854050 FBXL7 down-regulates AURKA during mitotic entry and in early mitosis	0.00664395	0.0316398	0.439215	1.64182	38	50	7 days	137	NA	NA
R-MMU-8878166	R-MMU-8878166 Transcriptional regulation by RUNX2	0.00568372	0.0286386	0.428169	1.64166	33	56	7 days	138	NA	NA
R-MMU-6811558	R-MMU-6811558 PI5P, PP2A and IER3 Regulate PI3K/AKT Signaling	0.00359712	0.0219357	0.397878	1.63833	21	83	7 days	139	NA	NA
R-MMU-69615	R-MMU-69615 G1/S DNA Damage Checkpoints	0.00516322	0.0268832	0.421186	1.6383	30	60	7 days	140	NA	NA
R-MMU-9006925	R-MMU-9006925 Intracellular signaling by second messengers	0.000437892	0.00540121	0.340908	1.63805	2	233	7 days	141	NA	NA
R-MMU-382556	R-MMU-382556 ABC-family proteins mediated transport	0.00308391	0.0200155	0.39459	1.63691	18	86	7 days	142	NA	NA
R-MMU-5610780	R-MMU-5610780 Degradation of GLI1 by the proteasome	0.00778474	0.0359756	0.4334	1.63584	45	52	7 days	143	NA	NA
R-MMU-9006335	R-MMU-9006335 Signaling by Erythropoietin	0.0222826	0.0883387	0.572551	1.63449	122	16	7 days	144	NA	NA
R-MMU-5658442	R-MMU-5658442 Regulation of RAS by GAPs	0.00466278	0.0252891	0.416023	1.63132	27	63	7 days	145	NA	NA
R-MMU-71387	R-MMU-71387 Metabolism of carbohydrates	0.000587027	0.00636761	0.341494	1.6303	3	221	7 days	146	NA	NA
R-MMU-1257604	R-MMU-1257604 PIP3 activates AKT signaling	0.000740741	0.0069701	0.34384	1.62717	4	207	7 days	147	NA	NA
R-MMU-69202	R-MMU-69202 Cyclin E associated events during G1/S transition	0.00530504	0.0274386	0.412725	1.62482	31	64	7 days	148	NA	NA
R-MMU-5689880	R-MMU-5689880 Ub-specific processing proteases	0.000921093	0.00836481	0.357451	1.62266	5	149	7 days	149	NA	NA
R-MMU-69563	R-MMU-69563 p53-Dependent G1 DNA Damage Response	0.00653157	0.0313471	0.420476	1.62175	38	58	7 days	150	NA	NA
R-MMU-69580	R-MMU-69580 p53-Dependent G1/S DNA damage checkpoint	0.00653157	0.0313471	0.420476	1.62175	38	58	7 days	151	NA	NA
R-MMU-532668	R-MMU-532668 N-glycan trimming in the ER and Calnexin/Calreticulin cycle	0.0162714	0.0668841	0.482624	1.61837	93	30	7 days	152	NA	NA
R-MMU-141424	R-MMU-141424 Amplification of signal from the kinetochores	0.00387409	0.0224123	0.385131	1.61807	23	92	7 days	153	NA	NA
R-MMU-141444	R-MMU-141444 Amplification of signal from unattached kinetochores via a MAD2 inhibitory signal	0.00387409	0.0224123	0.385131	1.61807	23	92	7 days	154	NA	NA
R-MMU-349425	R-MMU-349425 Autodegradation of the E3 ubiquitin ligase COP1	0.00976027	0.0430665	0.437807	1.61323	56	47	7 days	155	NA	NA
R-MMU-3299685	R-MMU-3299685 Detoxification of Reactive Oxygen Species	0.0193211	0.0779761	0.488131	1.61084	110	28	7 days	156	NA	NA
R-MMU-4641257	R-MMU-4641257 Degradation of AXIN	0.00919932	0.040822	0.430449	1.60905	53	50	7 days	157	NA	NA
R-MMU-1630316	R-MMU-1630316 Glycosaminoglycan metabolism	0.00368472	0.0219677	0.379242	1.60837	22	97	7 days	158	NA	NA
R-MMU-3928662	R-MMU-3928662 EPHB-mediated forward signaling	0.0138552	0.0578659	0.451081	1.60204	79	39	7 days	159	NA	NA
R-MMU-69656	R-MMU-69656 Cyclin A:Cdk2-associated events at S phase entry	0.00761463	0.035399	0.404145	1.59741	45	66	7 days	160	NA	NA
R-MMU-4086400	R-MMU-4086400 PCP/CE pathway	0.00623871	0.0304527	0.389367	1.59638	37	81	7 days	161	NA	NA
R-MMU-3858494	R-MMU-3858494 Beta-catenin independent WNT signaling	0.00428912	0.0239272	0.366834	1.58951	26	110	7 days	162	NA	NA
R-MMU-168898	R-MMU-168898 Toll-like Receptor Cascades	0.0014034	0.0119136	0.357553	1.585	8	128	7 days	163	NA	Immune System
R-MMU-416476	R-MMU-416476 G alpha (q) signalling events	0.00187383	0.0143477	0.359244	1.58417	11	123	7 days	164	NA	NA
R-MMU-418555	R-MMU-418555 G alpha (s) signalling events	0.00654236	0.0313471	0.38807	1.58331	39	78	7 days	165	NA	NA
R-MMU-1855204	R-MMU-1855204 Synthesis of IP3 and IP4 in the cytosol	0.0257314	0.0989962	0.487261	1.57606	145	26	7 days	166	NA	NA
R-MMU-375276	R-MMU-375276 Peptide ligand-binding receptors	0.00850507	0.0379569	0.383403	1.56427	51	78	7 days	167	NA	NA
R-MMU-2132295	R-MMU-2132295 MHC class II antigen presentation	0.00575172	0.0287955	0.366846	1.56401	35	100	7 days	168	NA	Immune System
R-MMU-1433557	R-MMU-1433557 Signaling by SCF-KIT	0.0214756	0.0855736	0.436686	1.55091	123	39	7 days	169	NA	NA
R-MMU-1638091	R-MMU-1638091 Heparan sulfate/heparin (HS-GAG) metabolism	0.0193692	0.0779761	0.428854	1.54977	112	42	7 days	170	NA	NA
R-MMU-112314	R-MMU-112314 Neurotransmitter receptors and postsynaptic signal transmission	0.0100551	0.0441183	0.37382	1.54865	61	85	7 days	171	NA	NA
R-MMU-68886	R-MMU-68886 M Phase	0.000560774	0.00616851	0.310993	1.54782	3	327	7 days	172	NA	NA
R-MMU-1500931	R-MMU-1500931 Cell-Cell communication	0.0121073	0.0513904	0.381938	1.54679	73	75	7 days	173	NA	NA
R-MMU-397014	R-MMU-397014 Muscle contraction	0.00311526	0.0200155	0.344577	1.54362	19	137	7 days	174	NA	NA
R-MMU-174824	R-MMU-174824 Plasma lipoprotein assembly, remodeling, and clearance	0.0172856	0.0705069	0.410731	1.52718	100	49	7 days	175	NA	NA
R-MMU-1483249	R-MMU-1483249 Inositol phosphate metabolism	0.0236382	0.0927712	0.418392	1.52591	137	44	7 days	176	NA	NA
R-MMU-69306	R-MMU-69306 DNA Replication	0.00719987	0.0338741	0.347161	1.51968	45	117	7 days	177	NA	NA
R-MMU-69242	R-MMU-69242 S Phase	0.00419646	0.0237495	0.339408	1.51922	26	136	7 days	178	NA	NA
R-MMU-450531	R-MMU-450531 Regulation of mRNA stability by proteins that bind AU-rich elements	0.0155381	0.0645493	0.375783	1.51921	94	74	7 days	179	NA	NA
R-MMU-5358346	R-MMU-5358346 Hedgehog ligand biogenesis	0.0202273	0.0810131	0.391057	1.49937	120	56	7 days	180	NA	NA
R-MMU-196854	R-MMU-196854 Metabolism of vitamins and cofactors	0.00506213	0.0265337	0.327581	1.49007	32	151	7 days	181	NA	NA
R-MMU-453279	R-MMU-453279 Mitotic G1-G1/S phases	0.00800126	0.0365971	0.335232	1.4808	50	126	7 days	182	NA	NA
R-MMU-68867	R-MMU-68867 Assembly of the pre-replicative complex	0.0248127	0.0968934	0.373129	1.46312	148	63	7 days	183	NA	NA
R-MMU-2500257	R-MMU-2500257 Resolution of Sister Chromatid Cohesion	0.0138169	0.0578659	0.334368	1.46194	87	116	7 days	184	NA	NA
R-MMU-69278	R-MMU-69278 Cell Cycle, Mitotic	0.00080732	0.00750615	0.281948	1.44594	5	451	7 days	185	NA	NA
R-MMU-983168	R-MMU-983168 Antigen processing: Ubiquitination & Proteasome degradation	0.00543478	0.0278506	0.29301	1.43186	37	271	7 days	186	NA	Immune System
R-MMU-69206	R-MMU-69206 G1/S Transition	0.0231703	0.0913941	0.335798	1.42931	144	99	7 days	187	NA	NA
R-MMU-5688426	R-MMU-5688426 Deubiquitination	0.00805979	0.0365971	0.298914	1.42588	54	218	7 days	188	NA	NA
R-MMU-69481	R-MMU-69481 G2/M Checkpoints	0.0162424	0.0668841	0.31677	1.41188	103	133	7 days	189	NA	NA
R-MMU-2262752	R-MMU-2262752 Cellular responses to stress	0.00438596	0.0242939	0.283653	1.40638	30	319	7 days	190	NA	NA
R-MMU-195721	R-MMU-195721 Signaling by WNT	0.0130327	0.0550189	0.286874	1.37465	88	228	7 days	191	NA	NA
R-MMU-8951664	R-MMU-8951664 Neddylation	0.0173333	0.0705069	0.287272	1.35947	116	207	7 days	192	NA	NA
R-MMU-9006934	R-MMU-9006934 Signaling by Receptor Tyrosine Kinases	0.0103477	0.0446494	0.264895	1.33524	74	371	7 days	193	NA	NA
R-MMU-8953897	R-MMU-8953897 Cellular responses to external stimuli	0.0103164	0.0446494	0.264152	1.33394	74	378	7 days	194	NA	NA
R-MMU-3247509	R-MMU-3247509 Chromatin modifying enzymes	0.0252907	0.0977824	-0.26801	-1.32295	86	163	7 days	196	NA	NA
R-MMU-4839726	R-MMU-4839726 Chromatin organization	0.0252907	0.0977824	-0.26801	-1.32295	86	163	7 days	195	NA	NA
R-MMU-1266738	R-MMU-1266738 Developmental Biology	0.000373552	0.00470556	-0.268934	-1.46742	0	391	7 days	197	NA	NA
R-MMU-8939243	R-MMU-8939243 RUNX1 interacts with co-factors whose precise effect on RUNX1 targets is not known	0.00729412	0.034112	-0.46587	-1.70635	30	35	7 days	198	NA	NA
R-MMU-156590	R-MMU-156590 Glutathione conjugation	0.00814901	0.0367108	-0.500471	-1.71242	34	27	7 days	199	NA	NA
R-MMU-429947	R-MMU-429947 Deadenylation of mRNA	0.0104427	0.0448117	-0.532793	-1.71508	45	21	7 days	200	NA	NA
R-MMU-191273	R-MMU-191273 Cholesterol biosynthesis	0.00391164	0.0224632	-0.543222	-1.80626	16	24	7 days	201	NA	NA
R-MMU-6809371	R-MMU-6809371 Formation of the cornified envelope	0.000255689	0.00369802	-0.509933	-2.24006	0	81	7 days	202	NA	NA
R-MMU-6805567	R-MMU-6805567 Keratinization	0.000268962	0.00381926	-0.584986	-2.68614	0	105	7 days	203	NA	NA

## Sheet: Figure 1E
F1E DE ranked by t-statistic 15Gy 4h	gene_name	logFC	AveExpr	t	P.Value	adj.P.Val	B		F1E DE ranked by t-statistic 15Gy 24h	gene_name	logFC	AveExpr	t	P.Value	adj.P.Val	B		F1E DE ranked by t-statistic 15Gy 7d	gene_name	logFC	AveExpr	t	P.Value	adj.P.Val	B		F1E DE ranked by t-statistic 15Gy 3d	gene_name	logFC	AveExpr	t	P.Value	adj.P.Val	B
ENSMUSG00000061100	Retnla	4.11024	6.321	11.5813	1.72836e-15	2.94098e-11	24.4794		ENSMUSG00000016256	Ctsz	1.4064	7.07909	8.09819	1.59079e-10	2.70689e-06	13.8844		ENSMUSG00000079293	Clec7a	1.38022	7.93278	6.3676	6.92556e-08	0.000846735	7.99135		ENSMUSG00000020641	Rsad2	3.42752	6.4495	7.56863	1.00745e-09	1.71428e-05	12.0582
ENSMUSG00000020326	Ccng1	2.0904	5.83406	9.88207	3.82231e-13	3.25202e-09	19.2529		ENSMUSG00000019122	Ccl9	1.51606	7.74147	7.69659	6.43864e-10	5.47799e-06	12.54		ENSMUSG00000046718	Bst2	1.9529	8.36531	6.26475	9.95222e-08	0.000846735	7.63335		ENSMUSG00000019122	Ccl9	1.64208	7.74147	7.12109	4.85363e-09	4.12947e-05	10.5786
ENSMUSG00000028211	Trp53inp1	1.77467	6.24107	9.09059	5.32865e-12	3.02241e-08	17.0119		ENSMUSG00000006519	Cyba	1.0425	7.55488	6.74746	1.81255e-08	8.34193e-05	9.30285		ENSMUSG00000015745	Plekho1	0.936831	6.01172	5.52912	1.31037e-06	0.0074324	5.21972		ENSMUSG00000046718	Bst2	2.15764	8.36531	6.74833	1.80702e-08	0.000102494	9.27575
ENSMUSG00000029810	Tmem176b	1.58582	8.4211	8.50987	3.8449e-11	1.63562e-07	15.2716		ENSMUSG00000030654	Arl6ip1	0.91429	8.22789	6.72516	1.96096e-08	8.34193e-05	9.19164		ENSMUSG00000020641	Rsad2	2.43639	6.4495	5.28941	3.00449e-06	0.0127811	4.47688		ENSMUSG00000057596	Trim30d	1.85228	5.79505	6.45579	5.07406e-08	0.000179382	8.33303
ENSMUSG00000090862	Rps13	1.12714	9.69432	8.26272	9.00279e-11	3.06383e-07	14.4467		ENSMUSG00000023067	Cdkn1a	1.35466	8.33235	6.13399	1.5773e-07	0.000447322	7.16899		ENSMUSG00000024677	Ms4a6b	1.22662	6.20863	5.16103	4.67154e-06	0.0158982	4.02639		ENSMUSG00000033355	Rtp4	2.27266	6.96634	6.445	5.27097e-08	0.000179382	8.29015
ENSMUSG00000023067	Cdkn1a	1.83727	8.33235	8.12003	1.4748e-10	4.18254e-07	13.964		ENSMUSG00000028211	Trp53inp1	1.15441	6.24107	5.97633	2.74533e-07	0.000667351	6.71505		ENSMUSG00000029084	Cd38	1.44561	4.90611	5.01317	7.74316e-06	0.0219596	3.59674		ENSMUSG00000030107	Usp18	2.3075	4.60312	6.14904	1.49588e-07	0.000424233	7.17034
ENSMUSG00000019122	Ccl9	1.6395	7.74147	8.03365	1.99001e-10	4.83744e-07	13.6485		ENSMUSG00000061100	Retnla	2.12654	6.321	5.84874	4.29482e-07	0.000913508	6.29514		ENSMUSG00000038147	Cd84	1.23378	5.75093	4.91229	1.09083e-05	0.0246943	3.25801		ENSMUSG00000028037	Ifi44	2.79463	6.17874	6.03461	2.23714e-07	0.000478547	6.92696
ENSMUSG00000041801	Phlda3	1.41967	5.67951	7.98368	2.36716e-10	5.03495e-07	13.275		ENSMUSG00000090862	Rps13	0.757548	9.69432	5.7361	6.36942e-07	0.00106556	5.72827		ENSMUSG00000028037	Ifi44	2.24978	6.17874	4.85157	1.33954e-05	0.0246943	3.06895		ENSMUSG00000023067	Cdkn1a	1.56602	8.33235	6.03299	2.24987e-07	0.000478547	6.81495
ENSMUSG00000036594	H2-Aa	1.87143	9.31884	7.35164	2.15688e-09	4.05094e-06	11.3504		ENSMUSG00000038776	Ephx1	2.06627	5.36121	5.71368	6.88832e-07	0.00106556	5.83884		ENSMUSG00000063286	Gm8995	1.57211	5.91517	4.82272	1.47649e-05	0.0246943	2.97022		ENSMUSG00000027322	Siglec1	3.83129	3.29249	5.97234	2.78406e-07	0.000526372	5.71124
ENSMUSG00000020267	Hint1	1.20821	7.98187	7.31959	2.41398e-09	4.05094e-06	11.2632		ENSMUSG00000058600	Rpl30	1.06434	8.42185	5.59171	1.054e-06	0.00149458	5.30215		ENSMUSG00000035692	Isg15	2.14016	6.00573	4.8149	1.51588e-05	0.0246943	2.9667		ENSMUSG00000029561	Oasl2	1.72644	6.86172	5.86185	4.10192e-07	0.000649688	6.30545
ENSMUSG00000063856	Gpx1	1.11296	9.07344	7.29643	2.61873e-09	4.05094e-06	11.1741		ENSMUSG00000020326	Ccng1	1.16845	5.83406	5.47017	1.60802e-06	0.00210478	5.05953		ENSMUSG00000001627	Ifrd1	0.9131	6.71899	4.77368	1.74149e-05	0.0246943	2.71793		ENSMUSG00000079293	Clec7a	1.32165	7.93278	5.85512	4.19991e-07	0.000649688	6.22871
ENSMUSG00000016256	Ctsz	1.28526	7.07909	7.07463	5.71681e-09	8.10643e-06	10.4193		ENSMUSG00000018927	Ccl6	1.57579	9.34591	5.41459	1.94962e-06	0.00221555	4.67607		ENSMUSG00000029778	Adcyap1r1	3.00362	1.21541	4.73633	1.97421e-05	0.0257413	1.66478		ENSMUSG00000040296	Ddx58	1.76113	5.61863	5.80866	4.94183e-07	0.000700752	6.17689
ENSMUSG00000059534	Uqcr10	1.14891	6.88825	6.95045	8.85636e-09	1.15633e-05	10.0081		ENSMUSG00000036905	C1qb	1.19269	8.61777	5.32039	2.70006e-06	0.0027026	4.40592		ENSMUSG00000026712	Mrc1	1.10907	8.15112	4.70468	2.19505e-05	0.0257413	2.39786		ENSMUSG00000035692	Isg15	2.53912	6.00573	5.68877	7.51433e-07	0.000983569	5.78125
ENSMUSG00000036905	C1qb	1.59271	8.61777	6.91059	1.01933e-08	1.15633e-05	9.86769		ENSMUSG00000075705	Msrb1	0.952552	6.26356	5.20215	4.05672e-06	0.00328366	4.17208		ENSMUSG00000021998	Lcp1	0.842544	7.96323	4.69003	2.30532e-05	0.0257413	2.37664		ENSMUSG00000040033	Stat2	1.6357	5.68046	5.41005	1.98046e-06	0.00214879	4.8654
ENSMUSG00000061983	Rps12	0.869251	10.7069	6.86338	1.20404e-08	1.28049e-05	9.63166		ENSMUSG00000058624	Gda	0.565552	8.81291	5.1747	4.45761e-06	0.00328366	3.88641		ENSMUSG00000041515	Irf8	1.04188	7.23345	4.67546	2.42043e-05	0.0257413	2.34676		ENSMUSG00000020571	Pdia6	0.870538	8.39585	5.4084	1.9918e-06	0.00214879	4.68517
ENSMUSG00000018623	Mmp7	1.62388	8.2185	6.76594	1.6981e-08	1.6997e-05	9.37127		ENSMUSG00000054612	Mgmt	2.8989	2.38735	5.16678	4.58041e-06	0.00328366	3.05416		ENSMUSG00000031596	Slc7a2	1.22925	6.25624	4.63279	2.79077e-05	0.0264623	2.30433		ENSMUSG00000024675	Ms4a4c	5.37232	3.58699	5.40427	2.02049e-06	0.00214879	4.05144
ENSMUSG00000012848	Rps5	0.742933	10.8413	6.65724	2.49222e-08	2.28787e-05	8.91083		ENSMUSG00000037145	2210407C18Rik	1.06827	8.12763	5.16355	4.6314e-06	0.00328366	3.88368		ENSMUSG00000058624	Gda	0.586042	8.81291	4.63188	2.79925e-05	0.0264623	2.13786		ENSMUSG00000016256	Ctsz	1.12004	7.07909	5.38614	2.15132e-06	0.00215335	4.71823
ENSMUSG00000006519	Cyba	1.06969	7.55488	6.64226	2.62757e-08	2.28787e-05	8.9678		ENSMUSG00000000326	Comt	1.84198	5.10926	5.14483	4.93837e-06	0.00336126	4.01248		ENSMUSG00000018008	Cyth4	0.972813	6.01258	4.54987	3.6761e-05	0.0312763	2.08322		ENSMUSG00000073489	Ifi204	2.21344	5.83591	5.31688	2.73297e-06	0.00258357	4.56511
ENSMUSG00000034566	Atp5h	1.16769	6.37339	6.6357	2.68908e-08	2.28787e-05	8.94037		ENSMUSG00000031451	Gas6	1.72452	7.44068	5.08464	6.06786e-06	0.0038241	3.69483		ENSMUSG00000026875	Traf1	1.31597	4.80586	4.49728	4.37434e-05	0.033128	2.00706		ENSMUSG00000020638	Cmpk2	4.21167	3.97271	5.26902	3.22323e-06	0.00288666	4.01986
ENSMUSG00000034892	Rps29	1.08022	10.0652	6.56175	3.49111e-08	2.71731e-05	8.61716		ENSMUSG00000026003	Acadl	0.640092	7.40379	5.02442	7.45213e-06	0.00428268	3.47633		ENSMUSG00000037902	Sirpa	0.990901	6.49318	4.4925	4.44395e-05	0.033128	1.83		ENSMUSG00000001131	Timp1	1.13935	7.56228	5.2246	3.75555e-06	0.00311334	4.14709
ENSMUSG00000064057	Scgb3a1	2.20746	4.2874	6.55996	3.51321e-08	2.71731e-05	8.55288		ENSMUSG00000046718	Bst2	1.40657	8.36531	5.02057	7.55056e-06	0.00428268	3.44309		ENSMUSG00000019122	Ccl9	1.03017	7.74147	4.46755	4.82495e-05	0.033128	1.73095		ENSMUSG00000028480	Glipr2	1.16432	6.56449	5.21796	3.84228e-06	0.00311334	4.16444
ENSMUSG00000060036	Rpl3	0.969735	8.66459	6.52863	3.92397e-08	2.90306e-05	8.54518		ENSMUSG00000072620	Slfn2	1.02797	6.96248	5.00586	7.93847e-06	0.00435745	3.46417		ENSMUSG00000029826	Zc3hav1	0.690987	6.73866	4.45442	5.03799e-05	0.033128	1.72256		ENSMUSG00000024677	Ms4a6b	1.27227	6.20863	5.20364	4.03609e-06	0.00312173	4.15029
ENSMUSG00000041697	Cox6a1	1.1421	8.4978	6.4284	5.58886e-08	3.804e-05	8.21584		ENSMUSG00000063856	Gpx1	0.734555	9.07344	4.96786	9.03353e-06	0.00480358	3.19243		ENSMUSG00000020790	Ankfy1	0.803743	6.20309	4.442	5.24807e-05	0.033128	1.72531		ENSMUSG00000032661	Oas3	3.07726	5.21039	5.17855	4.39905e-06	0.00322242	4.11512
ENSMUSG00000058558	Rpl5	1.95836	5.97771	6.37198	6.81957e-08	4.46315e-05	8.03257		ENSMUSG00000019987	Arg1	1.2014	8.58417	4.95174	9.54214e-06	0.00483429	3.17403		ENSMUSG00000033355	Rtp4	1.57612	6.96634	4.44151	5.25656e-05	0.033128	1.7087		ENSMUSG00000043263	Ifi209	2.14176	5.22014	5.16904	4.54501e-06	0.00322242	4.09465
ENSMUSG00000061904	Slc25a3	0.960934	8.30011	6.3425	7.56661e-08	4.76865e-05	7.92589		ENSMUSG00000045128	Rpl18a	0.733259	7.56735	4.91744	1.07193e-05	0.00521142	3.1151		ENSMUSG00000040809	Chil3	3.93619	2.6142	4.4129	5.77422e-05	0.0350907	1.28545		ENSMUSG00000001123	Lgals9	1.47783	7.02786	5.15352	4.79339e-06	0.00326257	3.94004
ENSMUSG00000058600	Rpl30	1.24891	8.42185	6.32282	8.11025e-08	4.92871e-05	7.85589		ENSMUSG00000041801	Phlda3	0.868005	5.67951	4.88177	1.20955e-05	0.00571713	3.16256		ENSMUSG00000014361	Mertk	0.967258	5.54953	4.37793	6.47514e-05	0.0379783	1.5716		ENSMUSG00000031532	Saraf	0.935596	7.06796	5.12978	5.19968e-06	0.00336387	3.84165
ENSMUSG00000061315	Naca	1.06217	6.86937	6.30471	8.64503e-08	5.07255e-05	7.82934		ENSMUSG00000041697	Cox6a1	0.832276	8.4978	4.84094	1.38844e-05	0.00638534	2.80693		ENSMUSG00000015340	Cybb	0.859113	8.02047	4.36768	6.69575e-05	0.0379783	1.3451		ENSMUSG00000035208	Slfn8	1.86314	4.48887	5.11822	5.40953e-06	0.00336387	3.90887
ENSMUSG00000000740	Rpl13	0.831874	9.48328	6.28865	9.14843e-08	5.18899e-05	7.69699		ENSMUSG00000017723	Wfdc2	0.86275	10.186	4.81281	1.52663e-05	0.00672124	2.60034		ENSMUSG00000033213	AA467197	1.01304	7.10587	4.32502	7.6956e-05	0.0388616	1.29823		ENSMUSG00000029798	Herc6	1.92594	4.75455	5.1115	5.53528e-06	0.00336387	3.90915
ENSMUSG00000060586	H2-Eb1	2.32633	7.57333	6.25375	1.03458e-07	5.59499e-05	7.63942		ENSMUSG00000021917	Spcs1	0.845103	6.79553	4.81013	1.54048e-05	0.00672124	2.84512		ENSMUSG00000037921	Ddx60	1.46811	6.05392	4.30509	8.21141e-05	0.0388616	1.33254		ENSMUSG00000049502	Dtx3l	1.39109	6.02083	5.06505	6.48771e-06	0.00371228	3.72112
ENSMUSG00000039001	Rps21	0.768659	10.6428	6.24312	1.07405e-07	5.59499e-05	7.49372		ENSMUSG00000027639	Samhd1	0.897584	7.8856	4.75972	1.82515e-05	0.0077642	2.59234		ENSMUSG00000003283	Hck	1.20481	4.99265	4.28602	8.7363e-05	0.0388616	1.37299		ENSMUSG00000025498	Irf7	2.83919	5.34403	5.05711	6.66598e-06	0.00371228	3.72946
ENSMUSG00000075705	Msrb1	1.17121	6.26356	6.24022	1.08506e-07	5.59499e-05	7.59826		ENSMUSG00000020571	Pdia6	0.641538	8.39585	4.74188	1.93777e-05	0.0078953	2.48834		ENSMUSG00000016256	Ctsz	0.874766	7.07909	4.28005	8.90719e-05	0.0388616	1.19309		ENSMUSG00000036905	C1qb	1.33926	8.61777	5.05287	6.76308e-06	0.00371228	3.51033
ENSMUSG00000030711	Sult1a1	3.79339	2.0647	6.20241	1.23966e-07	6.20413e-05	4.78553		ENSMUSG00000033355	Rtp4	1.494	6.96634	4.73399	1.98973e-05	0.0078953	2.62609		ENSMUSG00000026466	Tor1aip1	0.875568	6.47645	4.27951	8.92284e-05	0.0388616	1.19372		ENSMUSG00000058624	Gda	0.660423	8.81291	5.03624	7.15779e-06	0.00380615	3.42998
ENSMUSG00000045128	Rpl18a	0.954942	7.56735	6.18511	1.31751e-07	6.22848e-05	7.41294		ENSMUSG00000079293	Clec7a	0.913664	7.93278	4.73228	2.00121e-05	0.0078953	2.50906		ENSMUSG00000030107	Usp18	1.67382	4.60312	4.27617	9.02008e-05	0.0388616	1.34585		ENSMUSG00000079017	Ifi27l2a	2.40443	6.00038	4.99916	8.12142e-06	0.00416299	3.54673
ENSMUSG00000043866	Taf10	1.14279	5.99681	6.1797	1.34287e-07	6.22848e-05	7.40147		ENSMUSG00000060183	Cxcl11	4.71265	0.39137	4.72632	2.04157e-05	0.0078953	1.12812		ENSMUSG00000054404	Slfn5	1.65712	6.42447	4.27494	9.05618e-05	0.0388616	1.2191		ENSMUSG00000087477	Gm13822	4.59615	-0.244733	4.99213	8.31815e-06	0.00416299	1.75364
ENSMUSG00000029198	Grpel1	1.45815	5.51182	6.17728	1.35434e-07	6.22848e-05	7.36414		ENSMUSG00000028639	Ybx1	0.982468	9.84314	4.71192	2.14249e-05	0.00810149	2.2879		ENSMUSG00000022488	Nckap1l	1.25706	5.02229	4.27226	9.1353e-05	0.0388616	1.3282		ENSMUSG00000020790	Ankfy1	0.908828	6.20309	4.89401	1.16048e-05	0.00564191	3.13565
ENSMUSG00000073421	H2-Ab1	1.53763	9.14249	6.13937	1.5477e-07	6.69862e-05	7.19347		ENSMUSG00000031447	Lamp1	1.27508	6.34839	4.69019	2.30408e-05	0.00832698	2.4983		ENSMUSG00000074896	Ifit3	3.2458	4.80209	4.24812	9.87829e-05	0.0405017	1.23925		ENSMUSG00000035373	Ccl7	2.62913	5.60262	4.86272	1.29002e-05	0.00604646	3.12639
ENSMUSG00000031838	Ifi30	1.47132	6.71865	6.13446	1.57466e-07	6.69862e-05	7.26019		ENSMUSG00000060550	H2-Q7	1.828	7.52095	4.68443	2.34894e-05	0.00832698	2.38448		ENSMUSG00000029798	Herc6	1.61182	4.75455	4.23558	0.000102871	0.0405017	1.23012		ENSMUSG00000014846	Tppp3	2.3142	4.14872	4.85709	1.31476e-05	0.00604646	3.07814
ENSMUSG00000018770	Atp5g3	1.5817	8.48877	6.11965	1.65891e-07	6.88487e-05	7.16189		ENSMUSG00000055850	Rnf181	1.43111	5.09723	4.6774	2.40477e-05	0.00835094	2.55048		ENSMUSG00000039936	Pik3cd	1.13603	6.19938	4.2341	0.000103364	0.0405017	1.05757		ENSMUSG00000070327	Rnf213	1.43538	6.13318	4.82615	1.45949e-05	0.00646467	2.94074
ENSMUSG00000029247	Paics	1.28476	8.26118	6.05339	2.09426e-07	8.28742e-05	6.94287		ENSMUSG00000028108	Ecm1	0.847395	6.9564	4.64346	2.69325e-05	0.00916567	2.29254		ENSMUSG00000073489	Ifi204	1.74859	5.83591	4.17361	0.000125618	0.0436227	1.00735		ENSMUSG00000033213	AA467197	1.16027	7.10587	4.82167	1.48168e-05	0.00646467	2.84379
ENSMUSG00000034457	Eda2r	4.40477	1.6048	6.03833	2.20805e-07	8.53912e-05	4.39772		ENSMUSG00000028581	Laptm5	0.846881	8.76872	4.62516	2.8626e-05	0.00955098	2.09464		ENSMUSG00000031451	Gas6	1.61007	7.44068	4.16056	0.000130999	0.0439566	0.773736		ENSMUSG00000054612	Mgmt	2.93117	2.38735	4.80452	1.56985e-05	0.00667815	2.34861
ENSMUSG00000003380	Rabac1	0.984818	6.8682	6.01134	2.42777e-07	9.01174e-05	6.84474		ENSMUSG00000001131	Timp1	0.859528	7.56228	4.61874	2.92442e-05	0.00956961	2.18895		ENSMUSG00000000682	Cd52	0.738067	8.65306	4.15763	0.000132238	0.0439566	0.644948		ENSMUSG00000090272	Mndal	1.57174	6.11809	4.76502	1.79295e-05	0.00720373	2.73716
ENSMUSG00000041453	Rpl21	1.18578	7.66794	6.01035	2.43618e-07	9.01174e-05	6.81531		ENSMUSG00000040296	Ddx58	1.26162	5.61863	4.58829	3.23608e-05	0.010104	2.26188		ENSMUSG00000028339	Col15a1	0.905483	5.68755	4.14733	0.000136681	0.0439566	0.855223		ENSMUSG00000003283	Hck	1.34219	4.99265	4.76414	1.79825e-05	0.00720373	2.81912
ENSMUSG00000023004	Tuba1b	1.21415	8.12871	5.9867	2.64719e-07	9.58394e-05	6.72714		ENSMUSG00000038642	Ctss	1.30494	8.70957	4.58507	3.27088e-05	0.010104	1.98893		ENSMUSG00000096727	Psmb9	1.82114	5.11634	4.1468	0.000136912	0.0439566	0.934786		ENSMUSG00000007891	Ctsd	0.724616	9.06658	4.74966	1.88787e-05	0.00720373	2.47491
ENSMUSG00000002395	Use1	1.82196	5.49702	5.89288	3.67925e-07	0.000125212	6.41548		ENSMUSG00000028081	Rps3a1	1.10667	7.23028	4.57181	3.41812e-05	0.010204	2.03702		ENSMUSG00000060063	Alox5ap	1.25318	5.77559	4.09873	0.000159681	0.0494023	0.773831		ENSMUSG00000025044	Msr1	1.24839	5.72512	4.74582	1.91231e-05	0.00720373	2.71744
ENSMUSG00000044533	Rps2	1.19339	8.17207	5.8749	3.91857e-07	0.000130742	6.34641		ENSMUSG00000025950	Idh1	0.903651	6.9271	4.54821	3.69628e-05	0.0108441	1.97309		ENSMUSG00000039997	Ifi203	1.63307	5.83883	4.09042	0.00016397	0.0498233	0.713016		ENSMUSG00000060519	Tor3a	1.53953	5.33122	4.74402	1.9239e-05	0.00720373	2.74087
ENSMUSG00000008682	Rpl10	2.08292	5.72184	5.83695	4.47588e-07	0.000138626	6.25573		ENSMUSG00000028480	Glipr2	0.870992	6.56449	4.53857	3.81628e-05	0.0110064	1.9862		ENSMUSG00000037005	Xpnpep2	3.0225	0.616679	4.06444	0.000178119	0.0513894	-0.0646094		ENSMUSG00000021998	Lcp1	0.883077	7.96323	4.7404	1.94741e-05	0.00720373	2.51633
ENSMUSG00000020184	Mdm2	0.972617	6.5819	5.83664	4.48075e-07	0.000138626	6.2636		ENSMUSG00000042506	Usp22	0.517925	7.40562	4.53108	3.91203e-05	0.0110849	1.8728		ENSMUSG00000031216	Stard8	2.12284	3.80182	4.06117	0.000179985	0.0513894	0.654297		ENSMUSG00000057346	Apol9a	2.60756	4.42837	4.69386	2.276e-05	0.00824011	2.57985
ENSMUSG00000020585	Laptm4a	0.93792	8.86818	5.83008	4.5848e-07	0.000139312	6.16373		ENSMUSG00000031886	Ces2e	4.04783	-0.372277	4.52635	3.97377e-05	0.0110849	0.465951		ENSMUSG00000040033	Stat2	1.23434	5.68046	4.05495	0.000183579	0.0513894	0.646225		ENSMUSG00000079168	Cd209g	3.04123	3.73785	4.64659	2.66532e-05	0.00925575	2.2592
ENSMUSG00000028234	Rps20	0.64606	11.6439	5.82384	4.68604e-07	0.000139891	6.00081		ENSMUSG00000027962	Vcam1	0.861516	7.62614	4.4881	4.5089e-05	0.0118036	1.72161		ENSMUSG00000028581	Laptm5	0.856527	8.76872	4.05366	0.000184331	0.0513894	0.336274		ENSMUSG00000062488	Ifit3b	4.15072	1.8498	4.62343	2.87919e-05	0.00979846	1.66601
ENSMUSG00000025813	Homer2	1.00461	6.30928	5.80031	5.08839e-07	0.000146753	6.14577		ENSMUSG00000027322	Siglec1	2.8573	3.29249	4.47801	4.66144e-05	0.0118853	1.34339		ENSMUSG00000026834	Acvr1c	3.78259	-0.328997	4.05061	0.000186126	0.0513894	-0.178467		ENSMUSG00000034459	Ifit1	2.86102	7.59455	4.59005	3.21722e-05	0.0102413	2.059
ENSMUSG00000031059	Ndufb11	1.06839	5.96594	5.74272	6.22377e-07	0.000173613	5.95845		ENSMUSG00000024309	Pfdn6	1.1858	5.81775	4.47682	4.67982e-05	0.0118853	1.90206		ENSMUSG00000057596	Trim30d	1.18856	5.79505	4.04426	0.00018992	0.0513894	0.612421		ENSMUSG00000059089	Fcgr4	2.05613	6.55743	4.58634	3.2571e-05	0.0102413	2.13865
ENSMUSG00000038900	Rpl12	1.04153	8.84747	5.736	6.37173e-07	0.000174873	5.83708		ENSMUSG00000040848	Sft2d2	0.712787	7.83447	4.46716	4.83115e-05	0.0120071	1.63585		ENSMUSG00000027514	Zbp1	1.68108	6.80328	4.04369	0.000190264	0.0513894	0.475522		ENSMUSG00000037379	Spon2	1.93859	2.9249	4.58467	3.27523e-05	0.0102413	2.16718
ENSMUSG00000048758	Rpl29	1.97523	5.03388	5.72636	6.58988e-07	0.000176798	5.79062		ENSMUSG00000037944	Ccr7	2.51902	2.83456	4.46479	4.8689e-05	0.0120071	1.52754		ENSMUSG00000009185	Ccl8	1.24032	9.06855	4.03548	0.000195289	0.0519225	0.250303		ENSMUSG00000037921	Ddx60	1.59563	6.05392	4.584	3.2826e-05	0.0102413	2.17285
ENSMUSG00000027472	Pdrg1	1.76462	4.4499	5.72378	6.64967e-07	0.000176798	5.63526		ENSMUSG00000021193	Pitrm1	1.4736	3.78941	4.43306	5.40457e-05	0.0131377	1.78566		ENSMUSG00000037411	Serpine1	1.57947	7.11703	4.0068	0.00021387	0.0559525	0.327459		ENSMUSG00000027514	Zbp1	1.92282	6.80328	4.54401	3.74806e-05	0.0113888	1.98277
ENSMUSG00000026260	Ndufa10	0.841339	6.74096	5.67989	7.751e-07	0.000202909	5.73744		ENSMUSG00000000983	Wfdc18	1.2451	7.18675	4.41181	5.7949e-05	0.0134514	1.51313		ENSMUSG00000069793	Slfn9	1.15548	5.46976	4.00217	0.000217023	0.0559525	0.480017		ENSMUSG00000028599	Tnfrsf1b	1.1826	6.40056	4.52739	3.9601e-05	0.0118219	1.95634
ENSMUSG00000003429	Rps11	2.33414	5.88221	5.67352	7.92514e-07	0.000204325	5.72325		ENSMUSG00000032562	Gnai2	0.625835	9.49301	4.41055	5.81897e-05	0.0134514	1.35081		ENSMUSG00000030921	Trim30a	1.52129	5.80207	3.99189	0.000224192	0.056938	0.451089		ENSMUSG00000044703	Phf11a	3.71626	0.848161	4.51658	4.10418e-05	0.0120408	1.02522
ENSMUSG00000024309	Pfdn6	1.51822	5.81775	5.65987	8.31175e-07	0.000207989	5.67205		ENSMUSG00000053898	Ech1	0.765677	6.43112	4.40894	5.84982e-05	0.0134514	1.58309		ENSMUSG00000029605	Oas1b	2.54222	2.67507	3.96628	0.000243057	0.0599401	0.169258		ENSMUSG00000026536	Ifi211	2.29903	5.33518	4.50544	4.25801e-05	0.0122159	2.01879
ENSMUSG00000032397	Tipin	1.36713	4.95281	5.65351	8.49806e-07	0.00020957	5.57713		ENSMUSG00000020067	Mypn	3.87952	-0.685619	4.38615	6.30328e-05	0.0141982	0.181877		ENSMUSG00000017969	Ptgis	1.9069	4.29415	3.95535	0.000251571	0.0611532	0.425417		ENSMUSG00000027639	Samhd1	1.00865	7.8856	4.50195	4.30742e-05	0.0122159	1.76394
ENSMUSG00000040562	Gstm2	0.837519	6.13898	5.63576	9.04072e-07	0.000213662	5.59297		ENSMUSG00000058546	Rpl23a	1.56776	6.4381	4.38337	6.36083e-05	0.0141982	1.50919		ENSMUSG00000110649	Gm40466	3.72037	-1.60693	3.94902	0.000256634	0.061465	-0.686119		ENSMUSG00000024079	Eif2ak2	1.01441	7.05313	4.48176	4.60419e-05	0.0126038	1.74366
ENSMUSG00000018102	Hist1h2bc	1.3483	6.13566	5.61922	9.57693e-07	0.000220543	5.55254		ENSMUSG00000022014	Epsti1	1.13058	6.87404	4.37429	6.55253e-05	0.0141982	1.45733		ENSMUSG00000019987	Arg1	1.1043	8.58417	3.94478	0.000260078	0.061465	0.0307895		ENSMUSG00000030921	Trim30a	1.72256	5.80207	4.48026	4.62701e-05	0.0126038	1.89606
ENSMUSG00000037145	2210407C18Rik	1.20825	8.12763	5.6188	9.59109e-07	0.000220543	5.48055		ENSMUSG00000028270	Gbp2	2.25864	6.2131	4.36787	6.69154e-05	0.0141982	1.52296		ENSMUSG00000030560	Ctsc	0.694563	8.16213	3.92117	0.000280091	0.0652881	-0.0184099		ENSMUSG00000000204	Slfn4	2.92053	4.22698	4.47769	4.66641e-05	0.0126038	1.91722
ENSMUSG00000020163	Uqcr11	0.749993	6.72384	5.60797	9.95976e-07	0.000224364	5.4942		ENSMUSG00000068606	Gm4841	3.02332	3.19547	4.36106	6.84223e-05	0.0141982	1.20217		ENSMUSG00000020973	Dnaaf2	1.20473	4.0166	3.91206	0.000288205	0.0658274	0.313301		ENSMUSG00000018102	Hist1h2bc	1.20125	6.13566	4.41459	5.7424e-05	0.0152115	1.65295
ENSMUSG00000031818	Cox4i1	0.875275	8.4464	5.60279	1.01411e-06	0.000224364	5.41356		ENSMUSG00000036594	H2-Aa	1.0908	9.31884	4.35446	6.99135e-05	0.0141982	1.18759		ENSMUSG00000031722	Hp	1.96566	6.61144	3.90992	0.000290142	0.0658274	0.073353		ENSMUSG00000090862	Rps13	0.703674	9.69432	4.41098	5.81071e-05	0.0152115	1.35642
ENSMUSG00000018326	Ywhab	0.892945	8.14382	5.59341	1.04778e-06	0.000225684	5.3968		ENSMUSG00000040253	Gbp7	1.38475	6.09929	4.35413	6.99879e-05	0.0141982	1.48072		ENSMUSG00000024937	Ehbp1l1	0.826495	5.81003	3.89689	0.000302221	0.0676657	0.122225		ENSMUSG00000074896	Ifit3	3.36852	4.80209	4.38652	6.29568e-05	0.0162314	1.65622
ENSMUSG00000025781	Atp5c1	1.2523	6.24143	5.54877	1.22386e-06	0.000254403	5.31841		ENSMUSG00000109434	Gm44937	3.90261	-1.18744	4.3536	7.01088e-05	0.0141982	0.213446		ENSMUSG00000024669	Cd5	2.48714	2.24979	3.88173	0.00031689	0.068762	0.0333542		ENSMUSG00000002325	Irf9	1.0779	7.31519	4.37924	6.4474e-05	0.0163745	1.39531
ENSMUSG00000034424	Gcsh	1.45627	5.24818	5.53875	1.26725e-06	0.000256708	5.26119		ENSMUSG00000034892	Rps29	0.693294	10.0652	4.35008	7.09187e-05	0.0141982	1.12468		ENSMUSG00000003746	Man1a	0.979832	5.47811	3.87533	0.000323281	0.068762	0.102807		ENSMUSG00000027951	Adar	1.22598	5.051	4.37119	6.61945e-05	0.0165642	1.6009
ENSMUSG00000047215	Rpl9	0.796057	8.58895	5.51661	1.3686e-06	0.000273977	5.11633		ENSMUSG00000024164	C3	0.700023	8.77818	4.34647	7.17586e-05	0.0141982	1.18738		ENSMUSG00000038642	Ctss	1.26439	8.70957	3.86591	0.000332921	0.069938	-0.204277		ENSMUSG00000027832	Ptx3	2.42937	4.01525	4.35896	6.88922e-05	0.0169894	1.58672
ENSMUSG00000040950	Mgl2	2.11246	4.95684	5.46808	1.61969e-06	0.000320474	5.05368		ENSMUSG00000057596	Trim30d	1.13625	5.79505	4.3284	7.61151e-05	0.0147192	1.45934		ENSMUSG00000073491	Ifi213	2.24843	3.71553	3.85708	0.000342214	0.0710137	0.134537		ENSMUSG00000026029	Casp8	1.21916	6.25833	4.34674	7.16966e-05	0.0174284	1.40029
ENSMUSG00000030432	Rpl28	1.02324	7.96179	5.4499	1.72511e-06	0.000337408	4.92557		ENSMUSG00000064339	mt-Rnr2	1.53623	14.1833	4.32837	7.61217e-05	0.0147192	0.784016		ENSMUSG00000029322	Plac8	1.1724	7.44508	3.84893	0.000351009	0.0717047	-0.161237		ENSMUSG00000073491	Ifi213	2.48619	3.71553	4.32333	7.7383e-05	0.0185085	1.44665
ENSMUSG00000038650	Rnh1	0.921773	6.77301	5.43292	1.82964e-06	0.000352831	4.92251		ENSMUSG00000029561	Oasl2	1.11779	6.86172	4.31576	7.93133e-05	0.0151514	1.29043		ENSMUSG00000059498	Fcgr3	0.978377	7.08524	3.84622	0.000353973	0.0717047	-0.138563		ENSMUSG00000032690	Oas2	2.12216	4.58883	4.31965	7.83152e-05	0.0185085	1.47612
ENSMUSG00000025393	Atp5b	0.703104	8.58823	5.43044	1.84544e-06	0.000352831	4.82278		ENSMUSG00000040033	Stat2	1.17601	5.68046	4.30902	8.10709e-05	0.0151514	1.404		ENSMUSG00000049502	Dtx3l	1.05484	6.02083	3.83993	0.000360965	0.072261	-0.0256651		ENSMUSG00000041827	Oasl1	2.27154	4.26827	4.30548	8.2009e-05	0.019116	1.41526
ENSMUSG00000062328	Rpl17	1.28057	7.84179	5.41071	1.97594e-06	0.000362344	4.80024		ENSMUSG00000049299	Trappc1	0.897704	5.65799	4.30358	8.25194e-05	0.0151514	1.34322		ENSMUSG00000064262	Gimap8	2.03114	2.73758	3.82824	0.000374324	0.0734027	0.00300715		ENSMUSG00000028581	Laptm5	0.940646	8.76872	4.29985	8.35245e-05	0.0192061	1.06534
ENSMUSG00000029622	Arpc1b	1.31726	9.23145	5.41007	1.98037e-06	0.000362344	4.72256		ENSMUSG00000051811	Cox6b2	1.9073	3.51181	4.29961	8.3589e-05	0.0151514	1.37362		ENSMUSG00000000420	Galnt1	0.520413	7.39661	3.8274	0.000375296	0.0734027	-0.253225		ENSMUSG00000022584	Ly6c2	3.08145	4.75046	4.28955	8.63677e-05	0.019417	1.39149
ENSMUSG00000053279	Aldh1a1	1.34896	7.32361	5.37142	2.26367e-06	0.000405459	4.67619		ENSMUSG00000001403	Ube2c	0.80511	7.03779	4.2869	8.71147e-05	0.0151514	1.14195		ENSMUSG00000038280	Ostm1	1.20043	3.87657	3.81715	0.00038742	0.0737884	0.0401005		ENSMUSG00000111118	Gm6545	4.39269	1.95493	4.28828	8.67238e-05	0.019417	0.874514
ENSMUSG00000030695	Aldoa	0.928124	9.27955	5.36295	2.33095e-06	0.000413161	4.5798		ENSMUSG00000020432	Tcn2	0.878277	5.78805	4.28687	8.71223e-05	0.0151514	1.28537		ENSMUSG00000079017	Ifi27l2a	1.84858	6.00038	3.81548	0.000389429	0.0737884	-0.0217646		ENSMUSG00000021208	Ifi27l2b	4.33342	1.08748	4.24809	9.87925e-05	0.0213061	0.695019
ENSMUSG00000028081	Rps3a1	1.33872	7.23028	5.35831	2.36864e-06	0.000415513	4.65757		ENSMUSG00000024725	Ostf1	0.693327	6.57603	4.28276	8.82917e-05	0.0151514	1.19361		ENSMUSG00000055632	Hmcn2	2.88699	-8.97646e-05	3.81478	0.000390277	0.0737884	-0.67755		ENSMUSG00000006519	Cyba	0.792685	7.55488	4.24479	9.9854e-05	0.0213061	1.0067
ENSMUSG00000001025	S100a6	0.954634	10.7704	5.35326	2.41034e-06	0.000418514	4.46094		ENSMUSG00000034457	Eda2r	3.25592	1.6048	4.27175	9.15025e-05	0.0151514	0.564342		ENSMUSG00000099411	2310015D24Rik	3.11498	-2.12566	3.7884	0.000423484	0.0780821	-1.09145		ENSMUSG00000078920	Ifi47	1.67512	6.49998	4.24381	0.00010017	0.0213061	1.08258
ENSMUSG00000066705	Fxyd6	1.04197	5.44284	5.29764	2.92047e-06	0.000501967	4.50571		ENSMUSG00000027455	Nsfl1c	1.04871	6.09538	4.27094	9.17427e-05	0.0151514	1.20481		ENSMUSG00000049625	Tifab	1.02127	4.21615	3.78591	0.000426754	0.0780821	-0.0316197		ENSMUSG00000017830	Dhx58	2.06899	4.07069	4.23717	0.000102343	0.0214831	1.2385
ENSMUSG00000002014	Ssr4	1.22437	6.65531	5.28628	3.03709e-06	0.000516792	4.44011		ENSMUSG00000030432	Rpl28	0.774758	7.96179	4.27068	9.18209e-05	0.0151514	1.02971		ENSMUSG00000035202	Lars2	0.944799	4.93143	3.76799	0.000451031	0.0813368	-0.226051		ENSMUSG00000031444	F10	1.35015	4.56069	4.23362	0.000103527	0.0214831	1.22312
ENSMUSG00000022956	Atp5o	0.691919	8.17239	5.27768	3.12841e-06	0.00052706	4.33932		ENSMUSG00000043866	Taf10	0.777587	5.99681	4.2695	9.21733e-05	0.0151514	1.21824		ENSMUSG00000043263	Ifi209	1.59754	5.22014	3.76578	0.000454102	0.0813368	-0.124485		ENSMUSG00000025647	Shisa5	0.662417	8.32852	4.22051	0.000108002	0.0219625	0.85545
ENSMUSG00000030271	Ogg1	3.99777	-0.0978769	5.26505	3.2676e-06	0.000542258	1.57035		ENSMUSG00000041645	Ddx24	0.86226	7.64383	4.26806	9.26039e-05	0.0151514	1.04741		ENSMUSG00000015568	Lpl	1.45943	6.29319	3.74251	0.000487836	0.0857065	-0.37382		ENSMUSG00000106734	Gm20559	1.8227	4.34262	4.21932	0.000108419	0.0219625	1.17035
ENSMUSG00000036199	Ndufa13	0.734182	7.69719	5.26296	3.29116e-06	0.000542258	4.31321		ENSMUSG00000029826	Zc3hav1	0.576358	6.73866	4.26163	9.45554e-05	0.0151788	1.10774		ENSMUSG00000029771	Irf5	0.972397	5.67755	3.74062	0.00049067	0.0857065	-0.318758		ENSMUSG00000030275	Etnk1	0.890708	6.69671	4.2139	0.000110331	0.0220871	0.9555
ENSMUSG00000061787	Rps17	1.44979	7.76133	5.25623	3.36829e-06	0.000542258	4.28723		ENSMUSG00000029763	Exoc4	0.863645	5.83286	4.24656	9.92818e-05	0.0156531	1.14		ENSMUSG00000004508	Gab2	0.702456	5.57564	3.73372	0.00050118	0.0857065	-0.345486		ENSMUSG00000037005	Xpnpep2	3.14097	0.616679	4.19821	0.000116057	0.0228118	0.365181
ENSMUSG00000038508	Gdf15	1.71659	4.87697	5.25343	3.40097e-06	0.000542258	4.27982		ENSMUSG00000020346	Mgat1	0.899802	5.33639	4.22721	0.000105691	0.0164994	1.17074		ENSMUSG00000020638	Cmpk2	3.1235	3.97271	3.7321	0.000503682	0.0857065	-0.274711		ENSMUSG00000031232	Magt1	0.849392	7.94977	4.19384	0.000117702	0.0228118	0.779707
ENSMUSG00000009927	Rps25	1.46338	6.7655	5.23526	3.62036e-06	0.000570407	4.26839		ENSMUSG00000026260	Ndufa10	0.604699	6.74096	4.21184	0.000111066	0.0166721	0.945435		ENSMUSG00000029561	Oasl2	1.09911	6.86172	3.7127	0.000534568	0.0891786	-0.490535		ENSMUSG00000000386	Mx1	2.98456	3.95311	4.19313	0.000117974	0.0228118	1.07679
ENSMUSG00000036751	Cox6b1	0.973234	7.68657	5.22723	3.72178e-06	0.000577075	4.20609		ENSMUSG00000020737	Jpt1	0.765948	6.59618	4.20913	0.000112041	0.0166721	0.975519		ENSMUSG00000111118	Gm6545	3.9221	1.95493	3.70816	0.000542048	0.0895485	-0.631994		ENSMUSG00000075705	Msrb1	0.901554	6.26356	4.18378	0.000121576	0.0230118	0.952648
ENSMUSG00000046330	Rpl37a	1.36325	8.57945	5.22654	3.73051e-06	0.000577075	4.14829		ENSMUSG00000060147	Serpinb6a	0.630526	7.90171	4.20614	0.000113129	0.0166721	0.840056		ENSMUSG00000061780	Cfd	2.66889	6.04394	3.69988	0.000555956	0.0909629	-0.475074		ENSMUSG00000073555	Gm4951	2.9834	2.9388	4.17998	0.000123071	0.0230118	0.834762
ENSMUSG00000020402	Vdac1	1.2132	6.53523	5.21405	3.89424e-06	0.000596976	4.21373		ENSMUSG00000001123	Lgals9	1.04735	7.02786	4.2057	0.000113289	0.0166721	0.944449		ENSMUSG00000027639	Samhd1	0.80643	7.8856	3.69316	0.000567494	0.0919665	-0.653822		ENSMUSG00000029826	Zc3hav1	0.67263	6.73866	4.17862	0.000123613	0.0230118	0.850722
ENSMUSG00000027282	Mtch2	0.708215	6.60255	5.20263	4.05003e-06	0.000607505	4.16863		ENSMUSG00000031059	Ndufb11	0.766899	5.96594	4.2047	0.000113656	0.0166721	1.01859		ENSMUSG00000001020	S100a4	0.935537	6.97456	3.68437	0.000582932	0.0931253	-0.601027		ENSMUSG00000022797	Tfrc	1.03024	5.70849	4.1766	0.000124417	0.0230118	0.92267
ENSMUSG00000040952	Rps19	1.26966	7.76852	5.19503	4.1571e-06	0.000610973	4.08625		ENSMUSG00000028234	Rps20	0.446301	11.6439	4.19449	0.000117457	0.0170824	0.516402		ENSMUSG00000027775	Mfsd1	0.700098	7.52813	3.68288	0.000585591	0.0931253	-0.65922		ENSMUSG00000045932	Ifit2	3.54179	2.81198	4.16977	0.000127179	0.0232696	0.796136
ENSMUSG00000021917	Spcs1	0.944312	6.79553	5.18181	4.35023e-06	0.000632594	4.10672		ENSMUSG00000022744	Cldnd1	0.705817	5.70024	4.18199	0.000122279	0.0173197	0.968065		ENSMUSG00000034825	Nrip3	1.75206	2.97139	3.66746	0.000613782	0.0967048	-0.426914		ENSMUSG00000050335	Lgals3	0.988707	9.10565	4.15371	0.000133911	0.0240692	0.590858
ENSMUSG00000115987	Vps28	0.766608	6.46757	5.17205	4.49827e-06	0.000643214	4.07309		ENSMUSG00000022257	Laptm4b	0.687421	6.39572	4.17976	0.00012316	0.0173197	0.889326		ENSMUSG00000025150	Cbr2	1.50047	7.27745	3.65959	0.00062868	0.0975594	-0.720725		ENSMUSG00000028108	Ecm1	0.898952	6.9564	4.15263	0.000134378	0.0240692	0.758499
ENSMUSG00000025492	Ifitm3	1.47012	9.88984	5.16469	4.61334e-06	0.000654172	3.87963		ENSMUSG00000038037	Socs1	1.37827	4.14073	4.15263	0.000134375	0.0183111	0.990439		ENSMUSG00000026222	Sp100	1.1701	5.94887	3.65855	0.000630673	0.0975594	-0.569349		ENSMUSG00000008475	Arpc5	0.642133	8.10297	4.10533	0.000156347	0.0274268	0.508155
ENSMUSG00000041736	Tspo	0.949988	7.47161	5.15811	4.71858e-06	0.000663565	3.99181		ENSMUSG00000081715	Rps11-ps3	2.8345	0.804566	4.14983	0.00013559	0.0183111	0.12411		ENSMUSG00000001131	Timp1	0.786428	7.56228	3.65404	0.000639371	0.0980139	-0.709373		ENSMUSG00000004814	Ccl24	3.05849	4.67036	4.10126	0.000158396	0.0275027	0.846004
ENSMUSG00000037563	Rps16	1.79088	6.95542	5.14914	4.86587e-06	0.000675634	3.98659		ENSMUSG00000004207	Psap	1.21399	7.70634	4.14591	0.000137306	0.0183968	0.687907		ENSMUSG00000035273	Hpse	1.43922	4.19735	3.64881	0.000649621	0.098696	-0.399293		ENSMUSG00000072620	Slfn2	0.99885	6.96248	4.09447	0.000161864	0.0276049	0.5876
ENSMUSG00000027775	Mfsd1	0.878279	7.52813	5.14807	4.88381e-06	0.000675634	3.9527		ENSMUSG00000067274	Rplp0	0.67196	10.3749	4.13729	0.000141149	0.0185895	0.437827		ENSMUSG00000015437	Gzmb	3.90623	-0.314701	3.64264	0.000661928	0.0993938	-1.14477		ENSMUSG00000015340	Cybb	0.837894	8.02047	4.09377	0.000162229	0.0276049	0.4785
ENSMUSG00000038642	Ctss	1.51447	8.70957	5.13749	5.06416e-06	0.000694933	3.87027		ENSMUSG00000103560	Gm38070	3.64138	-0.807091	4.1354	0.000142008	0.0185895	-0.253889		ENSMUSG00000000078	Klf6	0.6134	7.5605	3.62745	0.000693143	0.102122	-0.821546		ENSMUSG00000048852	Gm12185	3.44239	-1.20783	4.07586	0.000171759	0.0289371	-0.230864
ENSMUSG00000031633	Slc25a4	0.890348	7.22592	5.13443	5.11741e-06	0.000696623	3.91427		ENSMUSG00000032199	Polr2m	0.675316	6.35965	4.13537	0.000142021	0.0185895	0.751851		ENSMUSG00000000275	Trim25	0.665747	6.5484	3.62601	0.000696176	0.102122	-0.740453		ENSMUSG00000028494	Plin2	0.891609	7.79619	4.0604	0.000180424	0.0300269	0.392235
ENSMUSG00000028618	Tmem59	1.07595	7.3814	5.13114	5.17542e-06	0.000698928	3.902		ENSMUSG00000041736	Tspo	0.733832	7.47161	4.12178	0.000148335	0.0191109	0.624269		ENSMUSG00000079168	Cd209g	2.45185	3.73785	3.58923	0.000778054	0.109821	-0.61994		ENSMUSG00000064597	Gm22299	3.56855	-1.38913	4.05809	0.000181757	0.0300269	-0.313141
ENSMUSG00000090733	Rps27	0.864708	9.23234	5.12126	5.35354e-06	0.00071729	3.76504		ENSMUSG00000006273	Atp6v1b2	0.584495	7.84135	4.11312	0.000152503	0.0192222	0.550457		ENSMUSG00000025044	Msr1	0.947025	5.72512	3.58826	0.00078035	0.109821	-0.706435		ENSMUSG00000028437	Ubap1	0.774972	5.6335	4.02922	0.000199204	0.0322825	0.520147
ENSMUSG00000001123	Lgals9	1.30986	7.02786	5.11686	5.43475e-06	0.000719236	3.89096		ENSMUSG00000054072	Iigp1	1.86244	6.49799	4.10834	0.00015485	0.0193745	0.670599		ENSMUSG00000109570	Gm44624	3.28697	-1.17802	3.58408	0.000790243	0.109821	-1.40412		ENSMUSG00000000275	Trim25	0.759897	6.5484	4.02078	0.00020461	0.0328458	0.380593
ENSMUSG00000017493	Igfbp4	1.09453	8.84609	5.11443	5.48014e-06	0.000719236	3.74503		ENSMUSG00000006014	Prg4	3.44763	3.55866	4.07243	0.000173645	0.0215592	0.464443		ENSMUSG00000045932	Ifit2	3.12169	2.81198	3.5832	0.000792342	0.109821	-0.735427		ENSMUSG00000026433	Rab29	1.05253	5.34591	3.99126	0.000224638	0.0357238	0.422678
ENSMUSG00000030826	Bcat2	1.1736	3.71824	5.11365	5.49487e-06	0.000719236	3.69441		ENSMUSG00000020107	Anapc16	0.666619	6.2156	4.07027	0.000174846	0.0215592	0.579932		ENSMUSG00000029553	Tfec	1.82462	3.20023	3.58257	0.000793841	0.109821	-0.578069		ENSMUSG00000090222	Ifi203-ps	3.1977	0.760127	3.98232	0.000231072	0.036177	-0.107518
ENSMUSG00000038776	Ephx1	1.90287	5.36121	5.10433	5.67286e-06	0.000736865	3.85896		ENSMUSG00000023903	Mmp25	1.59894	3.65201	4.05191	0.00018536	0.0225974	0.66552		ENSMUSG00000003518	Dusp3	0.850122	5.12363	3.57591	0.000809923	0.111142	-0.688681		ENSMUSG00000038507	Parp12	1.50432	5.64398	3.9814	0.00023174	0.036177	0.379948
ENSMUSG00000060739	Nsa2	1.59671	4.92215	5.0589	6.62545e-06	0.00084766	3.71969		ENSMUSG00000022651	Retnlg	1.65238	4.40079	4.04981	0.0001866	0.0225974	0.680636		ENSMUSG00000054203	Ifi205	1.57427	5.05944	3.56922	0.000826395	0.111539	-0.674888		ENSMUSG00000052776	Oas1a	2.76015	2.54583	3.97157	0.000239041	0.0363948	0.111963
ENSMUSG00000028378	Ptgr1	1.03943	5.62574	5.05664	6.6767e-06	0.000847841	3.73609		ENSMUSG00000004070	Hmox2	3.02525	0.357317	4.04872	0.000187249	0.0225974	-0.178219		ENSMUSG00000018927	Ccl6	1.20701	9.34591	3.566	0.00083446	0.111539	-1.10976		ENSMUSG00000029605	Oas1b	2.55688	2.67507	3.97089	0.000239552	0.0363948	0.255511
ENSMUSG00000058135	Gstm1	1.60025	6.32678	5.04446	6.96008e-06	0.000866251	3.64998		ENSMUSG00000007589	Tinf2	2.08745	2.86013	4.02817	0.000199872	0.0239508	0.32262		ENSMUSG00000042190	Cmklr1	1.2869	4.61722	3.56552	0.000835649	0.111539	-0.672044		ENSMUSG00000037849	Ifi206	3.71361	1.85575	3.9636	0.000245124	0.0369118	0.0961545
ENSMUSG00000024844	Banf1	1.00265	6.84921	5.04385	6.9744e-06	0.000866251	3.6456		ENSMUSG00000031818	Cox4i1	0.605928	8.4464	4.01738	0.000206821	0.024327	0.214989		ENSMUSG00000009687	Fxyd5	0.649453	7.41097	3.56159	0.000845588	0.111539	-0.986599		ENSMUSG00000009687	Fxyd5	0.743584	7.41097	3.95752	0.000249857	0.0371706	0.130835
ENSMUSG00000034818	Celf5	4.1927	-0.125242	5.0409	7.04501e-06	0.00086868	1.45014		ENSMUSG00000028278	Rragd	3.51428	0.678766	4.01508	0.000208338	0.024327	-0.509431		ENSMUSG00000052776	Oas1a	2.48282	2.54583	3.55601	0.000859896	0.112554	-0.930614		ENSMUSG00000024309	Pfdn6	1.20274	5.81775	3.9558	0.000251212	0.0371706	0.316867
ENSMUSG00000005378	Bud23	1.54084	4.23243	5.01624	7.66269e-06	0.00092474	3.38732		ENSMUSG00000029829	Tmem213	1.20537	4.32588	4.01448	0.00020873	0.024327	0.544788		ENSMUSG00000078920	Ifi47	1.38202	6.49998	3.54829	0.000880051	0.113501	-0.918099		ENSMUSG00000024308	Tapbp	0.872286	8.82654	3.95236	0.000253946	0.0372513	-0.0072735
ENSMUSG00000015656	Hspa8	0.889209	8.0518	5.00881	7.85905e-06	0.000941757	3.45735		ENSMUSG00000045438	Cox19	0.773877	5.09274	4.01175	0.000210544	0.0243716	0.529433		ENSMUSG00000040296	Ddx58	1.10957	5.61863	3.54129	0.000898707	0.11498	-0.798165		ENSMUSG00000022257	Laptm4b	0.765887	6.39572	3.9354	0.000267861	0.0383018	0.150322
ENSMUSG00000078812	Eif5a	1.14015	8.7597	5.00081	8.07598e-06	0.000960985	3.40141		ENSMUSG00000048852	Gm12185	3.03144	-1.20783	4.00894	0.000212425	0.0244231	-0.530055		ENSMUSG00000015947	Fcgr1	2.34926	3.97996	3.53863	0.000905904	0.115036	-0.7179		ENSMUSG00000003545	Fosb	1.78726	3.24798	3.91789	0.000282984	0.0398414	0.330309
ENSMUSG00000025260	Hsd17b10	0.882505	5.48941	4.96918	8.99329e-06	0.00104815	3.45969		ENSMUSG00000030695	Aldoa	0.668113	9.27955	4.00337	0.000216198	0.0245804	0.125627		ENSMUSG00000002307	Daxx	0.763204	6.26665	3.52855	0.000933684	0.115482	-0.985442		ENSMUSG00000024644	Cndp2	1.12432	6.07261	3.91753	0.00028331	0.0398414	0.114126
ENSMUSG00000070319	Eif3g	0.813881	6.32572	4.95954	9.29267e-06	0.00107567	3.3982		ENSMUSG00000032314	Etfa	1.19474	4.38664	3.99757	0.000220205	0.0247493	0.550773		ENSMUSG00000022150	Dab2	1.05604	7.4896	3.52756	0.000936427	0.115482	-1.10105		ENSMUSG00000018927	Ccl6	1.36374	9.34591	3.90712	0.000292696	0.0408239	-0.1504
ENSMUSG00000064326	Siva1	1.9501	4.33872	4.95115	9.56114e-06	0.0010919	3.28572		ENSMUSG00000034187	Nsf	0.977951	5.39067	3.99631	0.00022108	0.0247493	0.476451		ENSMUSG00000022664	Slc35a5	0.95184	4.65684	3.52291	0.000949561	0.115482	-0.783197		ENSMUSG00000030560	Ctsc	0.716403	8.16213	3.89256	0.000306343	0.0420381	-0.127846
ENSMUSG00000006699	Cdc42	0.7253	8.62965	4.9448	9.76964e-06	0.00110093	3.22793		ENSMUSG00000087477	Gm13822	3.43761	-0.244733	3.98054	0.00023237	0.0256754	-0.640647		ENSMUSG00000036908	Unc93b1	0.779078	8.02282	3.52145	0.000953717	0.115482	-1.19543		ENSMUSG00000068246	Apol9b	2.4068	4.30524	3.87933	0.000319269	0.0434615	0.223468
ENSMUSG00000073702	Rpl31	0.809069	8.74572	4.92132	1.05793e-05	0.00116894	3.12765		ENSMUSG00000109570	Gm44624	3.2463	-1.17802	3.97329	0.00023775	0.0259331	-0.679196		ENSMUSG00000024675	Ms4a4c	3.77976	3.58699	3.52033	0.000956923	0.115482	-0.940199		ENSMUSG00000015947	Fcgr1	2.53995	3.97996	3.86773	0.000331037	0.0447058	0.153216
ENSMUSG00000001964	Emd	1.6904	4.65348	4.90987	1.09981e-05	0.00120078	3.22304		ENSMUSG00000047215	Rpl9	0.551912	8.58895	3.96823	0.00024157	0.0261819	0.0529797		ENSMUSG00000029465	Arpc3	0.632452	8.84967	3.51371	0.000976023	0.116958	-1.2678		ENSMUSG00000026104	Stat1	1.47011	7.38259	3.85997	0.000339146	0.0454402	-0.164039
ENSMUSG00000000563	Atp5f1	1.06053	6.69431	4.90958	1.10086e-05	0.00120078	3.22206		ENSMUSG00000053279	Aldh1a1	0.969274	7.32361	3.96517	0.00024391	0.0262682	0.125104		ENSMUSG00000066677	Ifi208	3.20116	1.48666	3.50768	0.000993752	0.11825	-1.0898		ENSMUSG00000094796	BC147527	2.66364	2.13345	3.85475	0.000344707	0.0458245	-0.00296218
ENSMUSG00000018927	Ccl6	1.49426	9.34591	4.90356	1.12353e-05	0.00121	3.07658		ENSMUSG00000027073	Prg2	3.41979	0.250066	3.95675	0.000250463	0.0266222	-0.292569		ENSMUSG00000035373	Ccl7	1.93656	5.60262	3.49698	0.00102596	0.119696	-0.856824		ENSMUSG00000022587	Ly6e	0.709157	10.7412	3.84449	0.000355886	0.0469438	-0.477365
ENSMUSG00000025967	Eef1b2	0.848739	8.25838	4.89287	1.16494e-05	0.00123892	3.06514		ENSMUSG00000031938	4931406C07Rik	0.879903	5.69844	3.95618	0.000250912	0.0266222	0.284639		ENSMUSG00000020326	Ccng1	0.866179	5.83406	3.49664	0.00102701	0.119696	-0.971301		ENSMUSG00000023087	Noct	1.01552	4.70767	3.84126	0.000359479	0.047053	0.0540218
ENSMUSG00000062054	Iah1	2.16402	3.11582	4.88323	1.20358e-05	0.00126623	2.63946		ENSMUSG00000105504	Gbp5	1.95162	3.35294	3.94092	0.000263251	0.0272701	0.324327		ENSMUSG00000022876	Samsn1	1.10644	4.40122	3.48234	0.00107169	0.123134	-0.857223		ENSMUSG00000038668	Lpar1	0.950682	6.37915	3.83041	0.000371808	0.0479294	-0.184552
ENSMUSG00000062006	Rpl34	0.965817	8.85253	4.88191	1.20896e-05	0.00126623	2.99411		ENSMUSG00000032220	Myo1e	0.613196	6.07261	3.9391	0.000264763	0.0272701	0.197761		ENSMUSG00000021423	Ly86	1.06201	5.35647	3.47979	0.00107982	0.123134	-1.04479		ENSMUSG00000031495	Cd209d	2.15817	4.47216	3.8213	0.00038247	0.0489332	0.0360615
ENSMUSG00000037742	Eef1a1	1.34753	8.30104	4.88094	1.21295e-05	0.00126623	3.02141		ENSMUSG00000041827	Oasl1	1.95916	4.26827	3.93757	0.000266041	0.0272701	0.354661		ENSMUSG00000027840	Wnt2b	3.26643	-0.956178	3.47698	0.00108888	0.123134	-1.50708		ENSMUSG00000060183	Cxcl11	4.29756	0.39137	3.81884	0.000385403	0.0489404	-0.618351
ENSMUSG00000024782	Ak3	0.982838	6.71054	4.87612	1.23288e-05	0.00127617	3.09722		ENSMUSG00000030711	Sult1a1	2.55872	2.0647	3.93743	0.000266154	0.0272701	-0.206946		ENSMUSG00000032690	Oas2	1.73577	4.58883	3.4769	0.00108915	0.123134	-0.878328		ENSMUSG00000040483	Xaf1	1.7338	5.27781	3.81397	0.000391261	0.0493163	-0.0474738
ENSMUSG00000008892	Vdac3	1.32685	4.3498	4.85481	1.32494e-05	0.00135001	3.02185		ENSMUSG00000037742	Eef1a1	1.05143	8.30104	3.93524	0.000267993	0.0272701	-0.033861		ENSMUSG00000002107	Celf2	0.399568	8.22794	3.47254	0.00110335	0.123134	-1.3368		ENSMUSG00000063229	Ldha	0.683183	8.74824	3.80704	0.000399749	0.0500157	-0.421204
ENSMUSG00000067274	Rplp0	0.821619	10.3749	4.85098	1.34219e-05	0.00135716	2.81709		ENSMUSG00000110631	Gm42047	3.28723	0.246423	3.93135	0.000271285	0.0273147	-0.505869		ENSMUSG00000108353	Gm45205	2.94461	-1.11776	3.47138	0.00110716	0.123134	-1.45761		ENSMUSG00000038776	Ephx1	1.57625	5.36121	3.79723	0.000412076	0.0511816	-0.0727294
ENSMUSG00000041355	Ssr2	0.95049	6.39293	4.84797	1.35588e-05	0.00135716	3.03739		ENSMUSG00000035373	Ccl7	1.98788	5.60262	3.92265	0.000278799	0.0279061	0.32517		ENSMUSG00000049775	Tmsb4x	0.56758	10.705	3.46571	0.00112593	0.124408	-1.5479		ENSMUSG00000029322	Plac8	1.19514	7.44508	3.78858	0.000423243	0.0521877	-0.363445
ENSMUSG00000017707	Serinc3	0.509725	9.13939	4.84336	1.37718e-05	0.00136244	2.86295		ENSMUSG00000029810	Tmem176b	0.722519	8.4211	3.92031	0.000280845	0.0279465	-0.0768185		ENSMUSG00000025647	Shisa5	0.526857	8.32852	3.46349	0.00113337	0.124422	-1.33944		ENSMUSG00000006344	Ggt5	1.5825	3.13512	3.78594	0.000426716	0.0522374	-0.0389698
ENSMUSG00000003072	Atp5d	0.684797	7.79779	4.83993	1.3932e-05	0.00136664	2.92777		ENSMUSG00000029534	St7	1.84391	3.36006	3.91459	0.000285928	0.0281271	0.19547		ENSMUSG00000026536	Ifi211	1.78905	5.33518	3.45503	0.00116215	0.125542	-0.976906		ENSMUSG00000042747	Krtcap2	0.720784	8.4548	3.77981	0.000434877	0.0528562	-0.503414
ENSMUSG00000057863	Rpl36	1.19812	7.49737	4.82279	1.4761e-05	0.00142712	2.88686		ENSMUSG00000078920	Ifi47	1.35146	6.49998	3.91455	0.000285966	0.0281271	0.122725		ENSMUSG00000062488	Ifit3b	3.29275	1.8498	3.44234	0.00120667	0.126626	-1.26087		ENSMUSG00000020346	Mgat1	0.924048	5.33639	3.76922	0.000449311	0.0542232	-0.180405
ENSMUSG00000031848	Lsm4	0.945099	6.50015	4.81755	1.50241e-05	0.00144435	2.93222		ENSMUSG00000019818	Cd164	0.521656	7.64135	3.90993	0.000290133	0.028373	-0.0403599		ENSMUSG00000027322	Siglec1	2.46511	3.29249	3.44178	0.00120866	0.126626	-1.11034		ENSMUSG00000019987	Arg1	1.09428	8.58417	3.75768	0.000465582	0.055401	-0.545151
ENSMUSG00000041881	Ndufa7	1.15758	6.59176	4.7984	1.60254e-05	0.00152835	2.86557		ENSMUSG00000085823	Gm13012	3.4383	-1.00681	3.90374	0.000295813	0.0285998	-0.770022		ENSMUSG00000031465	Angpt2	1.13732	3.98976	3.43991	0.00121537	0.126626	-0.965953		ENSMUSG00000021939	Ctsb	0.611188	9.78144	3.75211	0.000473631	0.0559674	-0.662226
ENSMUSG00000021226	Acot2	2.29409	2.96739	4.79743	1.60774e-05	0.00152835	2.2573		ENSMUSG00000005161	Prdx2	0.530114	8.04532	3.87828	0.000320323	0.030332	-0.170526		ENSMUSG00000051243	Islr2	3.12489	-0.202742	3.43744	0.00122426	0.126626	-1.46705		ENSMUSG00000036564	Ndrg4	2.20775	2.87453	3.74785	0.00047989	0.0563159	-0.290579
ENSMUSG00000022010	Tsc22d1	1.05502	6.90937	4.79252	1.63459e-05	0.00154523	2.82196		ENSMUSG00000058407	Txndc9	0.582034	6.45968	3.87468	0.000323939	0.0304538	-0.0306153		ENSMUSG00000043832	Clec4a3	1.6684	4.7853	3.43645	0.00122786	0.126626	-1.00675		ENSMUSG00000059108	Ifitm6	2.61922	2.44388	3.73879	0.000493442	0.0575097	-0.346551
ENSMUSG00000022354	Ndufb9	0.712058	7.2032	4.78933	1.65222e-05	0.00155327	2.80369		ENSMUSG00000091133	Gm17108	3.81975	-0.670365	3.8668	0.000331999	0.0310401	-0.827967		ENSMUSG00000024371	C2	2.19835	2.97226	3.42809	0.00125855	0.127676	-1.02072		ENSMUSG00000041782	Lad1	0.805225	6.89718	3.72614	0.000512989	0.0593811	-0.499627
ENSMUSG00000000326	Comt	1.75669	5.10926	4.774	1.73964e-05	0.00162647	2.8371		ENSMUSG00000020097	Sgpl1	0.705035	6.72051	3.86296	0.000335996	0.031138	-0.0800633		ENSMUSG00000031532	Saraf	0.615252	7.06796	3.42591	0.00126667	0.127676	-1.33871		ENSMUSG00000038147	Cd84	0.977037	5.75093	3.70681	0.000544292	0.0621589	-0.407587
ENSMUSG00000030744	Rps3	1.04926	9.16365	4.77124	1.75585e-05	0.00163076	2.61999		ENSMUSG00000009281	Rarres2	1.97847	4.20026	3.85827	0.00034094	0.0313591	0.164098		ENSMUSG00000007891	Ctsd	0.507544	9.06658	3.42554	0.00126806	0.127676	-1.5055		ENSMUSG00000060063	Alox5ap	1.16676	5.77559	3.70401	0.00054898	0.0622763	-0.387361
ENSMUSG00000072596	Ear2	3.47443	0.502894	4.76996	1.7634e-05	0.00163076	1.49369		ENSMUSG00000037060	Cavin3	0.928985	5.74915	3.85056	0.000349227	0.0316024	-0.00369409		ENSMUSG00000073411	H2-D1	1.03052	10.2188	3.41787	0.00129706	0.129828	-1.61843		ENSMUSG00000040026	Saa3	1.63902	7.29259	3.69946	0.000556669	0.0623176	-0.589365
ENSMUSG00000063931	Pepd	1.27631	4.45593	4.76685	1.78191e-05	0.00163898	2.76551		ENSMUSG00000020790	Ankfy1	0.614292	6.20309	3.85036	0.00034945	0.0316024	-0.0690579		ENSMUSG00000073490	Ifi207	1.62905	4.66494	3.41482	0.00130875	0.130232	-1.02665		ENSMUSG00000091649	Phf11b	1.99875	4.1533	3.69334	0.000567179	0.0630214	-0.280146
ENSMUSG00000078672	Mup20	4.59921	-1.25189	4.76325	1.8036e-05	0.00165	0.933416		ENSMUSG00000023064	Sncg	2.79986	1.89213	3.85004	0.000349793	0.0316024	-0.328444		ENSMUSG00000069892	9930111J21Rik2	4.22903	1.33029	3.40882	0.00133209	0.131022	-1.38807		ENSMUSG00000075602	Ly6a	0.68027	10.4394	3.69151	0.000570363	0.0630214	-0.897854
ENSMUSG00000003309	Ap1m2	1.01711	4.9767	4.7572	1.84065e-05	0.0016749	2.79943		ENSMUSG00000073489	Ifi204	1.48117	5.83591	3.84892	0.000351014	0.0316024	0.0698062		ENSMUSG00000109973	Gm45397	2.2088	1.76856	3.40672	0.00134037	0.131079	-1.22367		ENSMUSG00000029030	Tprgl	0.560409	6.5743	3.68692	0.000578417	0.0630919	-0.59446
ENSMUSG00000061477	Rps7	1.08025	7.21011	4.74688	1.90556e-05	0.00171561	2.65777		ENSMUSG00000026104	Stat1	1.24936	7.38259	3.83768	0.000363501	0.0323839	-0.2132		ENSMUSG00000060550	H2-Q7	1.52589	7.52095	3.39762	0.00137672	0.132	-1.44668		ENSMUSG00000031903	Pla2g15	0.989279	5.9668	3.68065	0.000589602	0.0639023	-0.551952
ENSMUSG00000073616	Cops9	0.736479	7.33365	4.73597	1.97659e-05	0.00177019	2.62827		ENSMUSG00000020641	Rsad2	1.66009	6.4495	3.82199	0.000381651	0.0336485	-0.0262012		ENSMUSG00000055447	Cd47	0.551308	8.61142	3.3966	0.00138082	0.132	-1.57133		ENSMUSG00000027078	Ube2l6	1.79644	4.15317	3.66948	0.000610022	0.065697	-0.351553
ENSMUSG00000079435	Rpl36a	0.692452	8.86128	4.73397	1.98988e-05	0.00177109	2.51914		ENSMUSG00000073555	Gm4951	2.60145	2.9388	3.81945	0.000384666	0.0337395	-0.207458		ENSMUSG00000029063	Nadk	0.702503	5.86511	3.39406	0.00139119	0.132249	-1.28287		ENSMUSG00000029063	Nadk	0.774726	5.86511	3.66737	0.000613963	0.0657056	-0.559402
ENSMUSG00000027784	Ppm1l	1.89149	3.41891	4.73144	2.00683e-05	0.00177109	2.44588		ENSMUSG00000030275	Etnk1	0.683446	6.69671	3.81319	0.000392211	0.0339626	-0.232297		ENSMUSG00000021242	Npc2	0.567139	8.8212	3.38717	0.00141959	0.1336	-1.59768		ENSMUSG00000029875	Ccdc184	2.68856	0.721455	3.66224	0.000623615	0.0663214	-0.753889
ENSMUSG00000029718	Pcolce	0.88886	7.27911	4.7237	2.0596e-05	0.00178728	2.58807		ENSMUSG00000019054	Fis1	0.686571	6.92164	3.8131	0.000392322	0.0339626	-0.265092		ENSMUSG00000062960	Kdr	0.873714	5.03138	3.385	0.00142866	0.1336	-1.24796		ENSMUSG00000032590	Apeh	0.815836	5.24748	3.64935	0.000648568	0.0677057	-0.541364
ENSMUSG00000001783	Rtcb	0.572162	7.21763	4.72261	2.06714e-05	0.00178728	2.5785		ENSMUSG00000062270	Morf4l1	0.890097	5.13238	3.81074	0.000395193	0.0339626	-0.0367956		ENSMUSG00000000290	Itgb2	0.899106	5.42896	3.3811	0.00144509	0.1336	-1.26819		ENSMUSG00000054203	Ifi205	1.62819	5.05944	3.6424	0.000662407	0.0687288	-0.498715
ENSMUSG00000018858	Mrpl58	1.36721	4.59456	4.72231	2.0692e-05	0.00178728	2.64208		ENSMUSG00000022037	Clu	0.721749	11.6605	3.80753	0.000399147	0.0340278	-0.647344		ENSMUSG00000000204	Slfn4	2.28289	4.22698	3.3808	0.00144638	0.1336	-1.08644		ENSMUSG00000063286	Gm8995	1.23872	5.91517	3.62068	0.000707496	0.0725226	-0.656136
ENSMUSG00000053332	Gas5	0.669593	8.10912	4.69107	2.29736e-05	0.00195823	2.41129		ENSMUSG00000024091	Vapa	0.522381	7.32449	3.80688	0.000399951	0.0340278	-0.300638		ENSMUSG00000049103	Ccr2	0.984218	6.67362	3.37663	0.00146416	0.1336	-1.43514		ENSMUSG00000018906	P4ha2	0.725068	5.88909	3.61794	0.000713396	0.0726895	-0.730809
ENSMUSG00000036309	Skp1a	0.592908	7.12753	4.68492	2.34505e-05	0.00198524	2.47319		ENSMUSG00000039450	Dcxr	0.987757	5.60299	3.79815	0.000410904	0.0347858	-0.186546		ENSMUSG00000013584	Aldh1a2	2.15819	1.94797	3.37627	0.00146571	0.1336	-1.28011		ENSMUSG00000020737	Jpt1	0.777975	6.59618	3.60306	0.000746244	0.0755839	-0.811238
ENSMUSG00000026831	1700007K13Rik	4.0342	-1.80687	4.66205	2.53131e-05	0.00212181	0.205669		ENSMUSG00000018326	Ywhab	0.584897	8.14382	3.78528	0.000427587	0.0360189	-0.4466		ENSMUSG00000031283	Chrdl1	2.68291	1.77794	3.37507	0.00147087	0.1336	-1.30919		ENSMUSG00000021185	Dglucy	1.56901	3.7096	3.59926	0.000754858	0.0760039	-0.529299
ENSMUSG00000071415	Rpl23	1.06249	8.02147	4.65926	2.55497e-05	0.00212928	2.32128		ENSMUSG00000032501	Trib1	0.618378	7.07422	3.77944	0.000435375	0.0363175	-0.373598		ENSMUSG00000068606	Gm4841	2.59016	3.19547	3.37396	0.00147566	0.1336	-1.18876		ENSMUSG00000045679	Pqlc3	1.15905	4.73129	3.59523	0.000764103	0.0764823	-0.601724
ENSMUSG00000058407	Txndc9	0.724088	6.45968	4.65722	2.5724e-05	0.00212928	2.43149		ENSMUSG00000018167	Stard3	1.01155	5.55658	3.76896	0.000449683	0.0369773	-0.218531		ENSMUSG00000098557	Kctd12	0.841467	5.6693	3.37025	0.00149177	0.1336	-1.3592		ENSMUSG00000026222	Sp100	1.18178	5.94887	3.59071	0.000774592	0.0770787	-0.786876
ENSMUSG00000070803	Cited4	0.921502	6.85974	4.65459	2.59515e-05	0.00213329	2.3832		ENSMUSG00000026875	Traf1	1.01216	4.80586	3.7665	0.000453098	0.0369773	-0.115135		ENSMUSG00000038776	Ephx1	1.39635	5.36121	3.36357	0.00152122	0.134682	-1.22663		ENSMUSG00000026896	Ifih1	1.61322	4.53345	3.58733	0.000782534	0.0774162	-0.595335
ENSMUSG00000031661	Nkd1	1.09973	5.62098	4.65279	2.61072e-05	0.00213577	2.43719		ENSMUSG00000073987	Ggh	0.821371	6.07515	3.76304	0.00045796	0.0369773	-0.280191		ENSMUSG00000079227	Ccr5	0.877947	5.89493	3.35983	0.00153794	0.134682	-1.38074		ENSMUSG00000019818	Cd164	0.571841	7.64135	3.56696	0.000832035	0.0813673	-1.02997
ENSMUSG00000050777	Tmem37	1.28013	4.90295	4.64982	2.63675e-05	0.00213652	2.46665		ENSMUSG00000054404	Slfn5	1.3191	6.42447	3.7624	0.000458863	0.0369773	-0.296887		ENSMUSG00000031133	Arhgef6	0.930913	4.05106	3.35341	0.00156706	0.136047	-1.19552		ENSMUSG00000021242	Npc2	0.619719	8.8212	3.56465	0.000837847	0.0814674	-1.12981
ENSMUSG00000034187	Nsf	1.15706	5.39067	4.64238	2.70295e-05	0.0021744	2.44678		ENSMUSG00000022283	Pabpc1	0.996529	9.77073	3.75431	0.000470436	0.0375819	-0.672775		ENSMUSG00000040339	Fam102b	0.8116	6.41132	3.34232	0.00161861	0.139808	-1.52296		ENSMUSG00000006356	Crip2	0.766664	6.93847	3.56252	0.00084322	0.0815241	-0.984901
ENSMUSG00000029430	Ran	1.47304	6.13958	4.64171	2.70906e-05	0.0021744	2.41379		ENSMUSG00000021681	Aggf1	0.798923	5.89468	3.74491	0.000484251	0.0385047	-0.361296		ENSMUSG00000032661	Oas3	2.05658	5.21039	3.33849	0.00163676	0.139955	-1.23965		ENSMUSG00000043866	Taf10	0.76454	5.99681	3.5571	0.000857063	0.0823943	-0.872233
ENSMUSG00000031780	Ccl17	1.40329	5.72152	4.63472	2.77291e-05	0.00220485	2.39607		ENSMUSG00000018102	Hist1h2bc	0.888462	6.13566	3.73872	0.000493546	0.0390597	-0.337676		ENSMUSG00000000318	Clec10a	1.24229	6.49784	3.33217	0.00166713	0.14041	-1.55515		ENSMUSG00000044894	Uqcrq	0.63535	8.35779	3.55389	0.000865378	0.0827262	-1.13368
ENSMUSG00000022437	Samm50	0.837658	6.27257	4.62386	2.875e-05	0.0022754	2.33669		ENSMUSG00000030536	Iqgap1	0.363548	9.52267	3.73568	0.000498183	0.0390597	-0.711611		ENSMUSG00000022906	Parp9	0.807746	6.40547	3.33171	0.00166937	0.14041	-1.54765		ENSMUSG00000039236	Isg20	1.47861	4.66395	3.55143	0.000871797	0.0828743	-0.699663
ENSMUSG00000036678	Aaas	0.699798	6.09866	4.62237	2.88933e-05	0.00227615	2.32229		ENSMUSG00000023048	Prr13	0.436171	7.47367	3.73544	0.000498551	0.0390597	-0.538194		ENSMUSG00000028278	Rragd	3.28052	0.678766	3.31973	0.00172855	0.142782	-1.81875		ENSMUSG00000029771	Irf5	0.950916	5.67755	3.54797	0.000880903	0.0832747	-0.885468
ENSMUSG00000020460	Rps27a	0.971163	7.96977	4.61719	2.93955e-05	0.00230504	2.20051		ENSMUSG00000041782	Lad1	0.681364	6.89718	3.73273	0.000502708	0.0390597	-0.47334		ENSMUSG00000020184	Mdm2	0.623443	6.5819	3.31632	0.00174578	0.142818	-1.59139		ENSMUSG00000031216	Stard8	1.90586	3.80182	3.5426	0.000895205	0.0836758	-0.683306
ENSMUSG00000052456	Asna1	1.13359	5.32515	4.61178	2.99301e-05	0.00230895	2.3501		ENSMUSG00000020238	Ncln	0.768651	5.68711	3.72996	0.000507003	0.0392144	-0.365042		ENSMUSG00000062515	Fabp4	1.65125	6.58165	3.31159	0.00176991	0.143706	-1.6723		ENSMUSG00000058443	Rpl10-ps3	1.33572	3.75911	3.54085	0.000899899	0.0836758	-0.68022
ENSMUSG00000003037	Rab8a	0.692782	6.60341	4.60899	3.02086e-05	0.00230895	2.2649		ENSMUSG00000034818	Celf5	3.19965	-0.125242	3.71824	0.000525565	0.0399242	-0.962915		ENSMUSG00000072620	Slfn2	0.791585	6.96248	3.31088	0.00177355	0.143706	-1.61847		ENSMUSG00000012519	Mlkl	1.26591	4.17503	3.53833	0.000906718	0.0838517	-0.7262
ENSMUSG00000044667	Plppr4	3.88939	-1.06763	4.60813	3.02953e-05	0.00230895	0.19827		ENSMUSG00000063286	Gm8995	1.11034	5.91517	3.71268	0.000534597	0.0403326	-0.371233		ENSMUSG00000024803	Ankrd1	1.18251	6.04239	3.30814	0.00178772	0.143706	-1.54961		ENSMUSG00000054404	Slfn5	1.42963	6.42447	3.53378	0.000919157	0.0841398	-0.966875
ENSMUSG00000057278	Snrpg	0.893766	6.71283	4.60745	3.0364e-05	0.00230895	2.24869		ENSMUSG00000069833	Ahnak	0.435672	9.29212	3.71202	0.000535683	0.0403326	-0.763894		ENSMUSG00000035778	Ggta1	0.868892	5.15648	3.30762	0.00179042	0.143706	-1.50189		ENSMUSG00000068606	Gm4841	2.69875	3.19547	3.53258	0.000922468	0.0841398	-0.774833
ENSMUSG00000028797	Tmem234	1.0189	6.75765	4.60709	3.04009e-05	0.00230895	2.25678		ENSMUSG00000027775	Mfsd1	0.612569	7.52813	3.70691	0.000544119	0.0406085	-0.613985		ENSMUSG00000021069	Pygl	0.603212	5.75799	3.30468	0.00180576	0.144236	-1.54438		ENSMUSG00000034947	Tmem106a	0.9725	5.78191	3.53179	0.000924668	0.0841398	-0.926796
ENSMUSG00000049299	Trappc1	0.988957	5.65799	4.60644	3.0466e-05	0.00230895	2.32094		ENSMUSG00000028843	Sh3bgrl3	1.69349	4.65523	3.69877	0.00055784	0.0414507	-0.273272		ENSMUSG00000032357	Tinag	3.24564	-1.49598	3.30311	0.00181397	0.144236	-1.87758		ENSMUSG00000021508	Cxcl14	0.869508	7.47162	3.52868	0.000933295	0.0842072	-1.12398
ENSMUSG00000024601	Isoc1	0.863775	6.2058	4.60447	3.06665e-05	0.00230895	2.28185		ENSMUSG00000022136	Dnajc3	0.507474	7.24447	3.69474	0.000564766	0.0417829	-0.640367		ENSMUSG00000031886	Ces2e	3.39678	-0.372277	3.28959	0.00188637	0.149047	-1.91723		ENSMUSG00000004266	Ptpn6	0.628524	6.30805	3.52741	0.000936856	0.0842072	-1.02028
ENSMUSG00000037649	H2-DMa	1.1456	5.88209	4.60279	3.08382e-05	0.00231164	2.27378		ENSMUSG00000023456	Tpi1	0.6595	7.69339	3.69223	0.000569115	0.0419224	-0.672819		ENSMUSG00000024397	Aif1	1.02023	6.53622	3.28856	0.00189199	0.149047	-1.6719		ENSMUSG00000000184	Ccnd2	0.702045	9.23244	3.5262	0.000940254	0.0842072	-1.3018
ENSMUSG00000023367	Tmem176a	0.836305	9.17585	4.60131	3.09908e-05	0.00231289	2.05614		ENSMUSG00000034855	Cxcl10	3.44489	1.23967	3.68888	0.000574971	0.0420617	-0.781004		ENSMUSG00000043017	Ptgir	2.64843	1.61747	3.28213	0.0019275	0.150655	-1.60529		ENSMUSG00000052681	Rap1b	0.528992	8.42354	3.52235	0.000951139	0.084736	-1.22485
ENSMUSG00000026701	Prdx6	0.649171	7.66509	4.59665	3.14745e-05	0.00233161	2.15461		ENSMUSG00000029417	Cxcl9	2.4144	6.52614	3.68832	0.00057595	0.0420617	-0.573311		ENSMUSG00000019370	Calm3	0.691895	8.14725	3.28108	0.00193337	0.150655	-1.8749		ENSMUSG00000035735	Dagla	2.37454	1.68631	3.51664	0.000967529	0.0857473	-0.929221
ENSMUSG00000030654	Arl6ip1	0.660283	8.22789	4.58984	3.2195e-05	0.00233161	2.11391		ENSMUSG00000018858	Mrpl58	1.06646	4.59456	3.68564	0.000580673	0.0422253	-0.316474		ENSMUSG00000053318	Slamf8	1.36527	4.19676	3.27322	0.0019777	0.151975	-1.39324		ENSMUSG00000039997	Ifi203	1.45604	5.83883	3.51334	0.000977111	0.0860568	-0.96217
ENSMUSG00000027663	Zmat3	0.799007	5.7305	4.58979	3.22008e-05	0.00233161	2.25369		ENSMUSG00000048758	Rpl29	1.29052	5.03388	3.67511	0.000599642	0.042982	-0.368405		ENSMUSG00000021384	Susd3	2.63919	1.55063	3.27294	0.00197934	0.151975	-1.52062		ENSMUSG00000029780	Nt5c3	0.712847	6.34494	3.50516	0.00100127	0.0869264	-1.07783
ENSMUSG00000026895	Ndufa8	0.827574	6.24175	4.58421	3.28032e-05	0.00235518	2.20587		ENSMUSG00000022906	Parp9	0.775474	6.40547	3.67427	0.000601182	0.042982	-0.619575		ENSMUSG00000002699	Lcp2	0.801044	5.58649	3.27073	0.00199195	0.151975	-1.61074		ENSMUSG00000003518	Dusp3	0.844401	5.12363	3.49537	0.00103091	0.0886787	-0.936714
ENSMUSG00000076432	Ywhaq	0.728603	7.31792	4.57893	3.33823e-05	0.00237671	2.12575		ENSMUSG00000060063	Alox5ap	1.01729	5.77559	3.67057	0.000607996	0.0432873	-0.454353		ENSMUSG00000031453	Rasa3	0.695376	5.87766	3.2678	0.00200885	0.151975	-1.6733		ENSMUSG00000069833	Ahnak	0.494938	9.29212	3.49506	0.00103187	0.0886787	-1.37568
ENSMUSG00000002768	Mea1	3.26707	1.60447	4.57044	3.43374e-05	0.00243452	1.16838		ENSMUSG00000063229	Ldha	0.54972	8.74824	3.66712	0.000614431	0.0435525	-0.828794		ENSMUSG00000035208	Slfn8	1.25548	4.48887	3.26768	0.00200954	0.151975	-1.39335		ENSMUSG00000041801	Phlda3	0.731621	5.67951	3.47669	0.00108983	0.0931396	-1.03724
ENSMUSG00000021361	Tmem14c	1.14931	6.67193	4.56247	3.52567e-05	0.00248933	2.11494		ENSMUSG00000017969	Ptgis	1.64957	4.29415	3.66583	0.00061684	0.0435525	-0.356362		ENSMUSG00000024064	Galnt14	2.63396	-1.99411	3.26597	0.00201949	0.152052	-1.90785		ENSMUSG00000063694	Cycs	1.08744	5.54601	3.47518	0.00109473	0.0931396	-1.0919
ENSMUSG00000026032	Ndufb3	0.850358	7.52778	4.55032	3.67055e-05	0.00258091	2.02368		ENSMUSG00000079017	Ifi27l2a	1.63475	6.00038	3.64884	0.000649572	0.0452076	-0.475822		ENSMUSG00000040552	C3ar1	0.94513	7.3633	3.23784	0.00218961	0.162701	-1.86621		ENSMUSG00000024601	Isoc1	0.748718	6.2058	3.46989	0.00111206	0.0941431	-1.15712
ENSMUSG00000081274	Gm15727	3.5389	-1.1399	4.54438	3.74351e-05	0.00260129	-0.0348438		ENSMUSG00000034825	Nrip3	1.60311	2.97139	3.64784	0.000651544	0.0452076	-0.490227		ENSMUSG00000023169	Slc38a1	0.741025	6.68696	3.23569	0.00220316	0.162996	-1.83013		ENSMUSG00000030695	Aldoa	0.694208	9.27955	3.45791	0.0011523	0.0968114	-1.45435
ENSMUSG00000003528	Slc25a1	0.82488	5.98373	4.54048	3.79219e-05	0.00262309	2.10024		ENSMUSG00000018008	Cyth4	0.696209	6.01258	3.64682	0.000653565	0.0452076	-0.616191		ENSMUSG00000027293	Ehd4	0.680666	6.66827	3.22659	0.00226135	0.164008	-1.83584		ENSMUSG00000032397	Tipin	0.966026	4.95281	3.45713	0.00115496	0.0968114	-0.990534
ENSMUSG00000004207	Psap	1.37649	7.70634	4.53803	3.82301e-05	0.0026337	1.99203		ENSMUSG00000008682	Rpl10	1.30417	5.72184	3.63996	0.000667328	0.0455827	-0.57284		ENSMUSG00000023067	Cdkn1a	0.837673	8.33235	3.22454	0.00227468	0.164008	-1.9689		ENSMUSG00000040552	C3ar1	1.0389	7.3633	3.45354	0.0011673	0.0968913	-1.31332
ENSMUSG00000023153	Tmem52	3.93714	-0.475003	4.53637	3.84415e-05	0.00263759	0.276368		ENSMUSG00000007891	Ctsd	0.46544	9.06658	3.6378	0.000671722	0.0455827	-0.939343		ENSMUSG00000036564	Ndrg4	1.92256	2.87453	3.22017	0.00230331	0.165372	-1.56639		ENSMUSG00000057177	Gsk3a	0.694778	5.86478	3.44684	0.00119069	0.0978034	-1.172
ENSMUSG00000047238	Mageh1	2.34238	2.68319	4.52505	3.9909e-05	0.00272728	1.53909		ENSMUSG00000012848	Rps5	0.3918	10.8413	3.63741	0.000672505	0.0455827	-1.09197		ENSMUSG00000022878	Adipoq	2.68053	3.80249	3.21573	0.00233272	0.16678	-1.50082		ENSMUSG00000031227	Magee1	2.29546	1.82131	3.44173	0.00120883	0.0984181	-1.15516
ENSMUSG00000024132	Eci1	0.933059	5.12577	4.52151	4.03781e-05	0.00274795	2.07848		ENSMUSG00000073411	H2-D1	0.953393	10.2188	3.63616	0.000675061	0.0455827	-1.02906		ENSMUSG00000041607	Mbp	0.96664	4.9955	3.21309	0.00235043	0.167238	-1.62574		ENSMUSG00000023341	Mx2	2.88807	2.30597	3.43737	0.00122453	0.0992221	-1.02848
ENSMUSG00000019470	Xab2	0.925186	4.47519	4.51649	4.10536e-05	0.00276103	2.04715		ENSMUSG00000004814	Ccl24	2.58302	4.67036	3.63378	0.000679964	0.0457323	-0.438631		ENSMUSG00000079418	Atg4a	1.87566	2.60678	3.21085	0.0023655	0.167238	-1.52608		ENSMUSG00000073987	Ggh	0.876394	6.07515	3.42666	0.00126386	0.101151	-1.23462
ENSMUSG00000001020	S100a4	1.03695	6.97456	4.51531	4.12143e-05	0.00276103	1.96228		ENSMUSG00000028268	Gbp3	1.50082	5.57628	3.62717	0.000693728	0.0458874	-0.59929		ENSMUSG00000023064	Sncg	2.60226	1.89213	3.20682	0.00239286	0.167238	-1.70221		ENSMUSG00000024725	Ostf1	0.663291	6.57603	3.42604	0.00126617	0.101151	-1.30614
ENSMUSG00000035885	Cox8a	2.30261	6.28925	4.51102	4.18037e-05	0.00278953	1.99834		ENSMUSG00000049502	Dtx3l	0.886893	6.02083	3.6246	0.000699158	0.0458874	-0.64215		ENSMUSG00000031520	Vegfc	3.05018	0.129489	3.20226	0.00242421	0.167238	-1.91003		ENSMUSG00000073490	Ifi207	1.64358	4.66494	3.41554	0.00130598	0.10342	-1.04347
ENSMUSG00000026473	Glul	0.663477	8.07238	4.50947	4.20182e-05	0.0027929	1.85845		ENSMUSG00000027472	Pdrg1	1.14296	4.4499	3.62361	0.000701253	0.0458874	-0.471686		ENSMUSG00000027009	Itga4	0.923126	4.44005	3.20178	0.00242759	0.167238	-1.63191		ENSMUSG00000053475	Tnfaip6	1.80232	3.98493	3.41433	0.00131066	0.10342	-1.02728
ENSMUSG00000034620	Rxylt1	1.01227	4.89061	4.50556	4.25635e-05	0.00281814	2.03311		ENSMUSG00000059923	Grb2	0.469371	7.05724	3.62142	0.000705912	0.0458874	-0.835092		ENSMUSG00000026896	Ifih1	1.44701	4.53345	3.19702	0.00246073	0.167728	-1.58476		ENSMUSG00000031258	Xkrx	2.70098	1.85507	3.41377	0.00131281	0.10342	-1.13502
ENSMUSG00000058952	Cfi	1.45485	5.3795	4.50206	4.30588e-05	0.00282207	1.98555		ENSMUSG00000070327	Rnf213	0.953346	6.13318	3.6195	0.000710037	0.0458874	-0.677426		ENSMUSG00000032633	Flcn	1.19461	4.27372	3.19284	0.0024902	0.168148	-1.58681		ENSMUSG00000076434	Wfdc3	2.55634	1.74143	3.40302	0.001355	0.1051	-1.13697
ENSMUSG00000037306	Man1c1	1.72254	4.85771	4.50117	4.31847e-05	0.00282207	2.01563		ENSMUSG00000015474	Ppt2	1.09706	3.87155	3.61869	0.000711788	0.0458874	-0.47773		ENSMUSG00000031444	F10	1.0474	4.56069	3.19125	0.00250148	0.168242	-1.60487		ENSMUSG00000030271	Ogg1	3.04311	-0.0978769	3.40266	0.00135646	0.1051	-1.59698
ENSMUSG00000058443	Rpl10-ps3	1.51932	3.75911	4.49835	4.35896e-05	0.002831	1.81218		ENSMUSG00000109568	Gm45074	2.85544	-0.31761	3.61459	0.000720671	0.0462752	-1.2401		ENSMUSG00000022148	Fyb	0.764545	6.54726	3.1677	0.00267471	0.176559	-2.01176		ENSMUSG00000037010	Apln	1.13665	5.23307	3.38755	0.00141803	0.109167	-1.30137
ENSMUSG00000069515	Lyz1	2.01154	3.08447	4.49477	4.41081e-05	0.00285378	1.81101		ENSMUSG00000035493	Tgfbi	0.792012	7.08731	3.61313	0.00072387	0.0463059	-0.820667		ENSMUSG00000070327	Rnf213	0.949784	6.13318	3.16754	0.00267593	0.176559	-1.88312		ENSMUSG00000026357	Rgs18	2.82678	1.7343	3.38476	0.00142968	0.109167	-1.27805
ENSMUSG00000017778	Cox7c	0.971841	7.62109	4.48969	4.48537e-05	0.00289102	1.82211		ENSMUSG00000041607	Mbp	0.961902	4.9955	3.6103	0.00073008	0.0465283	-0.57683		ENSMUSG00000025076	Casp7	1.32502	3.68845	3.16132	0.00272354	0.176559	-1.63141		ENSMUSG00000117725	AC165962.1	3.16042	0.829015	3.38144	0.00144366	0.109667	-1.48997
ENSMUSG00000011257	Pabpc4	0.763127	7.56416	4.48309	4.58402e-05	0.00294346	1.79008		ENSMUSG00000022336	Eif3e	0.610273	6.93945	3.6069	0.000737633	0.0466985	-0.869346		ENSMUSG00000027863	Cd2	1.57964	3.64745	3.15727	0.00275496	0.176559	-1.64626		ENSMUSG00000021196	Pfkp	0.789872	6.03198	3.37624	0.00146585	0.110858	-1.38492
ENSMUSG00000021520	Uqcrb	1.09995	6.29294	4.47887	4.64822e-05	0.00296233	1.8737		ENSMUSG00000025432	Avil	0.785768	4.68231	3.60538	0.000741038	0.0467018	-0.600183		ENSMUSG00000087477	Gm13822	3.11329	-0.244733	3.15488	0.00277365	0.176559	-2.15921		ENSMUSG00000114055	Gm32089	2.53662	1.22189	3.37323	0.00147883	0.110901	-1.2643
ENSMUSG00000036752	Tubb4b	1.77481	4.15639	4.47137	4.76461e-05	0.00299319	1.88375		ENSMUSG00000039831	Arhgap29	0.708679	5.77487	3.60398	0.000744162	0.0467257	-0.729827		ENSMUSG00000054263	Lifr	0.854882	5.5188	3.15373	0.00278267	0.176559	-1.90976		ENSMUSG00000109408	A930037H05Rik	2.07215	2.50754	3.3723	0.00148284	0.110901	-1.14131
ENSMUSG00000047423	AI837181	1.17714	4.81904	4.47014	4.78385e-05	0.00299319	1.92674		ENSMUSG00000041084	Ostc	0.425548	7.50011	3.60253	0.000747447	0.0467594	-0.921411		ENSMUSG00000037849	Ifi206	3.10912	1.85575	3.15344	0.00278498	0.176559	-1.81845		ENSMUSG00000019916	P4ha1	1.11959	5.07344	3.37158	0.00148598	0.110901	-1.25428
ENSMUSG00000022769	Sdf2l1	1.54006	4.71793	4.4701	4.7846e-05	0.00299319	1.92465		ENSMUSG00000073409	H2-Q6	2.07894	1.6239	3.59929	0.000754802	0.0470465	-0.860657		ENSMUSG00000030077	Chl1	1.05942	5.36931	3.15232	0.00279381	0.176559	-1.89506		ENSMUSG00000062981	Mrpl42	0.647858	6.45051	3.36637	0.00150883	0.111144	-1.48377
ENSMUSG00000032330	Cox7a2	0.812107	7.90415	4.46751	4.82558e-05	0.00300777	1.73893		ENSMUSG00000028699	Tspan1	0.945518	5.28911	3.58814	0.000780633	0.047816	-0.720211		ENSMUSG00000026786	Apbb1ip	0.630928	6.72385	3.15191	0.00279706	0.176559	-2.04942		ENSMUSG00000017723	Wfdc2	0.729698	10.186	3.36165	0.00152976	0.112073	-1.79776
ENSMUSG00000025507	Pidd1	3.22726	1.05044	4.42226	5.59958e-05	0.00342099	0.644982		ENSMUSG00000076135	Gm24276	2.54683	-0.894028	3.58455	0.000789129	0.047816	-1.39462		ENSMUSG00000006014	Prg4	2.918	3.55866	3.15179	0.00279804	0.176559	-1.68474		ENSMUSG00000022014	Epsti1	1.03355	6.87404	3.36057	0.00153462	0.112073	-1.51185
ENSMUSG00000028447	Dctn3	0.674809	6.25316	4.42097	5.62338e-05	0.00342099	1.71775		ENSMUSG00000040152	Thbs1	0.797386	8.37267	3.58352	0.000791578	0.047816	-1.06998		ENSMUSG00000026770	Il2ra	1.38233	3.26074	3.14612	0.00284327	0.177547	-1.65418		ENSMUSG00000039109	F13a1	1.20787	6.82673	3.34886	0.001588	0.114469	-1.54225
ENSMUSG00000001105	Ift20	1.10558	6.53052	4.42058	5.63063e-05	0.00342099	1.68914		ENSMUSG00000082292	Gm12250	3.60688	1.12579	3.58207	0.000795048	0.047816	-1.04524		ENSMUSG00000052384	Nrros	1.02189	5.6399	3.14547	0.00284851	0.177547	-1.96761		ENSMUSG00000025515	Muc2	3.04805	-1.34227	3.34843	0.00159001	0.114469	-1.77667
ENSMUSG00000028480	Glipr2	0.882042	6.56449	4.41275	5.7771e-05	0.00346826	1.66854		ENSMUSG00000030107	Usp18	1.31083	4.60312	3.58001	0.00079998	0.047816	-0.581974		ENSMUSG00000026005	Rpe	1.25794	3.30047	3.13347	0.00294665	0.18162	-1.68504		ENSMUSG00000003420	Fcgrt	0.83499	6.64543	3.3475	0.00159433	0.114469	-1.53358
ENSMUSG00000041084	Ostc	0.54179	7.50011	4.40549	5.91637e-05	0.00352991	1.57456		ENSMUSG00000040462	Os9	0.489297	7.32998	3.57302	0.000817002	0.0484129	-1.00583		ENSMUSG00000027559	Car3	1.8895	6.26027	3.12972	0.00297794	0.182276	-2.04883		ENSMUSG00000056708	Ier5	0.630672	7.79628	3.33978	0.00163063	0.11563	-1.6832
ENSMUSG00000007589	Tinf2	2.28892	2.86013	4.40223	5.97978e-05	0.00354537	1.05295		ENSMUSG00000061718	Ppp1r1b	0.834984	5.94179	3.57025	0.000823843	0.0485069	-0.907372		ENSMUSG00000038403	Hjv	3.66268	1.32346	3.12269	0.00303753	0.183723	-1.92793		ENSMUSG00000065987	Cd209b	1.85271	3.87981	3.33684	0.00164466	0.11563	-1.21118
ENSMUSG00000067847	Romo1	1.06618	6.05589	4.39083	6.20745e-05	0.00366458	1.62688		ENSMUSG00000034422	Parp14	1.06716	6.03102	3.56789	0.000829725	0.0485175	-0.85477		ENSMUSG00000059412	Fxyd2	2.31315	1.86498	3.12013	0.00305952	0.18396	-1.89111		ENSMUSG00000032596	Uba7	0.973212	5.90576	3.33475	0.00165466	0.11563	-1.49546
ENSMUSG00000018593	Sparc	1.29846	10.6168	4.37247	6.59174e-05	0.00381853	1.26147		ENSMUSG00000025647	Shisa5	0.469073	8.32852	3.56586	0.000834808	0.0486476	-1.08228		ENSMUSG00000030148	Clec4a2	1.02947	4.91779	3.11322	0.00311953	0.185588	-1.88315		ENSMUSG00000017969	Ptgis	1.65973	4.29415	3.33405	0.00165807	0.11563	-1.21336
ENSMUSG00000047222	Rnase2a	4.86042	-0.829285	4.3722	6.59761e-05	0.00381853	-0.0490481		ENSMUSG00000027366	Sppl2a	0.581202	7.60603	3.55154	0.000871515	0.0501575	-1.07757		ENSMUSG00000023903	Mmp25	1.38029	3.65201	3.11304	0.00312113	0.185588	-1.73496		ENSMUSG00000039208	Metrnl	1.0026	5.42537	3.33103	0.0016727	0.116174	-1.42057
ENSMUSG00000032199	Polr2m	0.741094	6.35965	4.36817	6.68494e-05	0.00385596	1.53853		ENSMUSG00000037095	Lrg1	0.589481	7.33797	3.55003	0.000875458	0.0501575	-1.06949		ENSMUSG00000038508	Gdf15	1.14427	4.87697	3.10151	0.00322385	0.189295	-1.85083		ENSMUSG00000034707	Gns	0.554045	8.1549	3.32484	0.00170306	0.117802	-1.75765
ENSMUSG00000041841	Rpl37	1.2986	8.97559	4.36664	6.71848e-05	0.00386222	1.33656		ENSMUSG00000102258	Gm38257	2.99367	-1.35027	3.53394	0.000918715	0.0518302	-1.40736		ENSMUSG00000060519	Tor3a	1.03756	5.33122	3.10068	0.0032314	0.189295	-1.92512		ENSMUSG00000007589	Tinf2	1.93573	2.86013	3.31515	0.0017517	0.119707	-1.31298
ENSMUSG00000028843	Sh3bgrl3	2.00027	4.65523	4.359	6.8884e-05	0.00394657	1.56366		ENSMUSG00000022636	Alcam	0.521707	8.1991	3.52822	0.000934587	0.052226	-1.22121		ENSMUSG00000105202	C230031I18Rik	3.28444	-1.39468	3.10004	0.00323723	0.189295	-2.2033		ENSMUSG00000038642	Ctss	1.13325	8.70957	3.31295	0.00176295	0.119798	-1.79301
ENSMUSG00000044627	Swi5	0.761063	7.79923	4.35452	6.98978e-05	0.00398931	1.37692		ENSMUSG00000016831	Tox4	0.552648	6.03035	3.52768	0.000936115	0.052226	-0.988067		ENSMUSG00000007589	Tinf2	1.80732	2.86013	3.09771	0.00325839	0.189879	-1.82568		ENSMUSG00000003380	Rabac1	0.633156	6.8682	3.31052	0.00177542	0.119798	-1.65215
ENSMUSG00000022504	Ciita	1.79694	4.04032	4.35298	7.02504e-05	0.00398931	1.48916		ENSMUSG00000114094	Gm48375	2.19924	1.52241	3.52623	0.000940181	0.0522814	-0.968423		ENSMUSG00000050395	Tnfsf15	3.0351	-0.963625	3.08697	0.00335798	0.193039	-2.24403		ENSMUSG00000020572	Nampt	0.815893	6.7624	3.3085	0.00178584	0.119798	-1.65471
ENSMUSG00000053768	Chchd3	1.13223	5.11515	4.35232	7.04023e-05	0.00398931	1.57448		ENSMUSG00000021185	Dglucy	1.39086	3.7096	3.52444	0.000945227	0.0523908	-0.729221		ENSMUSG00000027248	Pdia3	0.668747	9.41789	3.08308	0.00339471	0.19384	-2.47555		ENSMUSG00000015950	Ncf1	0.780283	5.77857	3.30668	0.00179528	0.119798	-1.52509
ENSMUSG00000022257	Laptm4b	0.743648	6.39572	4.35	7.09387e-05	0.00398931	1.48524		ENSMUSG00000047187	Rab2a	0.373353	7.62126	3.52281	0.000949853	0.0524763	-1.15425		ENSMUSG00000009281	Rarres2	1.75139	4.20026	3.08052	0.00341912	0.193964	-1.83646		ENSMUSG00000035042	Ccl5	1.82748	4.24073	3.30282	0.0018155	0.120674	-1.29204
ENSMUSG00000046818	Ddit4l	2.54366	2.38871	4.34986	7.09692e-05	0.00398931	1.01252		ENSMUSG00000034152	Exoc3	0.565902	5.95445	3.52163	0.000953204	0.052491	-0.996675		ENSMUSG00000048215	A630023P12Rik	2.48197	-1.53308	3.08046	0.00341967	0.193964	-2.10712		ENSMUSG00000043740	B430306N03Rik	1.35941	3.86152	3.3009	0.00182562	0.120875	-1.30372
ENSMUSG00000036781	Rps27l	1.07248	6.74901	4.34829	7.13358e-05	0.00398931	1.45002		ENSMUSG00000028599	Tnfrsf1b	0.796936	6.40056	3.51412	0.000974823	0.0533363	-1.03347		ENSMUSG00000027950	Chrnb2	2.88864	-1.56643	3.07069	0.00351424	0.197001	-2.22172		ENSMUSG00000053716	Dusp7	0.899759	5.92268	3.29735	0.00184449	0.121651	-1.58617
ENSMUSG00000031068	Glrx3	0.640436	6.3568	4.34756	7.15056e-05	0.00398931	1.47267		ENSMUSG00000066151	Fkbp15	0.660402	5.79106	3.51258	0.000979324	0.0534108	-0.948989		ENSMUSG00000051906	Cd209f	1.99636	4.3717	3.07016	0.00351953	0.197001	-1.85892		ENSMUSG00000024091	Vapa	0.543092	7.32449	3.29433	0.00186068	0.121889	-1.73552
ENSMUSG00000017781	Pitpna	0.600702	7.05319	4.34025	7.32314e-05	0.00406108	1.41		ENSMUSG00000025026	Add3	0.679191	5.94003	3.50892	0.000990072	0.0538245	-1.04555		ENSMUSG00000031838	Ifi30	0.834912	6.71865	3.06426	0.00357784	0.199608	-2.23923		ENSMUSG00000029534	St7	1.735	3.36006	3.29401	0.00186244	0.121889	-1.30862
ENSMUSG00000052738	Suclg1	1.2641	5.16819	4.33748	7.3894e-05	0.00406108	1.52468		ENSMUSG00000021998	Lcp1	0.553176	7.96323	3.50768	0.000993743	0.053852	-1.21651		ENSMUSG00000029009	Mthfr	0.919964	3.97403	3.06142	0.00360633	0.199917	-1.87746		ENSMUSG00000022114	Spry2	0.689104	5.51099	3.28619	0.00190503	0.123285	-1.56451
ENSMUSG00000020107	Anapc16	0.736199	6.2156	4.33735	7.39271e-05	0.00406108	1.46038		ENSMUSG00000028692	Akr1a1	0.386901	9.35373	3.49656	0.00102727	0.0548114	-1.37802		ENSMUSG00000025995	Wdr75	0.790797	5.4179	3.06137	0.00360687	0.199917	-2.10247		ENSMUSG00000060147	Serpinb6a	0.593831	7.90171	3.28547	0.001909	0.123285	-1.8191
ENSMUSG00000030647	Ndufc2	1.07212	6.37303	4.337	7.40106e-05	0.00406108	1.43654		ENSMUSG00000109199	Gm44996	3.0873	-0.991701	3.49599	0.001029	0.0548114	-1.46705		ENSMUSG00000025509	Pnpla2	0.696262	5.93088	3.05199	0.00370229	0.20322	-2.26082		ENSMUSG00000066861	Oas1g	2.62101	0.68482	3.27971	0.00194103	0.124636	-1.70323
ENSMUSG00000029390	Tmed2	0.80555	6.9601	4.33513	7.44626e-05	0.00406108	1.39519		ENSMUSG00000073616	Cops9	0.525025	7.33365	3.49486	0.00103247	0.0548114	-1.20218		ENSMUSG00000022912	Pros1	1.313	5.09527	3.0502	0.00372071	0.203574	-2.08356		ENSMUSG00000026229	Psmd1	0.686602	8.50358	3.27643	0.00195948	0.124878	-1.91225
ENSMUSG00000020186	Csrp2	0.709078	6.59034	4.32875	7.60267e-05	0.00410689	1.36085		ENSMUSG00000030682	Cdipt	0.616619	6.89134	3.49141	0.00104313	0.0550092	-1.18058		ENSMUSG00000072847	A530017D24Rik	2.61841	0.151681	3.04604	0.00376404	0.204141	-2.14478		ENSMUSG00000046410	Kcnk6	1.16143	4.08018	3.27387	0.00197403	0.125336	-1.38125
ENSMUSG00000020308	Tpgs1	0.860898	4.73519	4.32668	7.65415e-05	0.00411731	1.49805		ENSMUSG00000025510	Cd151	0.556222	7.26877	3.48946	0.00104922	0.0550092	-1.22275		ENSMUSG00000031555	Adam9	1.8554	3.24857	3.0377	0.00385221	0.206131	-1.90435		ENSMUSG00000107804	Gm44439	1.79848	3.07035	3.26612	0.0020186	0.12769	-1.36857
ENSMUSG00000058709	Egln2	1.01557	6.07078	4.32356	7.73249e-05	0.00413761	1.42619		ENSMUSG00000040729	Cep126	2.96994	-0.0716629	3.48935	0.00104957	0.0550092	-1.37001		ENSMUSG00000046805	Mpeg1	1.07935	5.50679	3.03649	0.00386516	0.206131	-2.15197		ENSMUSG00000023004	Tuba1b	0.77367	8.12871	3.26319	0.00203573	0.128296	-1.89425
ENSMUSG00000029152	Ociad1	0.537831	7.31913	4.31857	7.85914e-05	0.0041922	1.31557		ENSMUSG00000110277	Gm45871	2.18637	2.08476	3.48894	0.00105084	0.0550092	-1.03687		ENSMUSG00000043122	A530016L24Rik	3.08583	-0.882634	3.03584	0.00387212	0.206131	-2.31381		ENSMUSG00000073411	H2-D1	1.02347	10.2188	3.26145	0.00204593	0.128463	-2.07224
ENSMUSG00000025630	Hprt	0.85875	5.66806	4.3147	7.95875e-05	0.00423206	1.42564		ENSMUSG00000020308	Tpgs1	0.686573	4.73519	3.48797	0.00105389	0.0550092	-0.877776		ENSMUSG00000062545	Tlr12	2.49549	-0.377267	3.0338	0.00389415	0.206131	-2.18986		ENSMUSG00000027808	Serp1	0.798863	9.35562	3.25601	0.00207825	0.129628	-2.04568
ENSMUSG00000028893	Sesn2	1.0385	4.36669	4.30537	8.20383e-05	0.00433529	1.42507		ENSMUSG00000059412	Fxyd2	2.32168	1.86498	3.48343	0.00106821	0.0553231	-1.15025		ENSMUSG00000030291	Med21	0.941871	4.96051	3.03313	0.00390143	0.206131	-2.09883		ENSMUSG00000046756	Mrps7	0.710796	5.28755	3.25577	0.00207971	0.129628	-1.64522
ENSMUSG00000095288	Gm7618	3.19267	-0.815311	4.30335	8.25788e-05	0.00435034	-0.368254		ENSMUSG00000062169	Cnih4	0.624994	6.42872	3.47724	0.00108803	0.0559295	-1.15686		ENSMUSG00000042129	Rassf4	0.674647	5.84629	3.03207	0.00391281	0.206131	-2.26914		ENSMUSG00000001774	Chordc1	0.63683	6.64054	3.25233	0.00210033	0.130183	-1.81978
ENSMUSG00000031839	Hsbp1	0.729397	6.95515	4.29601	8.45749e-05	0.00443918	1.26777		ENSMUSG00000069793	Slfn9	0.907027	5.46976	3.4755	0.00109369	0.0559295	-1.00571		ENSMUSG00000054920	Klhl5	0.704614	5.03607	3.02852	0.00395156	0.207315	-2.12555		ENSMUSG00000022906	Parp9	0.81363	6.40547	3.24674	0.00213435	0.130199	-1.80273
ENSMUSG00000022452	Smdt1	0.736219	6.72247	4.29454	8.49778e-05	0.00443918	1.28419		ENSMUSG00000033450	Tagap	2.73426	-0.210328	3.47523	0.00109456	0.0559295	-1.44347		ENSMUSG00000015341	Golga7	1.02798	4.11243	3.02778	0.00395966	0.207315	-1.98666		ENSMUSG00000027293	Ehd4	0.707249	6.66827	3.24645	0.00213615	0.130199	-1.81259
ENSMUSG00000046032	Snx12	1.2051	4.83827	4.29429	8.50477e-05	0.00443918	1.40538		ENSMUSG00000043993	2900052L18Rik	2.92127	-0.102251	3.47423	0.00109782	0.0559295	-1.42593		ENSMUSG00000052310	Slc39a1	0.711195	7.03918	3.02217	0.00402167	0.209917	-2.42893		ENSMUSG00000079227	Ccr5	0.8707	5.89493	3.24543	0.00214243	0.130199	-1.71524
ENSMUSG00000034932	Mrpl54	0.962406	5.5155	4.29151	8.58204e-05	0.00446448	1.36792		ENSMUSG00000040483	Xaf1	1.42444	5.27781	3.46235	0.00113722	0.0574556	-0.983858		ENSMUSG00000076617	Ighm	1.51429	3.59864	3.01915	0.00405541	0.210389	-1.97049		ENSMUSG00000042901	Aida	0.777836	5.1677	3.2401	0.00217543	0.130444	-1.61692
ENSMUSG00000115662	Gm7232	3.65266	-0.925029	4.29066	8.60573e-05	0.00446448	-0.19761		ENSMUSG00000042607	Asb4	3.22929	-0.15733	3.46215	0.0011379	0.0574556	-1.5667		ENSMUSG00000021824	Ap3m1	0.902586	5.03423	3.01915	0.00405545	0.210389	-2.10056		ENSMUSG00000049625	Tifab	0.900831	4.21615	3.23886	0.00218319	0.130444	-1.47121
ENSMUSG00000059291	Rpl11	0.583587	9.90183	4.28729	8.70036e-05	0.00449986	1.03962		ENSMUSG00000038508	Gdf15	1.14553	4.87697	3.45927	0.00114766	0.0577766	-0.934808		ENSMUSG00000091649	Phf11b	1.65568	4.1533	3.01521	0.00409977	0.21175	-1.96919		ENSMUSG00000022586	Ly6i	2.91383	1.36267	3.23695	0.00219521	0.130444	-1.53993
ENSMUSG00000024099	Ndufv2	0.834623	6.60978	4.28245	8.83804e-05	0.00455722	1.25453		ENSMUSG00000035776	Cd99l2	0.616879	5.62801	3.45791	0.0011523	0.0578392	-1.11982		ENSMUSG00000018796	Acsl1	1.01743	4.86426	3.0062	0.00420312	0.212501	-2.17773		ENSMUSG00000004730	Adgre1	0.763756	6.18304	3.23645	0.00219834	0.130444	-1.79306
ENSMUSG00000001785	Pwp1	0.888562	5.28682	4.27996	8.90989e-05	0.0045601	1.34517		ENSMUSG00000058558	Rpl5	1.07097	5.97771	3.45593	0.00115909	0.0580088	-1.11314		ENSMUSG00000025498	Irf7	1.77559	5.34403	3.00543	0.00421209	0.212501	-2.05524		ENSMUSG00000026887	Mrrf	0.928726	4.75554	3.23203	0.00222641	0.130636	-1.575
ENSMUSG00000025647	Shisa5	0.586805	8.32852	4.27947	8.92404e-05	0.0045601	1.1407		ENSMUSG00000030271	Ogg1	2.72172	-0.0978769	3.45335	0.00116798	0.0580851	-1.59302		ENSMUSG00000060450	Rnf14	0.808555	5.09339	3.00413	0.00422721	0.212501	-2.15985		ENSMUSG00000030798	Cd37	1.18602	3.89784	3.22529	0.00226982	0.132313	-1.53541
ENSMUSG00000015224	Cyp2j9	3.63319	-1.44092	4.27759	8.97847e-05	0.00457418	-0.489449		ENSMUSG00000030879	Mrpl17	0.49022	6.72266	3.45302	0.00116911	0.0580851	-1.26529		ENSMUSG00000024639	Gnaq	0.646287	6.50516	3.00407	0.00422787	0.212501	-2.42082		ENSMUSG00000026390	Marco	3.71868	-0.990486	3.22518	0.00227053	0.132313	-1.94053
ENSMUSG00000024785	Rcl1	0.877576	7.66846	4.26952	9.21672e-05	0.00465466	1.13247		ENSMUSG00000032504	Pdcd6ip	0.448447	7.27129	3.44921	0.00118239	0.0584869	-1.33643		ENSMUSG00000020178	Adora2a	1.42797	2.17715	3.00371	0.00423216	0.212501	-1.99278		ENSMUSG00000042726	Trafd1	1.0183	6.92284	3.22046	0.00230139	0.133653	-1.92872
ENSMUSG00000031197	Vbp1	1.32884	4.81515	4.26855	9.24587e-05	0.00465466	1.32774		ENSMUSG00000032788	Pdxk	0.856732	5.48399	3.44601	0.00119364	0.0586995	-1.12094		ENSMUSG00000044703	Phf11a	2.6594	0.848161	3.00359	0.00423353	0.212501	-2.29542		ENSMUSG00000110030	Gm45546	3.23788	-0.657267	3.21837	0.00231521	0.133813	-1.86652
ENSMUSG00000004610	Etfb	0.723724	6.59955	4.26184	9.449e-05	0.00471034	1.19134		ENSMUSG00000018899	Irf1	0.667882	7.5934	3.44319	0.00120363	0.0586995	-1.39249		ENSMUSG00000097868	A330069E16Rik	2.6571	-0.0362802	3.00021	0.00427314	0.212739	-2.32302		ENSMUSG00000018008	Cyth4	0.722851	6.01258	3.2176	0.00232031	0.133813	-1.79658
ENSMUSG00000113151	Gm48690	2.87321	1.20212	4.26125	9.46718e-05	0.00471034	0.306177		ENSMUSG00000039208	Metrnl	0.901773	5.42537	3.44045	0.00121342	0.0586995	-1.10234		ENSMUSG00000044811	Cd300c2	2.4769	1.87356	2.99674	0.00431419	0.212739	-2.0913		ENSMUSG00000039956	Mrap	3.32584	0.69272	3.2153	0.0023356	0.133813	-1.77817
ENSMUSG00000055302	Mrfap1	0.735565	6.85802	4.25792	9.56973e-05	0.00472338	1.16133		ENSMUSG00000015947	Fcgr1	2.14417	3.97996	3.44042	0.00121352	0.0586995	-0.973668		ENSMUSG00000039956	Mrap	3.11095	0.69272	2.99662	0.0043157	0.212739	-2.26253		ENSMUSG00000030787	Lyve1	2.15338	3.92903	3.21317	0.00234987	0.134118	-1.49565
ENSMUSG00000020238	Ncln	0.902934	5.68711	4.25792	9.56978e-05	0.00472338	1.24977		ENSMUSG00000062753	AI413582	1.11552	4.94451	3.43944	0.00121706	0.0586995	-1.03284		ENSMUSG00000019997	Ccn2	1.66943	7.39171	2.99612	0.00432154	0.212739	-2.55814		ENSMUSG00000078616	Trim30c	2.56306	1.82835	3.20863	0.00238055	0.134576	-1.60257
ENSMUSG00000006269	Atp6v1b1	1.45409	2.62869	4.25676	9.6059e-05	0.00472338	1.18702		ENSMUSG00000024732	Ccdc86	0.709174	5.81878	3.43221	0.00124333	0.0586995	-1.19276		ENSMUSG00000036905	C1qb	0.787704	8.61777	2.99577	0.00432578	0.212739	-2.57364		ENSMUSG00000028692	Akr1a1	0.428525	9.35373	3.20438	0.00240962	0.134876	-2.16757
ENSMUSG00000033735	Spr	0.93892	5.49806	4.25591	9.63218e-05	0.00472338	1.25671		ENSMUSG00000083992	Gm11478	0.985575	4.25899	3.43217	0.00124346	0.0586995	-0.977824		ENSMUSG00000117725	AC165962.1	2.80603	0.829015	2.98539	0.00445111	0.217344	-2.31409		ENSMUSG00000019832	Rab32	0.712309	5.42173	3.1933	0.00248697	0.137856	-1.76982
ENSMUSG00000021091	Serpina3n	1.89916	5.97293	4.24887	9.85442e-05	0.00480467	1.24676		ENSMUSG00000062328	Rpl17	0.793482	7.84179	3.43136	0.00124646	0.0586995	-1.42023		ENSMUSG00000108035	Gm44021	2.78207	-1.16449	2.97681	0.00455729	0.217701	-2.31808		ENSMUSG00000030654	Arl6ip1	0.532018	8.22789	3.19327	0.00248718	0.137856	-2.09163
ENSMUSG00000025950	Idh1	0.88198	6.9271	4.24618	9.94037e-05	0.00482386	1.12197		ENSMUSG00000031165	Was	1.48238	3.01749	3.43132	0.0012466	0.0586995	-1.02527		ENSMUSG00000021367	Edn1	1.03885	3.87828	2.97287	0.0046069	0.218359	-2.10606		ENSMUSG00000063856	Gpx1	0.572821	9.07344	3.19017	0.00250924	0.138627	-2.15843
ENSMUSG00000021518	Ptdss1	0.774343	5.35994	4.24499	9.97883e-05	0.00482386	1.22736		ENSMUSG00000029617	Ccz1	0.511613	6.6659	3.43084	0.00124836	0.0586995	-1.33354		ENSMUSG00000063412	Gm10131	2.77411	-1.07977	2.97108	0.00462952	0.218822	-2.4693		ENSMUSG00000040658	Dnph1	1.34457	3.4583	3.18394	0.0025541	0.140649	-1.5769
ENSMUSG00000064373	Selenop	2.71258	0.745791	4.24311	0.000100396	0.00483948	0.141619		ENSMUSG00000026536	Ifi211	1.63998	5.33518	3.43077	0.00124863	0.0586995	-1.02915		ENSMUSG00000066113	Adamtsl1	1.15905	4.64328	2.96664	0.00468615	0.219718	-2.16893		ENSMUSG00000024965	Fermt3	1.26606	3.95391	3.18016	0.00258174	0.141078	-1.60591
ENSMUSG00000021880	Rnase6	2.1377	2.42934	4.23081	0.000104468	0.00499118	0.675403		ENSMUSG00000112099	Gm8960	1.22906	4.45236	3.4298	0.00125221	0.0586995	-0.982295		ENSMUSG00000078945	Naip2	1.6959	3.22107	2.96598	0.00469474	0.219718	-2.06994		ENSMUSG00000039501	Znfx1	1.05768	5.93229	3.17845	0.00259428	0.141078	-1.95072
ENSMUSG00000023046	Igfbp6	1.45366	4.38621	4.22661	0.000105898	0.00502343	1.2057		ENSMUSG00000058709	Egln2	0.785567	6.07078	3.42979	0.00125223	0.0586995	-1.23801		ENSMUSG00000050272	Dscam	2.69166	-1.09824	2.96556	0.00470012	0.219718	-2.36807		ENSMUSG00000040809	Chil3	3.0506	2.6142	3.17702	0.00260488	0.141078	-1.64975
ENSMUSG00000060188	Cxcl17	2.65857	3.6309	4.22636	0.000105983	0.00502343	1.0647		ENSMUSG00000058443	Rpl10-ps3	1.16857	3.75911	3.42737	0.00126123	0.0588807	-0.971177		ENSMUSG00000042272	Sestd1	0.773369	5.17156	2.96145	0.00475324	0.221592	-2.35624		ENSMUSG00000047238	Mageh1	1.86567	2.68319	3.17611	0.00261163	0.141078	-1.59907
ENSMUSG00000060311	Mucl1	3.06175	-0.304929	4.2165	0.000109411	0.00513951	0.495093		ENSMUSG00000020592	Sdc1	0.428493	8.35792	3.42529	0.00126899	0.0588807	-1.49531		ENSMUSG00000026525	Opn3	2.08345	1.3525	2.95884	0.00478742	0.221969	-2.14788		ENSMUSG00000044667	Plppr4	3.11085	-1.06763	3.16799	0.00267246	0.143907	-2.06131
ENSMUSG00000012405	Rpl15	1.54805	4.29194	4.21386	0.000110345	0.00514419	1.14619		ENSMUSG00000015950	Ncf1	0.694733	5.77857	3.42021	0.00128814	0.0590691	-1.20129		ENSMUSG00000020676	Ccl11	2.07233	2.42974	2.95153	0.00488398	0.225219	-2.10459		ENSMUSG00000103560	Gm38070	3.25568	-0.807091	3.16598	0.00268778	0.144275	-2.02569
ENSMUSG00000020265	Sumo3	0.779891	8.16831	4.21161	0.000111151	0.00516762	0.921729		ENSMUSG00000042737	Dpm3	0.727742	6.31517	3.42017	0.00128828	0.0590691	-1.31598		ENSMUSG00000004207	Psap	0.999566	7.70634	2.94463	0.00497695	0.226127	-2.64032		ENSMUSG00000068245	Phf11d	2.33134	2.80348	3.16332	0.00270809	0.144908	-1.62301
ENSMUSG00000022283	Pabpc1	1.16181	9.77073	4.20638	0.000113042	0.00524121	0.801244		ENSMUSG00000028673	Fuca1	0.510193	6.89985	3.41936	0.00129136	0.0590691	-1.3805		ENSMUSG00000026630	Batf3	1.06567	4.31458	2.94216	0.00501055	0.226127	-2.25278		ENSMUSG00000031886	Ces2e	3.35858	-0.372277	3.16044	0.00273029	0.145639	-2.07909
ENSMUSG00000020346	Mgat1	0.919883	5.33639	4.20298	0.000114287	0.00527022	1.13124		ENSMUSG00000023460	Rab12	0.548093	6.02151	3.41542	0.00130645	0.0594623	-1.29505		ENSMUSG00000059089	Fcgr4	1.33532	6.55743	2.94112	0.00502476	0.226127	-2.51073		ENSMUSG00000043991	Pura	0.459044	8.83944	3.15518	0.00277127	0.146788	-2.27159
ENSMUSG00000079168	Cd209g	2.67493	3.73785	4.20007	0.000115362	0.00529112	0.757611		ENSMUSG00000021264	Yy1	0.558779	7.14739	3.41527	0.00130703	0.0594623	-1.42463		ENSMUSG00000042607	Asb4	3.09039	-0.15733	2.94094	0.00502733	0.226127	-2.47808		ENSMUSG00000010358	Ifi35	1.2186	5.19261	3.15492	0.00277335	0.146788	-1.84929
ENSMUSG00000015994	Fnta	0.840135	5.84253	4.19869	0.000115878	0.00529296	1.06489		ENSMUSG00000024844	Banf1	0.66032	6.84921	3.40561	0.00134473	0.0606947	-1.39413		ENSMUSG00000064494	Gm22063	3.36182	-1.11923	2.9387	0.0050581	0.226127	-2.47712		ENSMUSG00000038910	Plcl2	1.15561	4.15886	3.15039	0.00280909	0.147529	-1.68254
ENSMUSG00000029875	Ccdc184	2.77807	0.721455	4.1983	0.000116025	0.00529296	0.0312261		ENSMUSG00000006527	Sfmbt1	0.700834	4.76953	3.40467	0.00134846	0.060702	-1.14677		ENSMUSG00000035725	Prkx	0.937664	4.6625	2.92845	0.00520133	0.231086	-2.27426		ENSMUSG00000029152	Ociad1	0.453454	7.31913	3.14834	0.00282546	0.147932	-2.14108
ENSMUSG00000071356	Reg3b	3.20937	1.39299	4.19704	0.000116494	0.00529317	0.278675		ENSMUSG00000031227	Magee1	2.05676	1.82131	3.40177	0.00136	0.0607396	-1.32611		ENSMUSG00000031443	F7	1.47935	4.08594	2.91751	0.00535835	0.235601	-2.25721		ENSMUSG00000027663	Zmat3	0.630604	5.7305	3.14188	0.00287749	0.150014	-1.9936
ENSMUSG00000002083	Bbc3	1.6904	3.35438	4.19392	0.000117673	0.00530266	0.909206		ENSMUSG00000108366	Gm5586	0.934916	6.32019	3.39975	0.00136813	0.0609426	-1.3519		ENSMUSG00000032035	Ets1	0.672336	4.77084	2.9161	0.00537883	0.235892	-2.39515		ENSMUSG00000040528	Milr1	1.58225	3.94245	3.13864	0.00290395	0.150014	-1.69324
ENSMUSG00000023919	Cenpq	1.49821	3.4406	4.19114	0.00011873	0.00530266	0.896094		ENSMUSG00000002395	Use1	1.0638	5.49702	3.39807	0.0013749	0.0610845	-1.19272		ENSMUSG00000051748	Wfdc21	2.45774	4.27209	2.91069	0.00545834	0.237945	-2.22015		ENSMUSG00000036446	Lum	0.901885	7.63658	3.13808	0.0029086	0.150014	-2.22939
ENSMUSG00000031320	Rps4x	0.969124	6.78155	4.18553	0.000120894	0.00538002	0.943611		ENSMUSG00000025492	Ifitm3	0.942073	9.88984	3.39666	0.0013806	0.0611625	-1.67757		ENSMUSG00000028268	Gbp3	1.3589	5.57628	2.91059	0.00545988	0.237945	-2.46749		ENSMUSG00000021024	Psma6	0.731471	7.90881	3.13686	0.00291858	0.150014	-2.23507
ENSMUSG00000022136	Dnajc3	0.598887	7.24447	4.18502	0.000121095	0.00538002	0.910841		ENSMUSG00000035186	Ubd	2.74498	3.13741	3.39586	0.00138385	0.0611625	-1.05771		ENSMUSG00000025537	Phkg1	2.51975	-0.476905	2.90977	0.0054721	0.237945	-2.39803		ENSMUSG00000026712	Mrc1	0.782463	8.15112	3.13585	0.00292693	0.150014	-2.24871
ENSMUSG00000058715	Fcer1g	1.0337	7.34225	4.1781	0.000123817	0.00542744	0.907659		ENSMUSG00000025813	Homer2	0.577427	6.30928	3.39343	0.00139375	0.0612817	-1.38633		ENSMUSG00000018102	Hist1h2bc	0.793909	6.13566	2.90818	0.00549561	0.237945	-2.52579		ENSMUSG00000037411	Serpine1	1.29908	7.11703	3.13313	0.00294951	0.150717	-2.13856
ENSMUSG00000055850	Rnf181	1.32184	5.09723	4.17732	0.000124129	0.00542744	1.06254		ENSMUSG00000020267	Hint1	0.550315	7.98187	3.38786	0.00141674	0.0615898	-1.53694		ENSMUSG00000065808	Gm23037	3.1461	-0.277348	2.90725	0.00550954	0.237945	-2.53708		ENSMUSG00000029426	Scarb2	0.598578	7.20685	3.13186	0.00296009	0.150805	-2.17501
ENSMUSG00000000983	Wfdc18	1.23064	7.18675	4.17636	0.000124514	0.00542744	0.881014		ENSMUSG00000002524	Puf60	0.404333	7.2799	3.38735	0.00141885	0.0615898	-1.50955		ENSMUSG00000030402	Ppm1n	2.93057	-1.45527	2.90011	0.00561706	0.240101	-2.57914		ENSMUSG00000023939	Mrpl14	0.697428	6.80482	3.12797	0.00299272	0.151879	-2.14875
ENSMUSG00000051906	Cd209f	2.49733	4.3717	4.17631	0.000124532	0.00542744	0.994274		ENSMUSG00000078922	Tgtp1	3.24497	-0.0965253	3.38233	0.00143989	0.0620207	-1.565		ENSMUSG00000046080	Clec9a	2.59835	-0.0898095	2.89998	0.00561915	0.240101	-2.39828		ENSMUSG00000079197	Psme2	0.893073	6.11589	3.12722	0.00299901	0.151879	-2.03432
ENSMUSG00000039568	Ubald1	0.953301	5.49783	4.1763	0.000124539	0.00542744	1.04105		ENSMUSG00000022892	App	0.687796	8.72897	3.38226	0.00144021	0.0620207	-1.65338		ENSMUSG00000056130	Ticam2	0.973437	3.98564	2.89926	0.00563001	0.240101	-2.28715		ENSMUSG00000027230	Creb3l1	0.767895	6.97939	3.11362	0.00311603	0.156125	-2.21381
ENSMUSG00000057234	Mettl15	3.26639	0.394148	4.17586	0.000124714	0.00542744	-0.128343		ENSMUSG00000056612	Ppp1r14b	0.944519	5.9805	3.38024	0.00144876	0.0620207	-1.36842		ENSMUSG00000090272	Mndal	0.963437	6.11809	2.87959	0.00593729	0.250072	-2.61408		ENSMUSG00000024679	Ms4a6d	1.45219	5.45986	3.10688	0.00317564	0.15779	-1.90525
ENSMUSG00000062762	Ei24	0.878199	5.01191	4.17478	0.000125149	0.00543249	1.04654		ENSMUSG00000023004	Tuba1b	0.670873	8.12871	3.38015	0.00144913	0.0620207	-1.57659		ENSMUSG00000032089	Il10ra	0.931194	4.70752	2.87717	0.00597619	0.250304	-2.43312		ENSMUSG00000066151	Fkbp15	0.685522	5.79106	3.10518	0.0031908	0.15779	-2.04238
ENSMUSG00000023224	Serping1	1.57619	6.80374	4.16693	0.000128344	0.00552784	0.893119		ENSMUSG00000045932	Ifit2	2.79824	2.81198	3.37845	0.00145639	0.06211	-1.2467		ENSMUSG00000075327	Zbtb2	1.07588	3.1816	2.87423	0.00602361	0.250304	-2.28145		ENSMUSG00000028278	Rragd	3.16305	0.678766	3.10495	0.00319293	0.15779	-2.14014
ENSMUSG00000026568	Mpc2	0.977317	5.57938	4.16555	0.000128917	0.00552784	1.00056		ENSMUSG00000023169	Slc38a1	0.673063	6.68696	3.3728	0.00148066	0.0626102	-1.48465		ENSMUSG00000038910	Plcl2	1.06435	4.15886	2.87359	0.00603414	0.250304	-2.31227		ENSMUSG00000032220	Myo1e	0.575676	6.07261	3.10375	0.00320366	0.15779	-2.11681
ENSMUSG00000060063	Alox5ap	1.17742	5.77559	4.16523	0.000129048	0.00552784	1.01304		ENSMUSG00000026032	Ndufb3	0.609163	7.52778	3.37262	0.00148144	0.0626102	-1.56244		ENSMUSG00000027951	Adar	0.829255	5.051	2.87287	0.00604578	0.250304	-2.45936		ENSMUSG00000044583	Tlr7	2.56216	1.93628	3.10195	0.00321991	0.157896	-1.80488
ENSMUSG00000033685	Ucp2	0.7021	7.13841	4.16464	0.000129295	0.00552784	0.858008		ENSMUSG00000041629	Fam104a	0.841886	6.2578	3.37255	0.00148174	0.0626102	-1.41068		ENSMUSG00000062070	Pgk1	1.90668	2.58357	2.87197	0.0060605	0.250304	-2.29533		ENSMUSG00000027602	Map1lc3a	0.634472	6.67453	3.09185	0.00331234	0.161962	-2.22307
ENSMUSG00000033880	Lgals3bp	1.16631	7.49195	4.1637	0.000129685	0.00553064	0.845034		ENSMUSG00000039568	Ubald1	0.757473	5.49783	3.3723	0.00148283	0.0626102	-1.27824		ENSMUSG00000028284	Map3k7	0.547412	5.49211	2.87073	0.00608079	0.250534	-2.61163		ENSMUSG00000067279	Ppp1r3c	1.81603	2.90418	3.0886	0.00334271	0.162979	-1.80046
ENSMUSG00000037820	Tgm2	1.25508	6.72673	4.16283	0.000130047	0.00553222	0.878742		ENSMUSG00000020585	Laptm4a	0.526042	8.86818	3.3697	0.00149418	0.0627447	-1.67992		ENSMUSG00000033880	Lgals3bp	0.897221	7.49195	2.86935	0.00610335	0.250702	-2.81457		ENSMUSG00000028300	C9orf72	0.953499	4.69522	3.08434	0.00338272	0.164458	-1.95789
ENSMUSG00000017723	Wfdc2	0.783884	10.186	4.16038	0.000131076	0.00555285	0.648176		ENSMUSG00000017707	Serinc3	0.34023	9.13939	3.36915	0.00149658	0.0627447	-1.71434		ENSMUSG00000059108	Ifitm6	2.10897	2.44388	2.86868	0.00611432	0.250702	-2.3316		ENSMUSG00000032501	Trib1	0.605454	7.07422	3.08028	0.00342135	0.164858	-2.2906
ENSMUSG00000050912	Tmem123	1.01369	7.06338	4.16012	0.000131185	0.00555285	0.834838		ENSMUSG00000020638	Cmpk2	2.71381	3.97271	3.36441	0.00151747	0.0632873	-1.19685		ENSMUSG00000018899	Irf1	0.643829	7.5934	2.86555	0.00616612	0.25221	-2.87117		ENSMUSG00000035273	Hpse	1.25297	4.19735	3.07945	0.00342938	0.164858	-1.83506
ENSMUSG00000032399	Rpl4	0.885746	8.84475	4.1554	0.000133188	0.00561361	0.688311		ENSMUSG00000006782	Cnp	0.692817	5.70899	3.35837	0.0015445	0.0642572	-1.39972		ENSMUSG00000049516	Spty2d1	0.493682	5.85082	2.86304	0.00620787	0.25221	-2.68201		ENSMUSG00000020184	Mdm2	0.601309	6.5819	3.0789	0.00343463	0.164858	-2.23893
ENSMUSG00000024081	Cebpz	1.17125	5.33357	4.15434	0.00013364	0.00561361	0.973636		ENSMUSG00000018770	Atp5g3	0.852287	8.48877	3.34981	0.00158361	0.0653982	-1.69353		ENSMUSG00000040483	Xaf1	1.3207	5.27781	2.85934	0.00626979	0.253413	-2.50931		ENSMUSG00000074151	Nlrc5	1.55233	3.52358	3.07768	0.00344635	0.164858	-1.82368
ENSMUSG00000058624	Gda	0.477783	8.81291	4.15364	0.00013394	0.00561361	0.723021		ENSMUSG00000018239	Zcchc10	0.798923	5.57125	3.34946	0.00158523	0.0653982	-1.40001		ENSMUSG00000026395	Ptprc	0.842507	6.22489	2.847	0.00648085	0.258797	-2.74604		ENSMUSG00000072235	Tuba1a	0.631274	7.61984	3.07708	0.00345211	0.164858	-2.36248
ENSMUSG00000041645	Ddx24	0.876141	7.64383	4.15149	0.000134867	0.00563857	0.789295		ENSMUSG00000036955	Kif1bp	1.08166	3.42674	3.34916	0.0015866	0.0653982	-1.16509		ENSMUSG00000033192	Lpcat2	0.687994	4.61557	2.84331	0.00654525	0.260219	-2.53062		ENSMUSG00000032344	Cgas	1.41822	3.30603	3.07119	0.00350939	0.166461	-1.83222
ENSMUSG00000027108	Ola1	0.928394	6.21384	4.14868	0.00013609	0.00565229	0.87985		ENSMUSG00000001783	Rtcb	0.390929	7.21763	3.34738	0.00159487	0.0655514	-1.62066		ENSMUSG00000027082	Tfpi	1.57976	2.81204	2.84242	0.00656086	0.260232	-2.33421		ENSMUSG00000022215	Fitm1	3.38466	0.111045	3.06702	0.00355044	0.167817	-2.06054
ENSMUSG00000032348	Gsta4	0.807801	6.95907	4.14845	0.000136192	0.00565229	0.802373		ENSMUSG00000062694	Cav3	3.03197	0.283366	3.3436	0.00161253	0.065818	-1.72835		ENSMUSG00000068227	Il2rb	1.22262	4.15783	2.84144	0.00657799	0.260305	-2.46741		ENSMUSG00000015733	Capza2	0.4812	7.47067	3.05901	0.0036306	0.169721	-2.39013
ENSMUSG00000026174	Cnot9	0.828791	5.28401	4.14402	0.000138138	0.00570565	0.947288		ENSMUSG00000020377	Ltc4s	1.31861	3.38841	3.34351	0.00161296	0.065818	-1.1793		ENSMUSG00000057409	Zfp53	2.30956	1.63504	2.83972	0.00660841	0.260438	-2.40482		ENSMUSG00000005610	Eif4g2	0.42211	9.43549	3.05248	0.00369726	0.171892	-2.57383
ENSMUSG00000032604	Qars	0.844746	6.43704	4.14104	0.000139465	0.00574608	0.821086		ENSMUSG00000036751	Cox6b1	0.604839	7.68657	3.34042	0.00162755	0.0660964	-1.64868		ENSMUSG00000056216	Cebpg	0.595497	5.64355	2.83649	0.0066658	0.261888	-2.69342		ENSMUSG00000031897	Psmb10	1.00265	6.04261	3.05129	0.00370945	0.171989	-2.22356
ENSMUSG00000039771	Polr2j	2.40375	2.02012	4.13862	0.000140551	0.00576165	0.338161		ENSMUSG00000042719	Naa25	0.561541	5.60934	3.33942	0.0016323	0.0661315	-1.4344		ENSMUSG00000104406	Gm38014	2.46604	-0.274696	2.83307	0.00672695	0.261888	-2.63532		ENSMUSG00000027366	Sppl2a	0.598624	7.60603	3.04648	0.00375946	0.173785	-2.43367
ENSMUSG00000002524	Puf60	0.51406	7.2799	4.13605	0.000141715	0.00576165	0.756963		ENSMUSG00000024132	Eci1	0.681418	5.12577	3.33651	0.00164622	0.0661486	-1.35673		ENSMUSG00000029925	Tbxas1	0.876024	4.53948	2.83169	0.00675174	0.261888	-2.50251		ENSMUSG00000029718	Pcolce	0.663828	7.27911	3.0425	0.0038012	0.174146	-2.40971
ENSMUSG00000027792	Bche	1.20553	4.29144	4.1356	0.000141917	0.00576165	0.944646		ENSMUSG00000033022	Cdo1	1.11063	4.12409	3.33651	0.00164623	0.0661486	-1.25295		ENSMUSG00000022295	Atp6v1c1	0.491868	6.08682	2.82715	0.00683421	0.263102	-2.7645		ENSMUSG00000027439	Gzf1	0.858064	4.76567	3.04099	0.00381723	0.174146	-2.07208
ENSMUSG00000021764	Ndufs4	0.713985	6.02694	4.13495	0.000142213	0.00576165	0.866394		ENSMUSG00000030990	Pgap2	0.571682	6.16801	3.33608	0.00164827	0.0661486	-1.51922		ENSMUSG00000035042	Ccl5	1.58684	4.24073	2.82621	0.00685135	0.263166	-2.40279		ENSMUSG00000001870	Ltbp1	0.75786	5.6792	3.03619	0.00386838	0.175065	-2.23108
ENSMUSG00000028367	Txn1	0.949991	8.20609	4.13145	0.000143817	0.00580924	0.691455		ENSMUSG00000010517	Faf1	0.759948	4.65467	3.33445	0.00165613	0.0662067	-1.28414		ENSMUSG00000062694	Cav3	2.88899	0.283366	2.82389	0.00689382	0.264201	-2.63813		ENSMUSG00000024219	Anks1	0.617111	5.47319	3.0347	0.00388442	0.175101	-2.23087
ENSMUSG00000031827	Cotl1	0.865068	7.58496	4.1309	0.00014407	0.00580924	0.730499		ENSMUSG00000112673	Gm7413	2.77016	-1.26789	3.33416	0.0016575	0.0662067	-1.80303		ENSMUSG00000075229	Ccdc58	0.950734	3.99685	2.82183	0.00693187	0.264547	-2.47895		ENSMUSG00000001403	Ube2c	0.686929	7.03779	3.03421	0.00388977	0.175101	-2.41498
ENSMUSG00000053897	Slc39a8	1.28594	4.79209	4.12032	0.00014903	0.00593874	0.898184		ENSMUSG00000023919	Cenpq	1.1968	3.4406	3.32194	0.0017175	0.0683454	-1.23964		ENSMUSG00000032356	Rasgrf1	2.02527	1.59365	2.81835	0.00699648	0.264547	-2.41808		ENSMUSG00000025507	Pidd1	2.55484	1.05044	3.02443	0.00399653	0.179119	-2.06424
ENSMUSG00000013584	Aldh1a2	2.39118	1.94797	4.11933	0.000149503	0.00593874	0.197079		ENSMUSG00000061983	Rps12	0.407901	10.7069	3.32162	0.00171908	0.0683454	-1.95884		ENSMUSG00000113669	Gm36723	1.73734	1.8188	2.81556	0.00704865	0.264805	-2.42352		ENSMUSG00000079477	Rab7	0.538315	7.30398	3.01947	0.00405181	0.179119	-2.46588
ENSMUSG00000059734	Ndufs8	0.760189	6.18511	4.11917	0.000149583	0.00593874	0.78579		ENSMUSG00000026123	Plekhb2	0.547389	6.84251	3.31891	0.00173269	0.0685907	-1.64326		ENSMUSG00000029373	Pf4	1.17753	6.84356	2.81551	0.00704963	0.264805	-2.8817		ENSMUSG00000069793	Slfn9	0.914421	5.46976	3.01867	0.00406075	0.179119	-2.21678
ENSMUSG00000062270	Morf4l1	0.981827	5.13238	4.11305	0.000152539	0.00603627	0.870609		ENSMUSG00000031068	Glrx3	0.473042	6.3568	3.31879	0.00173331	0.0685907	-1.58818		ENSMUSG00000078941	Ak6	1.04505	4.78374	2.81432	0.00707192	0.265057	-2.53789		ENSMUSG00000045980	Tmem104	1.05497	4.6752	3.01863	0.00406119	0.179119	-2.09775
ENSMUSG00000024725	Ostf1	0.694226	6.57603	4.10915	0.000154449	0.00606952	0.749922		ENSMUSG00000040774	Cept1	1.96975	3.8855	3.31747	0.00173997	0.0686262	-1.24283		ENSMUSG00000037944	Ccr7	1.82935	2.83456	2.80969	0.00715964	0.26681	-2.41166		ENSMUSG00000004558	Ndrg2	1.44174	4.97785	3.01863	0.00406127	0.179119	-2.15356
ENSMUSG00000030842	Lamtor1	1.26951	6.86278	4.10837	0.000154837	0.00607077	0.707863		ENSMUSG00000023367	Tmem176a	0.580179	9.17585	3.31302	0.00176258	0.0692658	-1.89894		ENSMUSG00000085823	Gm13012	2.85565	-1.00681	2.80937	0.00716574	0.26681	-2.72183		ENSMUSG00000019054	Fis1	0.651873	6.92164	3.01845	0.00406322	0.179119	-2.43803
ENSMUSG00000028394	Pole3	0.887975	5.51956	4.10733	0.000155354	0.00607246	0.816024		ENSMUSG00000079168	Cd209g	2.15027	3.73785	3.30438	0.00180733	0.0703754	-1.32357		ENSMUSG00000110357	A030001D20Rik	2.24586	0.566076	2.80588	0.00723244	0.267537	-2.50811		ENSMUSG00000066677	Ifi208	2.89356	1.48666	3.01447	0.00410824	0.180635	-2.08114
ENSMUSG00000032314	Etfa	1.25013	4.38664	4.10684	0.000155594	0.00607246	0.853902		ENSMUSG00000047417	Rexo1	0.675473	5.19957	3.29714	0.0018456	0.0713964	-1.49325		ENSMUSG00000041629	Fam104a	0.804761	6.2578	2.80478	0.0072536	0.267738	-2.83736		ENSMUSG00000025232	Hexa	0.587065	7.05688	3.01318	0.00412285	0.180811	-2.4638
ENSMUSG00000028583	Pdpn	0.997964	6.55632	4.10399	0.000157021	0.00610657	0.741445		ENSMUSG00000024217	Snrpc	0.991194	5.3384	3.2969	0.0018469	0.0713964	-1.50224		ENSMUSG00000027810	Eif2a	0.69476	4.81693	2.80215	0.00730449	0.268348	-2.60685		ENSMUSG00000031402	Mpp1	0.78123	5.52625	3.01049	0.00415367	0.181397	-2.25854
ENSMUSG00000016319	Slc25a5	0.80645	6.96954	4.10366	0.000157186	0.00610657	0.685819		ENSMUSG00000029086	Prom1	0.51316	9.7609	3.29625	0.00185036	0.0713964	-1.98056		ENSMUSG00000021266	Wars	0.670988	5.78526	2.79573	0.00743015	0.270153	-2.84775		ENSMUSG00000033379	Atp6v0b	0.6823	8.42189	3.01015	0.00415756	0.181397	-2.61618
ENSMUSG00000049422	Chchd10	1.58779	3.84987	4.10251	0.000157762	0.00611498	0.791529		ENSMUSG00000096727	Psmb9	1.35115	5.11634	3.29505	0.00185682	0.0714501	-1.42856		ENSMUSG00000026358	Rgs1	2.26233	1.41335	2.79422	0.00745999	0.270659	-2.50458		ENSMUSG00000006273	Atp6v1b2	0.517097	7.84135	3.00834	0.00417841	0.181795	-2.5468
ENSMUSG00000019738	Polr2i	0.642351	5.89514	4.09744	0.000160335	0.00620061	0.751592		ENSMUSG00000025359	Pmel	2.15762	1.80234	3.29443	0.00186015	0.0714501	-1.40683		ENSMUSG00000021252	Erg28	0.543056	6.65517	2.79261	0.00749179	0.271235	-2.93675		ENSMUSG00000021250	Fos	0.849908	5.42344	3.00645	0.00420019	0.181859	-2.27572
ENSMUSG00000027217	Tspan18	1.56337	3.7463	4.09591	0.000161122	0.0062169	0.789512		ENSMUSG00000022667	Cd200r1	1.8081	2.96863	3.2922	0.00187221	0.0715899	-1.35042		ENSMUSG00000040026	Saa3	1.22535	7.29259	2.79006	0.0075427	0.272498	-2.94775		ENSMUSG00000014748	Tex261	0.502727	7.69674	3.00308	0.00423942	0.182763	-2.56391
ENSMUSG00000040212	Emp3	1.16953	6.41347	4.09461	0.00016179	0.00622856	0.719786		ENSMUSG00000038147	Cd84	0.755033	5.75093	3.28697	0.00190074	0.0723559	-1.53151		ENSMUSG00000040549	Ckap5	0.648471	4.85995	2.78773	0.00758932	0.273086	-2.72936		ENSMUSG00000001473	Tubb6	0.678488	5.99027	3.00282	0.00424255	0.182763	-2.34978
ENSMUSG00000036442	Thap11	2.68074	2.7493	4.09179	0.000163256	0.00625381	0.439424		ENSMUSG00000029161	Cgref1	2.64253	0.742497	3.28036	0.00193738	0.0733196	-1.73612		ENSMUSG00000038037	Socs1	1.06929	4.14073	2.78725	0.00759903	0.273086	-2.52673		ENSMUSG00000000938	Hoxa10	2.74661	1.37587	2.99232	0.00436707	0.186024	-2.04074
ENSMUSG00000018167	Stard3	1.12685	5.55658	4.09157	0.000163368	0.00625381	0.775591		ENSMUSG00000048234	Rnf149	0.878437	5.0555	3.27977	0.00194067	0.0733196	-1.49654		ENSMUSG00000034641	Cd300ld	0.663338	5.48215	2.78684	0.00760713	0.273086	-2.76366		ENSMUSG00000037710	Cisd1	0.856208	4.9526	2.98679	0.00443402	0.187006	-2.24585
ENSMUSG00000049103	Ccr2	1.07856	6.67362	4.09123	0.000163549	0.00625381	0.682002		ENSMUSG00000050777	Tmem37	0.904289	4.90295	3.2793	0.0019433	0.0733196	-1.4504		ENSMUSG00000102353	Gm38345	2.40837	-0.353278	2.78241	0.00769685	0.275646	-2.63642		ENSMUSG00000049037	Clec4a1	1.21288	6.3093	2.9863	0.00443996	0.187006	-2.44116
ENSMUSG00000028278	Rragd	3.66089	0.678766	4.09002	0.000164182	0.00625589	-0.708946		ENSMUSG00000039110	Mycbpap	2.68868	0.514024	3.27853	0.00194761	0.0733198	-1.70561		ENSMUSG00000029426	Scarb2	0.515174	7.20685	2.78141	0.00771738	0.275646	-3.01883		ENSMUSG00000021917	Spcs1	0.633282	6.79553	2.98052	0.00451113	0.189067	-2.47901
ENSMUSG00000028675	Pnrc2	1.01256	4.96119	4.08851	0.000164973	0.00626604	0.795177		ENSMUSG00000048992	Prss32	2.21903	0.899974	3.27642	0.00195952	0.0736054	-1.59546		ENSMUSG00000014503	Pkd2l2	2.51113	-0.607832	2.78036	0.0077387	0.275646	-2.69737		ENSMUSG00000030589	Rasgrp4	0.931081	4.31872	2.9784	0.0045375	0.189705	-2.18938
ENSMUSG00000062169	Cnih4	0.759601	6.42872	4.08381	0.000167463	0.00634643	0.675938		ENSMUSG00000028378	Ptgr1	0.666562	5.62574	3.27236	0.00198261	0.0742818	-1.58679		ENSMUSG00000031639	Tlr3	1.00215	4.70105	2.77604	0.00782761	0.277489	-2.63166		ENSMUSG00000032265	Tent5a	0.559145	7.3902	2.97266	0.00460951	0.191773	-2.60167
ENSMUSG00000076135	Gm24276	2.952	-0.894028	4.08306	0.000167862	0.00634743	-0.818509		ENSMUSG00000073421	H2-Ab1	0.804042	9.14249	3.26783	0.00200869	0.0745624	-1.99033		ENSMUSG00000033826	Dnah8	2.49826	-0.399753	2.77307	0.00788937	0.278518	-2.64866		ENSMUSG00000024732	Ccdc86	0.721467	5.81878	2.97031	0.00463934	0.192191	-2.40831
ENSMUSG00000031948	Kars	0.98601	6.01281	4.07971	0.000169668	0.00640148	0.675097		ENSMUSG00000004846	Plod3	0.602725	5.86157	3.26617	0.00201835	0.0746614	-1.63654		ENSMUSG00000027199	Gatm	1.28418	4.26578	2.77184	0.00791491	0.278819	-2.63087		ENSMUSG00000028268	Gbp3	1.41205	5.57628	2.96438	0.00471529	0.194274	-2.37112
ENSMUSG00000025204	Ndufb8	0.681457	8.2532	4.07294	0.000173363	0.00652644	0.490694		ENSMUSG00000045763	Basp1	0.540413	9.90198	3.26348	0.00203401	0.0750775	-2.07172		ENSMUSG00000053199	Arhgap20	1.95497	0.147386	2.77031	0.00794707	0.278819	-2.61305		ENSMUSG00000032997	Chpf	0.66038	6.25182	2.94889	0.00491933	0.19883	-2.5528
ENSMUSG00000032279	Idh3a	0.70907	5.80752	4.07149	0.000174168	0.00652785	0.68729		ENSMUSG00000024782	Ak3	0.639357	6.71054	3.2547	0.0020861	0.0765024	-1.81561		ENSMUSG00000037652	Phc3	0.549865	6.19244	2.769	0.00797461	0.27921	-2.98403		ENSMUSG00000024381	Bin1	0.658747	5.76366	2.94651	0.00495146	0.199654	-2.47195
ENSMUSG00000068039	Tcp1	0.806981	5.33173	4.06718	0.000176573	0.00658896	0.709554		ENSMUSG00000003309	Ap1m2	0.692352	4.9767	3.25176	0.0021038	0.0768202	-1.5553		ENSMUSG00000057335	Cep170	0.820461	4.56048	2.76501	0.00805878	0.281577	-2.70744		ENSMUSG00000103115	Gm37584	2.63343	-0.142767	2.94399	0.00498559	0.200555	-2.30445
ENSMUSG00000064363	mt-Nd4	1.22287	12.5387	4.05428	0.000183971	0.00677588	0.140584		ENSMUSG00000069874	Irgm2	1.92997	4.00134	3.24884	0.00212152	0.0773016	-1.4143		ENSMUSG00000027962	Vcam1	0.619857	7.62614	2.76174	0.00812873	0.282323	-3.11459		ENSMUSG00000031765	Mt1	0.807316	9.63179	2.9429	0.00500042	0.200677	-2.85679
ENSMUSG00000025162	Csnk1d	0.64606	6.4054	4.04702	0.000188265	0.00689257	0.570834		ENSMUSG00000003380	Rabac1	0.521802	6.8682	3.2458	0.00214017	0.0778143	-1.82096		ENSMUSG00000024989	Cep55	0.799952	4.03367	2.75938	0.00817939	0.283463	-2.68451		ENSMUSG00000105504	Gbp5	1.64795	3.35294	2.93937	0.00504893	0.201673	-2.13242
ENSMUSG00000106037	Gm4332	2.79599	0.196135	4.04032	0.000192315	0.00699059	-0.468808		ENSMUSG00000022889	Mrpl39	0.922925	4.57187	3.23839	0.00218617	0.0791488	-1.50226		ENSMUSG00000002831	Plin4	2.18429	2.16879	2.75616	0.0082489	0.284065	-2.51688		ENSMUSG00000104272	Gm38297	2.62657	-0.398953	2.9341	0.00512187	0.204107	-2.31207
ENSMUSG00000044217	Aqp5	0.824548	7.11058	4.03905	0.000193088	0.00699059	0.455675		ENSMUSG00000030315	Vgll4	0.589817	6.25841	3.23371	0.00221573	0.0798788	-1.84181		ENSMUSG00000060183	Cxcl11	3.27148	0.39137	2.75569	0.00825911	0.284065	-2.74958		ENSMUSG00000010601	Apol7a	2.5244	2.37159	2.93214	0.00514932	0.204722	-2.15019
ENSMUSG00000028032	Papss1	0.88039	5.88896	4.03797	0.000193753	0.0069998	0.567506		ENSMUSG00000069892	9930111J21Rik2	3.80157	1.33029	3.23057	0.00223574	0.0803512	-1.80545		ENSMUSG00000104094	Gm37314	2.75843	-0.0108231	2.75452	0.0082847	0.284219	-2.68734		ENSMUSG00000037750	Fam222b	0.759903	5.57135	2.92923	0.00519032	0.205871	-2.50701
ENSMUSG00000032301	Psma4	0.982454	5.36287	4.03502	0.000195577	0.00704605	0.61186		ENSMUSG00000026357	Rgs18	2.48789	1.7343	3.22995	0.00223972	0.0803512	-1.69425		ENSMUSG00000034265	Zdhhc14	1.46432	3.51316	2.75303	0.0083172	0.284759	-2.55497		ENSMUSG00000064210	Ano6	0.563183	5.85752	2.92393	0.00526566	0.20693	-2.57548
ENSMUSG00000006014	Prg4	3.44258	3.55866	4.02756	0.00020026	0.00715888	0.198169		ENSMUSG00000109517	Gm44763	2.60999	0.597911	3.22912	0.00224504	0.0803512	-1.82699		ENSMUSG00000019832	Rab32	0.606378	5.42173	2.7459	0.00847435	0.287966	-2.82887		ENSMUSG00000000318	Clec10a	1.13382	6.49784	2.92065	0.00531278	0.208226	-2.64237
ENSMUSG00000021114	Atp6v1d	0.830357	6.45599	4.02577	0.000201396	0.00718439	0.491898		ENSMUSG00000035735	Dagla	2.01346	1.68631	3.22854	0.00224878	0.0803512	-1.63975		ENSMUSG00000039109	F13a1	0.97279	6.82673	2.74572	0.00847855	0.287966	-3.03308		ENSMUSG00000009281	Rarres2	1.68154	4.20026	2.91906	0.00533576	0.208242	-2.23889
ENSMUSG00000049517	Rps23	1.09674	7.64017	4.01528	0.000208205	0.00737005	0.359899		ENSMUSG00000031495	Cd209d	1.71199	4.47216	3.22797	0.00225244	0.0803512	-1.50858		ENSMUSG00000021880	Rnase6	1.58308	2.42934	2.74373	0.00852291	0.288336	-2.55271		ENSMUSG00000029462	Vps29	0.591713	6.14344	2.9152	0.00539196	0.209474	-2.59664
ENSMUSG00000004394	Tmed4	0.966848	5.24121	4.01508	0.000208333	0.00737005	0.575254		ENSMUSG00000032475	Nck1	1.23654	4.43252	3.22345	0.00228179	0.081029	-1.52551		ENSMUSG00000007877	Tcap	2.08498	4.04093	2.74371	0.00852334	0.288336	-2.66826		ENSMUSG00000021477	Ctsl	0.470418	9.25955	2.89625	0.00567606	0.219011	-2.96128
ENSMUSG00000076498	Trbc2	1.54945	3.49239	4.0133	0.000209514	0.00739644	0.509385		ENSMUSG00000042831	Alkbh6	1.54288	3.40224	3.22251	0.00228797	0.081029	-1.47291		ENSMUSG00000102172	Gm37873	2.7067	-1.25642	2.74295	0.00854026	0.288336	-2.7786		ENSMUSG00000041736	Tspo	0.621279	7.47161	2.89038	0.00576683	0.221862	-2.78806
ENSMUSG00000032288	Imp3	0.572562	5.90863	4.00733	0.000213507	0.00752181	0.477069		ENSMUSG00000021676	Iqgap2	0.668557	6.75465	3.22212	0.00229049	0.081029	-1.91458		ENSMUSG00000026864	Hspa5	0.425056	9.8268	2.74205	0.00856056	0.288448	-3.3557		ENSMUSG00000026879	Gsn	0.743089	8.4565	2.88916	0.00578588	0.221862	-2.91214
ENSMUSG00000026095	Asnsd1	1.67584	3.37805	4.00246	0.000216828	0.00758334	0.461753		ENSMUSG00000026712	Mrc1	0.671922	8.15112	3.21936	0.00230863	0.0813326	-2.0284		ENSMUSG00000039252	Lgi2	0.830608	5.09262	2.73722	0.00866971	0.291018	-2.85777		ENSMUSG00000031639	Tlr3	1.052	4.70105	2.88499	0.0058515	0.223249	-2.41172
ENSMUSG00000060126	Tpt1	1.30764	7.69925	4.00225	0.000216971	0.00758334	0.33098		ENSMUSG00000046879	Irgm1	1.34696	3.97914	3.21682	0.00232551	0.0817331	-1.49373		ENSMUSG00000111521	Gm48529	2.2384	0.693516	2.73716	0.00867102	0.291018	-2.70162		ENSMUSG00000061458	Nol10	0.679192	6.09562	2.88302	0.00588263	0.223935	-2.704
ENSMUSG00000073676	Hspe1	1.14708	5.72187	4.00215	0.000217036	0.00758334	0.481368		ENSMUSG00000066113	Adamtsl1	1.1262	4.64328	3.21482	0.00233884	0.0817331	-1.55865		ENSMUSG00000020600	Slc7a15	2.78172	-1.40159	2.73509	0.00871818	0.292025	-2.81989		ENSMUSG00000097868	A330069E16Rik	2.62583	-0.0362802	2.87672	0.00598337	0.227261	-2.49427
ENSMUSG00000026087	Mrpl30	0.835806	5.70186	3.99834	0.00021967	0.00764396	0.489751		ENSMUSG00000029247	Paics	0.668413	8.26118	3.21111	0.00236376	0.0824216	-2.05528		ENSMUSG00000063887	Nlgn1	2.1425	-1.86325	2.7337	0.00875009	0.292157	-2.80783		ENSMUSG00000042045	Sln	2.80504	0.89302	2.87486	0.00601339	0.227386	-2.36522
ENSMUSG00000035735	Dagla	2.45534	1.68631	3.99112	0.000224736	0.00780429	-0.14081		ENSMUSG00000040938	Slc16a11	2.09993	0.729518	3.20363	0.00241477	0.0836858	-1.69042		ENSMUSG00000020572	Nampt	0.656549	6.7624	2.72784	0.00888534	0.293579	-3.08446		ENSMUSG00000037997	Parp11	1.12579	4.55282	2.87126	0.00607201	0.228865	-2.45364
ENSMUSG00000029763	Exoc4	0.843667	5.83286	3.98919	0.000226115	0.00783619	0.442417		ENSMUSG00000030787	Lyve1	1.99772	3.92903	3.20185	0.00242708	0.0837111	-1.52748		ENSMUSG00000028099	Polr3c	1.40849	3.66022	2.72575	0.00893397	0.293768	-2.61529		ENSMUSG00000024845	Tmem134	0.558852	7.33764	2.87057	0.00608332	0.228865	-2.86057
ENSMUSG00000017404	Rpl19	0.766436	6.91686	3.98692	0.000227741	0.0078765	0.341179		ENSMUSG00000026638	Irf6	0.46564	5.84771	3.20139	0.00243026	0.0837111	-1.85765		ENSMUSG00000020817	Rabep1	0.454078	6.02267	2.72537	0.00894286	0.293768	-3.0429		ENSMUSG00000059498	Fcgr3	0.767096	7.08524	2.86823	0.00612168	0.228865	-2.79671
ENSMUSG00000026965	Anapc2	1.02985	5.09113	3.98548	0.000228776	0.00789625	0.498298		ENSMUSG00000006699	Cdc42	0.452651	8.62965	3.19771	0.00245587	0.0842522	-2.1228		ENSMUSG00000035561	Aldh1b1	2.18337	0.527084	2.7207	0.00905261	0.296118	-2.66305		ENSMUSG00000009185	Ccl8	0.93143	9.06855	2.86754	0.00613319	0.228865	-2.99533
ENSMUSG00000018920	Cxcl16	0.722379	7.77273	3.98362	0.000230126	0.00790611	0.276457		ENSMUSG00000034641	Cd300ld	0.661731	5.48215	3.19423	0.00248035	0.0849208	-1.77596		ENSMUSG00000005312	Ubqln1	0.514413	6.57425	2.72049	0.00905769	0.296118	-3.11427		ENSMUSG00000030682	Cdipt	0.6066	6.89134	2.86506	0.00617424	0.229272	-2.81897
ENSMUSG00000097993	Ptprv	2.89126	0.914617	3.98316	0.000230456	0.00790611	-0.342975		ENSMUSG00000003420	Fcgrt	0.675609	6.64543	3.19044	0.0025073	0.0852782	-1.94008		ENSMUSG00000064215	Ifi27	0.614778	5.94107	2.71919	0.00908847	0.296263	-2.99715		ENSMUSG00000002307	Daxx	0.645632	6.26665	2.86351	0.00619999	0.229272	-2.74547
ENSMUSG00000026961	Lrrc26	2.49484	0.662221	3.98199	0.000231309	0.00791942	-0.217215		ENSMUSG00000033487	Fndc3a	0.62412	6.25246	3.19019	0.00250911	0.0852782	-1.92092		ENSMUSG00000023224	Serping1	1.14926	6.80374	2.7171	0.00913828	0.296655	-3.12387		ENSMUSG00000005378	Bud23	1.0328	4.23243	2.86232	0.00621979	0.229272	-2.34698
ENSMUSG00000058546	Rpl23a	1.48281	6.4381	3.98026	0.000232581	0.00792985	0.370915		ENSMUSG00000024675	Ms4a4c	3.29917	3.58699	3.18657	0.00253504	0.0859289	-1.72065		ENSMUSG00000026548	Slamf9	1.15556	3.79662	2.71649	0.00915279	0.296655	-2.64449		ENSMUSG00000046623	Gjb4	1.1516	5.00839	2.86085	0.00624437	0.229491	-2.5905
ENSMUSG00000021668	Polk	1.40852	4.10985	3.97967	0.000233012	0.00792985	0.483394		ENSMUSG00000043017	Ptgir	2.36905	1.61747	3.18569	0.00254139	0.0859728	-1.82413		ENSMUSG00000017707	Serinc3	0.319222	9.13939	2.71502	0.009188	0.29723	-3.3529		ENSMUSG00000017781	Pitpna	0.458654	7.05319	2.85819	0.00628914	0.230375	-2.8318
ENSMUSG00000033450	Tagap	3.14482	-0.210328	3.97434	0.000236962	0.00802442	-0.747594		ENSMUSG00000028037	Ifi44	1.396	6.17874	3.18164	0.00257083	0.0864853	-1.77464		ENSMUSG00000022884	Eif4a2	0.823057	4.626	2.71057	0.00929516	0.298262	-2.79824		ENSMUSG00000062070	Pgk1	1.91449	2.58357	2.85674	0.00631382	0.230375	-2.31271
ENSMUSG00000039450	Dcxr	1.06709	5.60299	3.97371	0.000237436	0.00802442	0.396916		ENSMUSG00000057177	Gsk3a	0.550365	5.86478	3.18	0.00258288	0.0864853	-1.86466		ENSMUSG00000005360	Slc1a3	1.54643	2.76239	2.70981	0.00931374	0.298262	-2.61931		ENSMUSG00000020326	Ccng1	0.737237	5.83406	2.85622	0.00632258	0.230375	-2.64255
ENSMUSG00000037060	Cavin3	0.987734	5.74915	3.97106	0.000239426	0.00803565	0.411845		ENSMUSG00000020184	Mdm2	0.520362	6.5819	3.17943	0.00258704	0.0864853	-1.97692		ENSMUSG00000104698	Gm42602	2.37906	-0.404703	2.70971	0.00931607	0.298262	-2.73901		ENSMUSG00000031451	Gas6	1.17292	7.44068	2.85284	0.00638021	0.231704	-2.85788
ENSMUSG00000038387	Rras	1.29945	5.40488	3.97036	0.000239952	0.00803745	0.426783		ENSMUSG00000074896	Ifit3	2.3854	4.80209	3.1781	0.00259685	0.0866432	-1.57994		ENSMUSG00000035983	Gm7008	2.35113	-1.18979	2.70892	0.00933528	0.298262	-2.87009		ENSMUSG00000023068	Nus1	0.643754	6.30103	2.85169	0.0063999	0.231704	-2.77693
ENSMUSG00000035504	Reep6	0.854267	5.25963	3.96812	0.000241652	0.00806067	0.43187		ENSMUSG00000032557	Uba5	0.556294	5.88783	3.17525	0.002618	0.0869755	-1.90183		ENSMUSG00000022372	Sla	0.967764	4.54423	2.70862	0.0093426	0.298262	-2.7836		ENSMUSG00000028793	Rnf19b	0.758844	6.17784	2.85003	0.0064285	0.232245	-2.78188
ENSMUSG00000022014	Epsti1	1.07087	6.87404	3.96712	0.000242415	0.00806067	0.311586		ENSMUSG00000060586	H2-Eb1	1.18266	7.57333	3.17076	0.0026516	0.0874412	-2.10028		ENSMUSG00000024335	Brd2	0.467417	8.01686	2.70242	0.0094946	0.29921	-3.30878		ENSMUSG00000063019	Manbal	0.834287	4.75043	2.84798	0.00646392	0.232833	-2.51954
ENSMUSG00000030034	Ino80b	0.903307	4.90685	3.96696	0.00024254	0.00806067	0.444292		ENSMUSG00000062352	Itgb1bp1	0.965342	4.55528	3.16588	0.00268854	0.0881469	-1.67071		ENSMUSG00000047222	Rnase2a	3.51381	-0.829285	2.70239	0.0094954	0.29921	-2.85553		ENSMUSG00000035847	Ids	0.723097	5.85193	2.8475	0.00647213	0.232833	-2.76526
ENSMUSG00000020097	Sgpl1	0.753293	6.72051	3.96516	0.000243918	0.00809067	0.310852		ENSMUSG00000117182	Gm18068	3.31952	-0.114208	3.1633	0.00270826	0.0881733	-1.99923		ENSMUSG00000027408	Cpxm1	0.589853	6.81512	2.70031	0.00954696	0.299655	-3.20896		ENSMUSG00000017057	Il13ra1	0.634877	6.33849	2.83999	0.00660371	0.235933	-2.813
ENSMUSG00000029815	Malsu1	1.05072	5.092	3.96184	0.000246483	0.00813003	0.427361		ENSMUSG00000022437	Samm50	0.55905	6.27257	3.16287	0.00271155	0.0881733	-1.98036		ENSMUSG00000047798	Cd300lf	0.641973	6.86031	2.69882	0.00958393	0.299655	-3.23469		ENSMUSG00000101111	Gm28437	5.21302	-0.467687	2.83942	0.00661379	0.235933	-2.45405
ENSMUSG00000024319	Vps52	0.853557	4.40335	3.96131	0.000246899	0.00813003	0.44932		ENSMUSG00000027485	Bpifb1	2.10814	2.1222	3.16239	0.00271526	0.0881733	-1.64466		ENSMUSG00000097194	9330175E14Rik	2.01425	1.93264	2.69828	0.00959756	0.299655	-2.64722		ENSMUSG00000029366	Dck	0.85078	4.84523	2.83535	0.00668603	0.237343	-2.61252
ENSMUSG00000018286	Psmb6	0.566903	7.56841	3.9601	0.000247841	0.00813659	0.21886		ENSMUSG00000037536	Fbxo34	0.787496	4.54818	3.16014	0.00273262	0.0885401	-1.74719		ENSMUSG00000074619	1700034I23Rik	2.656	-1.37617	2.6969	0.00963203	0.299698	-2.83603		ENSMUSG00000062352	Itgb1bp1	0.984173	4.55528	2.83445	0.00670218	0.237343	-2.49297
ENSMUSG00000015852	Fcrls	1.24862	4.27327	3.95628	0.000250839	0.00820824	0.435595		ENSMUSG00000085929	Gm13421	2.46463	-1.23035	3.15958	0.00273696	0.0885401	-2.02963		ENSMUSG00000031986	Sprtn	1.09367	3.51891	2.69604	0.00965341	0.299698	-2.69064		ENSMUSG00000032026	Rexo2	0.467886	7.24166	2.83412	0.00670816	0.237343	-2.92537
ENSMUSG00000053317	Sec61b	0.566157	7.27818	3.95417	0.000252509	0.00823112	0.22558		ENSMUSG00000024601	Isoc1	0.57839	6.2058	3.1558	0.00276643	0.0891653	-1.98605		ENSMUSG00000000440	Pparg	2.44203	1.52728	2.69479	0.0096849	0.299698	-2.69052		ENSMUSG00000020267	Hint1	0.554456	7.98187	2.83406	0.0067091	0.237343	-2.96649
ENSMUSG00000036880	Acaa2	0.780007	5.8086	3.9453	0.000259653	0.00841573	0.303897		ENSMUSG00000037366	Pafah2	0.638252	5.11726	3.15571	0.00276712	0.0891653	-1.85774		ENSMUSG00000061288	Taok3	0.568843	7.4782	2.69471	0.00968699	0.299698	-3.2641		ENSMUSG00000024472	Dcp2	0.663457	5.5838	2.82188	0.00693099	0.243673	-2.78314
ENSMUSG00000022404	Slc25a17	0.919739	5.65306	3.94398	0.000260736	0.00843475	0.32287		ENSMUSG00000026275	Ppp1r7	0.453626	5.99977	3.15442	0.00277725	0.0891653	-1.98544		ENSMUSG00000065987	Cd209b	1.53243	3.87981	2.69357	0.00971574	0.299762	-2.69924		ENSMUSG00000047992	Dipk1c	2.94446	-1.65303	2.81686	0.00702433	0.245356	-2.6902
ENSMUSG00000112099	Gm8960	1.42393	4.45236	3.94295	0.00026158	0.0084437	0.390324		ENSMUSG00000057561	Eif1a	0.388533	7.04017	3.15218	0.00279494	0.0895644	-2.10903		ENSMUSG00000062077	Trim54	2.75308	-0.960088	2.69278	0.0097357	0.299762	-2.87021		ENSMUSG00000026564	Dusp27	2.54381	-1.23011	2.81499	0.00705935	0.245356	-2.62558
ENSMUSG00000071644	Eef1g	0.62139	7.57512	3.94195	0.000262398	0.0084437	0.153876		ENSMUSG00000001493	Meox1	2.50084	-0.145477	3.1512	0.00280268	0.0896402	-2.03087		ENSMUSG00000026011	Ctla4	1.53921	1.5261	2.69253	0.00974192	0.299762	-2.65091		ENSMUSG00000024190	Dusp1	0.787306	5.91766	2.81465	0.00706576	0.245356	-2.83766
ENSMUSG00000051238	Swsap1	1.16146	3.4449	3.9416	0.000262687	0.0084437	0.341966		ENSMUSG00000000275	Trim25	0.505727	6.5484	3.1492	0.00281859	0.0898149	-2.05518		ENSMUSG00000031622	Sin3b	0.465985	6.58675	2.6915	0.00976817	0.300028	-3.1753		ENSMUSG00000022665	Ccdc80	0.649708	8.46358	2.81415	0.00707514	0.245356	-3.10923
ENSMUSG00000020571	Pdia6	0.560705	8.39585	3.94123	0.000262997	0.0084437	0.106152		ENSMUSG00000087060	Eldr	2.60698	0.631398	3.14781	0.00282968	0.0899562	-1.979		ENSMUSG00000025784	Clec3b	1.62095	5.81678	2.68877	0.00983743	0.300698	-3.07339		ENSMUSG00000027995	Tlr2	1.01017	4.09809	2.81394	0.00707916	0.245356	-2.50774
ENSMUSG00000060636	Rpl35a	1.25381	6.57186	3.93982	0.000264164	0.00846519	0.238905		ENSMUSG00000079061	Gm11042	3.03354	-1.12503	3.14682	0.00283764	0.0899562	-2.12314		ENSMUSG00000104704	Gm43133	2.7871	-0.0875923	2.68303	0.009985	0.302322	-2.77647		ENSMUSG00000062694	Cav3	2.93894	0.283366	2.81326	0.00709186	0.245356	-2.61111
ENSMUSG00000031221	Igbp1	0.843152	5.36093	3.93891	0.000264923	0.00847355	0.335658		ENSMUSG00000026579	F5	0.609502	7.34558	3.14666	0.00283889	0.0899562	-2.18426		ENSMUSG00000105504	Gbp5	1.5065	3.35294	2.67901	0.0100897	0.302662	-2.68579		ENSMUSG00000039699	Batf2	2.11257	2.35003	2.81095	0.00713559	0.245356	-2.4123
ENSMUSG00000040147	Maob	3.37282	0.922143	3.93175	0.00027095	0.00861019	-0.654725		ENSMUSG00000051223	Bzw1	0.49467	7.43135	3.14186	0.0028777	0.0908764	-2.19071		ENSMUSG00000096606	Tpbgl	2.20336	0.913852	2.67763	0.0101257	0.302662	-2.74456		ENSMUSG00000097439	Gm16754	2.45534	-0.498358	2.81039	0.00714633	0.245356	-2.57265
ENSMUSG00000034591	Slc41a2	1.03313	4.62042	3.93083	0.000271725	0.00861019	0.361189		ENSMUSG00000060373	Hnrnpc	0.401929	8.51146	3.1415	0.00288063	0.0908764	-2.27931		ENSMUSG00000090030	A430072P03Rik	2.78616	-1.50909	2.67663	0.0101519	0.302662	-2.89237		ENSMUSG00000020415	Pttg1	0.636286	6.74936	2.81014	0.00715111	0.245356	-2.93869
ENSMUSG00000022336	Eif3e	0.691264	6.93945	3.92288	0.000278592	0.0087712	0.144356		ENSMUSG00000057375	Yipf1	0.492321	7.46658	3.14109	0.00288395	0.0908764	-2.1899		ENSMUSG00000079056	Kcnip3	2.75813	-0.867624	2.6766	0.0101528	0.302662	-2.94398		ENSMUSG00000073602	Serpinb3b	3.22064	-0.820276	2.81009	0.0071519	0.245356	-2.66631
ENSMUSG00000024143	Rhoq	0.698045	7.09161	3.92257	0.000278868	0.0087712	0.135459		ENSMUSG00000033585	Ndn	1.44041	3.05553	3.1333	0.00294805	0.0925535	-1.69081		ENSMUSG00000038170	Pde4dip	0.872647	5.59066	2.67571	0.0101763	0.302662	-3.04745		ENSMUSG00000078945	Naip2	1.63843	3.22107	2.80609	0.00722845	0.246449	-2.41182
ENSMUSG00000001918	Slc1a5	0.817828	5.68672	3.92168	0.000279646	0.00877944	0.23694		ENSMUSG00000031838	Ifi30	0.747326	6.71865	3.13075	0.00296938	0.0930514	-2.08679		ENSMUSG00000079179	Rab10os	1.26424	2.97107	2.67467	0.0102037	0.302662	-2.68136		ENSMUSG00000024937	Ehbp1l1	0.623481	5.81003	2.80583	0.00723349	0.246449	-2.80853
ENSMUSG00000002661	Alkbh7	1.36417	3.92308	3.91724	0.000283568	0.00886984	0.245658		ENSMUSG00000018920	Cxcl16	0.546574	7.77273	3.12823	0.00299052	0.0934818	-2.22848		ENSMUSG00000044827	Tlr1	1.12905	3.37455	2.67403	0.0102205	0.302662	-2.76607		ENSMUSG00000034343	Ube2f	0.481669	5.97783	2.8054	0.00724167	0.246449	-2.85006
ENSMUSG00000006191	Cdkal1	1.03921	4.54062	3.91491	0.000285641	0.0089183	0.317357		ENSMUSG00000078616	Trim30c	2.2977	1.82835	3.1278	0.0029941	0.0934818	-1.83638		ENSMUSG00000038811	Gngt2	1.07086	3.82278	2.67203	0.0102736	0.302991	-2.77287		ENSMUSG00000028834	Trim63	2.59639	2.52072	2.79559	0.00743287	0.249379	-2.43303
ENSMUSG00000093674	Rpl41	0.87594	8.28601	3.9121	0.000288165	0.00892539	0.0212836		ENSMUSG00000019471	Cdc37	0.480215	7.31362	3.12715	0.00299964	0.0934832	-2.21189		ENSMUSG00000087060	Eldr	2.4919	0.631398	2.67163	0.0102841	0.302991	-2.82331		ENSMUSG00000056429	Tgoln1	0.456125	6.64126	2.79501	0.00744424	0.249379	-2.94171
ENSMUSG00000058914	C1qtnf3	1.37547	3.96873	3.9117	0.000288534	0.00892539	0.313367		ENSMUSG00000027133	Nop10	0.481556	7.70876	3.12282	0.00303647	0.0942514	-2.25595		ENSMUSG00000025162	Csnk1d	0.478281	6.4054	2.67133	0.010292	0.302991	-3.17256		ENSMUSG00000037621	Atoh8	2.86633	-1.02237	2.79423	0.00745967	0.249379	-2.60924
ENSMUSG00000022982	Sod1	0.564601	9.08597	3.91116	0.000289016	0.00892539	-0.0436786		ENSMUSG00000018924	Alox15	1.26439	3.83565	3.12099	0.00305213	0.0943784	-1.82182		ENSMUSG00000078763	Slfn1	1.13373	4.54512	2.67027	0.0103204	0.303301	-2.84398		ENSMUSG00000020089	Ppa1	0.597601	7.41204	2.79294	0.00748535	0.249747	-3.06045
ENSMUSG00000074272	Ceacam1	1.17379	5.48249	3.90668	0.000293107	0.00901901	0.22465		ENSMUSG00000031783	Polr2c	1.34245	3.60329	3.11825	0.00307577	0.0943784	-1.72782		ENSMUSG00000027340	Slc23a2	1.16289	3.65329	2.66852	0.0103672	0.304152	-2.7587		ENSMUSG00000040028	Elavl1	0.510281	7.57895	2.79036	0.0075366	0.250635	-3.08728
ENSMUSG00000031447	Lamp1	1.11124	6.34839	3.90464	0.000294982	0.00905125	0.178138		ENSMUSG00000051906	Cd209f	1.89194	4.3717	3.11762	0.00308121	0.0943784	-1.73561		ENSMUSG00000068854	Hist2h2be	2.6553	0.171309	2.66362	0.0104991	0.305912	-2.90159		ENSMUSG00000045503	Sys1	0.543071	5.93809	2.79012	0.00754143	0.250635	-2.90217
ENSMUSG00000006442	Srm	1.11568	4.53209	3.90438	0.000295219	0.00905125	0.292382		ENSMUSG00000039699	Batf2	2.11353	2.35003	3.11595	0.00309568	0.0944015	-1.81081		ENSMUSG00000043740	B430306N03Rik	1.124	3.86152	2.6584	0.0106417	0.307043	-2.77726		ENSMUSG00000034641	Cd300ld	0.67836	5.48215	2.78764	0.00759118	0.251306	-2.79691
ENSMUSG00000031029	Eif3f	0.4463	7.89552	3.90218	0.000297261	0.00909747	0.00660074		ENSMUSG00000006356	Crip2	0.566474	6.93847	3.1121	0.00312945	0.0952606	-2.19318		ENSMUSG00000018774	Cd68	1.28802	5.06487	2.65806	0.0106508	0.307043	-2.9396		ENSMUSG00000114670	Gm18072	2.67119	-0.41027	2.78427	0.00765908	0.251658	-2.65356
ENSMUSG00000022651	Retnlg	1.63229	4.40079	3.90125	0.000298132	0.00909765	0.280512		ENSMUSG00000005656	Snx6	0.443206	7.61285	3.10905	0.00315636	0.0957372	-2.28806		ENSMUSG00000060802	B2m	0.969708	13.2624	2.65075	0.0108532	0.311478	-3.82792		ENSMUSG00000018500	Adora2b	1.37473	3.14905	2.78297	0.00768557	0.25198	-2.46635
ENSMUSG00000004945	Tmem242	1.36038	4.21701	3.89868	0.000300535	0.0091483	0.277358		ENSMUSG00000029875	Ccdc184	2.09697	0.721455	3.10561	0.00318697	0.0963222	-1.99831		ENSMUSG00000056418	BC043934	2.3472	-0.279855	2.6507	0.0108549	0.311478	-2.9399		ENSMUSG00000079018	Ly6c1	0.696472	9.11964	2.77971	0.00775212	0.253186	-3.22503
ENSMUSG00000030787	Lyve1	2.41232	3.92903	3.8972	0.000301929	0.00917433	0.120135		ENSMUSG00000026887	Mrrf	0.790864	4.75554	3.1026	0.00321404	0.0969684	-1.87174		ENSMUSG00000024842	Cabp4	2.62497	-1.38799	2.64444	0.011031	0.313995	-2.95143		ENSMUSG00000020955	Ap4s1	0.798425	3.92322	2.7784	0.00777901	0.253578	-2.58338
ENSMUSG00000047417	Rexo1	0.816211	5.19957	3.8892	0.000309583	0.00936606	0.201764		ENSMUSG00000028447	Dctn3	0.460604	6.25316	3.10184	0.00322085	0.0970018	-2.11947		ENSMUSG00000005718	Tfap4	1.04889	3.13707	2.643	0.0110718	0.313995	-2.79647		ENSMUSG00000055435	Maf	0.5944	8.76787	2.77673	0.00781338	0.254211	-3.2122
ENSMUSG00000025980	Hspd1	0.655233	6.69478	3.88843	0.000310324	0.00936606	0.0705333		ENSMUSG00000020328	Nudcd2	0.470689	6.08724	3.10057	0.00323235	0.0971761	-2.13938		ENSMUSG00000028149	Rap1gds1	0.537011	5.9579	2.64177	0.011107	0.314469	-3.20272		ENSMUSG00000027082	Tfpi	1.56852	2.81204	2.77322	0.00788616	0.255157	-2.48631
ENSMUSG00000062694	Cav3	3.53094	0.283366	3.88831	0.000310441	0.00936606	-0.959087		ENSMUSG00000029198	Grpel1	0.741328	5.51182	3.09843	0.00325187	0.0975905	-2.00385		ENSMUSG00000034459	Ifit1	1.68288	7.59455	2.6382	0.0112092	0.316551	-3.34743		ENSMUSG00000040987	Mill2	1.21476	3.04249	2.77316	0.00788744	0.255157	-2.54969
ENSMUSG00000080921	Rpl38-ps2	1.52511	2.97545	3.88677	0.000311942	0.00939469	0.0144547		ENSMUSG00000046056	Sbsn	2.72336	1.92126	3.09673	0.00326741	0.0978843	-1.88769		ENSMUSG00000033220	Rac2	0.627354	6.08617	2.63791	0.0112177	0.316551	-3.1963		ENSMUSG00000000682	Cd52	0.518047	8.65306	2.76895	0.00797558	0.256527	-3.2117
ENSMUSG00000033940	Brk1	0.611823	7.245	3.885	0.000313667	0.00942996	0.017911		ENSMUSG00000031627	Irf2	0.533453	6.84149	3.09415	0.00329107	0.0981737	-2.26226		ENSMUSG00000027078	Ube2l6	1.34635	4.15317	2.63559	0.0112845	0.31791	-2.84047		ENSMUSG00000016349	Eef1a2	2.6444	2.82866	2.76612	0.00803538	0.256527	-2.49476
ENSMUSG00000040204	Pclaf	0.686688	6.21136	3.87969	0.000318916	0.00952641	0.0898953		ENSMUSG00000033685	Ucp2	0.503526	7.13841	3.09146	0.00331603	0.0981737	-2.27192		ENSMUSG00000051735	Rinl	1.44838	3.11351	2.63437	0.0113199	0.318379	-2.78087		ENSMUSG00000022561	Gpaa1	0.614214	6.92582	2.76609	0.00803594	0.256527	-3.06797
ENSMUSG00000018567	Gabarap	0.531877	7.57008	3.8773	0.000321303	0.00955904	-0.030146		ENSMUSG00000003363	Pld3	0.519668	6.59491	3.09087	0.00332148	0.0981737	-2.2189		ENSMUSG00000097421	D630011A20Rik	2.52899	-0.936069	2.63	0.0114477	0.320909	-2.91015		ENSMUSG00000028447	Dctn3	0.489346	6.25316	2.76487	0.0080618	0.256527	-2.95416
ENSMUSG00000002379	Ndufa11	0.707751	7.71073	3.87711	0.000321491	0.00955904	-0.0439088		ENSMUSG00000001911	Nfix	0.447289	7.69893	3.09068	0.00332323	0.0981737	-2.34798		ENSMUSG00000057182	Scn3a	2.67352	-0.963959	2.62936	0.0114664	0.320909	-2.9916		ENSMUSG00000015837	Sqstm1	0.544767	8.31291	2.76431	0.00807383	0.256527	-3.20141
ENSMUSG00000076928	Trac	2.09421	3.65762	3.87671	0.000321893	0.00955904	0.114755		ENSMUSG00000022295	Atp6v1c1	0.465013	6.08682	3.0893	0.00333611	0.0983835	-2.14202		ENSMUSG00000036469	2001-03-01	1.08867	4.06709	2.62676	0.0115429	0.32199	-2.84033		ENSMUSG00000021136	Smoc1	2.54631	0.229472	2.76357	0.00808944	0.256527	-2.63123
ENSMUSG00000069972	Rps13-ps2	1.02083	4.5758	3.87186	0.000326807	0.00963769	0.200547		ENSMUSG00000074580	4931440P22Rik	2.83446	-0.0468189	3.08816	0.00334675	0.0984667	-2.19446		ENSMUSG00000029387	Gtf2h3	1.19061	2.80414	2.62477	0.011602	0.322056	-2.78989		ENSMUSG00000022037	Clu	0.6348	11.6605	2.7634	0.00809322	0.256527	-3.4575
ENSMUSG00000041782	Lad1	0.735616	6.89718	3.87096	0.000327717	0.00964779	0.0226676		ENSMUSG00000005881	Ergic3	0.536796	7.3807	3.08488	0.00337764	0.0988134	-2.32781		ENSMUSG00000033083	Tbc1d4	0.643331	5.29047	2.62198	0.011685	0.322455	-3.14244		ENSMUSG00000028217	Cdh17	0.961941	3.64401	2.76284	0.008105	0.256527	-2.64666
ENSMUSG00000048458	Inka2	2.14672	1.10329	3.86913	0.000329593	0.00968627	-0.261423		ENSMUSG00000033952	Aspm	0.947393	4.31899	3.08466	0.00337972	0.0988134	-1.9173		ENSMUSG00000052033	Pfdn4	0.653677	4.57399	2.62053	0.0117286	0.322455	-2.99746		ENSMUSG00000001128	Cfp	0.608296	6.94718	2.76237	0.00811515	0.256527	-3.06155
ENSMUSG00000008668	Rps18	0.625577	9.23694	3.86072	0.000338351	0.00990943	-0.203634		ENSMUSG00000022114	Spry2	0.555525	5.51099	3.08326	0.00339302	0.0990241	-2.07145		ENSMUSG00000039361	Picalm	0.511144	7.3495	2.62047	0.0117301	0.322455	-3.42595		ENSMUSG00000033307	Mif	0.575375	8.91874	2.76187	0.00812577	0.256527	-3.2565
ENSMUSG00000016194	Hsd11b1	2.30341	2.94907	3.85721	0.00034207	0.00998398	-0.0230855		ENSMUSG00000060036	Rpl3	0.446294	8.66459	3.08267	0.00339857	0.0990241	-2.4461		ENSMUSG00000002033	Cd3g	1.95141	1.17557	2.61636	0.0118543	0.323671	-2.80014		ENSMUSG00000025431	Crisp1	1.42112	4.82467	2.75987	0.00816871	0.257405	-2.79335
ENSMUSG00000079017	Ifi27l2a	1.75843	6.00038	3.85182	0.000347859	0.0101018	0.130936		ENSMUSG00000104094	Gm37314	2.76155	-0.0108231	3.07758	0.00344734	0.100273	-2.12165		ENSMUSG00000034266	Batf	1.22295	2.50561	2.61526	0.0118874	0.323671	-2.80496		ENSMUSG00000031906	Smpd3	0.889347	5.847	2.75681	0.00823478	0.259007	-2.96338
ENSMUSG00000051483	Cbr1	0.906967	5.10019	3.8498	0.000350054	0.0101301	0.0963962		ENSMUSG00000034157	Cipc	1.01008	4.02483	3.07577	0.00346482	0.100438	-1.83514		ENSMUSG00000079197	Psme2	0.735317	6.11589	2.61373	0.0119341	0.323671	-3.23659		ENSMUSG00000035275	Raver2	2.99293	-0.288013	2.75523	0.00826905	0.259127	-2.68871
ENSMUSG00000019471	Cdc37	0.613911	7.31362	3.84424	0.000356159	0.0102575	-0.117332		ENSMUSG00000047414	Flrt2	1.31618	4.29455	3.07464	0.00347571	0.100583	-1.8785		ENSMUSG00000037296	Lsm1	0.86854	3.88499	2.61273	0.0119646	0.323671	-2.92178		ENSMUSG00000024672	Ms4a7	0.758838	5.77098	2.75323	0.00831272	0.259252	-2.93085
ENSMUSG00000108366	Gm5586	1.09109	6.32019	3.84415	0.000356263	0.0102575	-0.0160337		ENSMUSG00000079056	Kcnip3	2.78278	-0.867624	3.07087	0.00351256	0.101436	-2.30495		ENSMUSG00000044017	Adgrd1	0.964721	6.21818	2.61087	0.0120215	0.323794	-3.31299		ENSMUSG00000029851	Tcaf2	2.11959	1.04949	2.75284	0.00832125	0.259252	-2.58331
ENSMUSG00000022889	Mrpl39	1.10635	4.57187	3.84294	0.000357604	0.0102787	0.123923		ENSMUSG00000032026	Rexo2	0.421098	7.24166	3.06649	0.00355569	0.102375	-2.34912		ENSMUSG00000024079	Eif2ak2	0.586743	7.05313	2.61072	0.0120262	0.323794	-3.40063		ENSMUSG00000104554	Gm4610	1.89596	1.9714	2.75279	0.00832246	0.259252	-2.52237
ENSMUSG00000029161	Cgref1	3.09129	0.742497	3.83471	0.000366872	0.0104161	-0.874102		ENSMUSG00000036896	C1qc	0.706972	7.51352	3.06427	0.00357783	0.102763	-2.36453		ENSMUSG00000039519	Cyp7b1	1.86104	2.05981	2.60753	0.0121244	0.325922	-2.81422		ENSMUSG00000015568	Lpl	1.13204	6.29319	2.75157	0.00834921	0.259252	-2.9956
ENSMUSG00000061816	Myl1	2.89204	5.31957	3.83127	0.000370808	0.0104812	0.0528428		ENSMUSG00000037921	Ddx60	0.95585	6.05392	3.06393	0.00358123	0.102763	-2.15404		ENSMUSG00000037759	Ptger2	2.61024	-0.450857	2.60504	0.0122015	0.326682	-2.9956		ENSMUSG00000038170	Pde4dip	0.917787	5.59066	2.74972	0.00838989	0.260041	-2.9114
ENSMUSG00000043993	2900052L18Rik	3.24767	-0.102251	3.83019	0.000372058	0.0104991	-0.986908		ENSMUSG00000111656	Gm47232	2.55778	-0.668302	3.06074	0.00361319	0.103142	-2.20095		ENSMUSG00000006362	Cbfa2t3	0.639308	5.29125	2.60436	0.0122229	0.326682	-3.19899		ENSMUSG00000053436	Mapk14	0.512929	6.5075	2.74829	0.00842141	0.260437	-3.0823
ENSMUSG00000022024	Sugt1	0.582088	6.41323	3.82858	0.000373924	0.0105343	-0.0777095		ENSMUSG00000029798	Herc6	1.0971	4.75455	3.05863	0.00363446	0.103418	-1.94937		ENSMUSG00000078616	Trim30c	2.14709	1.82835	2.60399	0.0122342	0.326682	-2.84791		ENSMUSG00000040511	Pvr	0.696605	6.23893	2.74775	0.00843329	0.260437	-3.03915
ENSMUSG00000027712	Anxa5	0.898669	7.02464	3.82626	0.000376627	0.0105717	-0.13582		ENSMUSG00000021594	Srd5a1	0.977728	4.52508	3.05672	0.00365381	0.103687	-1.94977		ENSMUSG00000028327	Stra6l	2.45144	-0.734348	2.60353	0.0122487	0.326682	-2.94472		ENSMUSG00000003402	Prkcsh	0.508821	6.83125	2.73989	0.00860924	0.26348	-3.11699
ENSMUSG00000022752	Tomm70a	0.571102	6.51811	3.82584	0.000377116	0.0105717	-0.0934498		ENSMUSG00000034807	Colgalt1	0.588474	5.84384	3.05341	0.00368768	0.104214	-2.2407		ENSMUSG00000096385	Gm11168	2.46056	-1.35303	2.60115	0.0123232	0.328157	-3.05786		ENSMUSG00000060802	B2m	1.04139	13.2624	2.73864	0.00863738	0.263867	-3.64924
ENSMUSG00000028096	Gpr89	1.04267	4.26884	3.8232	0.000380222	0.0106237	0.0682185		ENSMUSG00000117725	AC165962.1	2.60139	0.829015	3.05153	0.00370703	0.104435	-2.21058		ENSMUSG00000043421	Hilpda	0.909258	6.20455	2.60042	0.0123461	0.32822	-3.30564		ENSMUSG00000044811	Cd300c2	2.33941	1.87356	2.73718	0.00867057	0.263904	-2.58307
ENSMUSG00000074476	Spc24	0.805859	4.8872	3.82259	0.000380944	0.0106252	0.0374988		ENSMUSG00000036564	Ndrg4	1.67125	2.87453	3.05041	0.00371854	0.104586	-1.94026		ENSMUSG00000022678	Nde1	0.692983	5.01974	2.59984	0.0123642	0.32822	-3.18386		ENSMUSG00000098112	Bin2	0.946513	4.32835	2.73625	0.00869177	0.263904	-2.69999
ENSMUSG00000022820	Ndufb4	0.687901	5.9814	3.82191	0.00038175	0.0106252	-0.0601056		ENSMUSG00000032294	Pkm	0.444397	8.94319	3.04568	0.00376777	0.105622	-2.54879		ENSMUSG00000041827	Oasl1	1.46778	4.26827	2.59789	0.0124259	0.329345	-2.87779		ENSMUSG00000032412	Atp1b3	0.640595	8.14	2.73586	0.00870065	0.263904	-3.27403
ENSMUSG00000063354	Slc39a4	0.838734	7.42447	3.81579	0.000389057	0.0107645	-0.214303		ENSMUSG00000031119	Gpc4	0.81596	4.61014	3.04303	0.00379565	0.106228	-2.02247		ENSMUSG00000028437	Ubap1	0.502218	5.6335	2.59406	0.0125475	0.331299	-3.20891		ENSMUSG00000022744	Cldnd1	0.552757	5.70024	2.72881	0.00886271	0.268341	-2.96877
ENSMUSG00000060147	Serpinb6a	0.599753	7.90171	3.81515	0.000389827	0.0107683	-0.223648		ENSMUSG00000074802	Gas2l3	0.707111	4.75868	3.03821	0.0038468	0.106838	-2.09679		ENSMUSG00000023132	Gzma	3.00697	0.233594	2.59373	0.0125581	0.331299	-3.00108		ENSMUSG00000013160	Atp6v0d1	0.631889	5.85228	2.72621	0.00892327	0.269448	-2.99077
ENSMUSG00000087590	Epb41l4aos	0.626994	5.10515	3.81158	0.000394164	0.0108705	-0.032356		ENSMUSG00000053716	Dusp7	0.714202	5.92268	3.03802	0.00384883	0.106838	-2.23683		ENSMUSG00000055435	Maf	0.534541	8.76787	2.59088	0.0126493	0.332162	-3.6187		ENSMUSG00000034484	Snx2	0.785238	5.45204	2.72588	0.00893092	0.269448	-2.93588
ENSMUSG00000055681	Cope	0.679448	6.3084	3.80822	0.000398298	0.0109381	-0.131739		ENSMUSG00000024099	Ndufv2	0.57476	6.60978	3.03722	0.00385737	0.106901	-2.35127		ENSMUSG00000026872	Zeb2	0.501524	7.67052	2.58962	0.0126899	0.332203	-3.55012		ENSMUSG00000035020	Epgn	2.92226	0.859853	2.72467	0.00895918	0.269822	-2.6434
ENSMUSG00000089839	Rps19-ps11	2.8953	-0.733518	3.80461	0.000402778	0.0109521	-1.21139		ENSMUSG00000026473	Glul	0.43055	8.07238	3.03504	0.00388078	0.107375	-2.50883		ENSMUSG00000031382	Asb11	2.38646	0.590849	2.58255	0.0129195	0.335631	-2.92468		ENSMUSG00000022822	Abcc5	0.784659	4.85817	2.72334	0.0089904	0.270284	-2.85818
ENSMUSG00000029326	Enoph1	1.29866	3.50384	3.80145	0.000406736	0.010976	-0.063914		ENSMUSG00000060126	Tpt1	0.963229	7.69925	3.03282	0.00390469	0.107457	-2.4682		ENSMUSG00000036676	Tmtc3	0.857384	3.73665	2.57985	0.0130083	0.336665	-2.98519		ENSMUSG00000023988	Bysl	0.780851	4.58882	2.72065	0.00905394	0.271237	-2.78664
ENSMUSG00000026029	Casp8	0.956397	6.25833	3.80122	0.000407021	0.010976	-0.128969		ENSMUSG00000026492	Tfb2m	2.35745	0.567796	3.03212	0.00391232	0.107457	-2.17411		ENSMUSG00000097415	AU020206	0.693135	5.84815	2.57897	0.0130373	0.336665	-3.31908		ENSMUSG00000037872	Ackr1	2.11877	1.91667	2.71936	0.00908437	0.271669	-2.59072
ENSMUSG00000035530	Eif1	0.745297	7.52202	3.7939	0.000416343	0.0111743	-0.2738		ENSMUSG00000024079	Eif2ak2	0.588051	7.05313	3.03184	0.00391534	0.107457	-2.41519		ENSMUSG00000004814	Ccl24	2.04013	4.67036	2.57894	0.0130384	0.336665	-2.94997		ENSMUSG00000109511	Nup62	0.653243	6.42154	2.71855	0.00910362	0.271767	-3.11168
ENSMUSG00000064341	mt-Nd1	1.08387	11.3699	3.78992	0.0004215	0.0112771	-0.564676		ENSMUSG00000022965	Ifngr2	1.08865	4.56488	3.03119	0.00392237	0.107477	-1.99148		ENSMUSG00000039480	Nt5dc1	1.19774	2.88949	2.5762	0.0131294	0.3385	-2.91315		ENSMUSG00000005354	Txn2	0.483458	6.5922	2.71551	0.00917619	0.272499	-3.14643
ENSMUSG00000006024	Napa	0.662156	5.80498	3.78679	0.000425592	0.0113283	-0.139768		ENSMUSG00000020402	Vdac1	0.695444	6.53523	3.0306	0.00392888	0.107482	-2.33807		ENSMUSG00000022436	Sh3bp1	1.11548	4.33371	2.57369	0.0132129	0.339622	-3.02905		ENSMUSG00000005161	Prdx2	0.449469	8.04532	2.71353	0.00922386	0.273438	-3.2862
ENSMUSG00000037214	Thap1	1.59734	3.76031	3.78526	0.000427609	0.0113336	-0.104911		ENSMUSG00000026895	Ndufa8	0.533102	6.24175	3.02866	0.00395005	0.107888	-2.33821		ENSMUSG00000073555	Gm4951	2.01103	2.9388	2.57283	0.0132418	0.339852	-2.88666		ENSMUSG00000069792	Wfdc17	1.34828	5.75762	2.70899	0.00933351	0.275419	-2.954
ENSMUSG00000024425	Ndfip1	0.538631	7.33736	3.78392	0.000429384	0.011363	-0.278582		ENSMUSG00000063193	Cd300lb	2.0749	2.65585	3.02666	0.00397199	0.108313	-1.9812		ENSMUSG00000024672	Ms4a7	0.694228	5.77098	2.57072	0.0133126	0.340728	-3.31056		ENSMUSG00000031596	Slc7a2	0.767129	6.25624	2.70425	0.0094495	0.277318	-3.12119
ENSMUSG00000021794	Glud1	0.641718	7.00418	3.78036	0.000434135	0.0114354	-0.265935		ENSMUSG00000065341	Gm25579	2.68397	-0.868369	3.02117	0.0040328	0.109665	-2.35242		ENSMUSG00000020538	Srebf1	0.990549	4.04158	2.57012	0.013333	0.340728	-3.0798		ENSMUSG00000024736	Tmem132a	2.51257	1.02319	2.70412	0.00945272	0.277318	-2.70656
ENSMUSG00000008683	Rps15a	0.455587	9.69765	3.7791	0.00043583	0.0114412	-0.477784		ENSMUSG00000047889	Serpinb6d	3.01113	-0.0163896	3.02093	0.00403551	0.109665	-2.21872		ENSMUSG00000049300	Prmt6	1.06835	3.34503	2.56904	0.0133694	0.340728	-2.96532		ENSMUSG00000060703	Cd302	0.619795	5.1574	2.70347	0.00946883	0.277318	-2.95616
ENSMUSG00000018666	Cbx1	0.517004	7.61013	3.77881	0.000436219	0.0114412	-0.327415		ENSMUSG00000028691	Prdx1	0.429245	9.7793	3.02045	0.00404089	0.109665	-2.69105		ENSMUSG00000044199	S1pr4	2.78571	-0.482336	2.56726	0.0134297	0.340728	-3.03411		ENSMUSG00000022596	Slurp1	2.09224	2.24737	2.70231	0.00949744	0.277678	-2.62561
ENSMUSG00000000031	H19	2.57299	3.66406	3.77819	0.000437047	0.0114412	-0.0523806		ENSMUSG00000040650	Cyp2b23	2.89433	-0.450751	3.01927	0.00405405	0.109847	-2.17239		ENSMUSG00000059201	Lep	3.1046	1.21764	2.56615	0.0134675	0.340728	-2.92779		ENSMUSG00000029076	Sdf4	0.556519	7.74661	2.69814	0.00960102	0.277743	-3.30557
ENSMUSG00000043017	Ptgir	2.78382	1.61747	3.77105	0.000446786	0.0116117	-0.813177		ENSMUSG00000024081	Cebpz	0.842228	5.33357	3.01753	0.00407357	0.110025	-2.19609		ENSMUSG00000040152	Thbs1	0.664449	8.37267	2.56577	0.0134805	0.340728	-3.65082		ENSMUSG00000079037	Prnp	0.939446	6.5456	2.69802	0.00960394	0.277743	-3.17048
ENSMUSG00000028884	Rpa2	0.733223	5.23353	3.76755	0.000451631	0.011697	-0.144845		ENSMUSG00000086012	Gm15902	2.36885	0.137959	3.01424	0.00411087	0.110857	-2.20667		ENSMUSG00000022905	Kpna1	0.482113	5.83879	2.5643	0.0135305	0.340728	-3.33965		ENSMUSG00000001750	Tcirg1	0.635778	6.3942	2.69798	0.00960505	0.277743	-3.18129
ENSMUSG00000026223	Itm2c	0.828235	7.60648	3.76014	0.000462065	0.0118948	-0.374619		ENSMUSG00000028756	Pink1	0.646825	5.42967	3.0122	0.00413409	0.111131	-2.25025		ENSMUSG00000050232	Cxcr3	2.64449	0.0191512	2.56373	0.0135499	0.340728	-2.98048		ENSMUSG00000030042	Pole4	0.49097	5.73253	2.69725	0.00962314	0.277743	-3.08047
ENSMUSG00000006356	Crip2	0.709033	6.93847	3.7558	0.00046828	0.0120004	-0.328563		ENSMUSG00000032554	Trf	0.607694	8.21292	3.01114	0.00414615	0.111273	-2.59068		ENSMUSG00000030492	Slc7a9	2.29527	-0.0401426	2.56307	0.0135725	0.340728	-2.9937		ENSMUSG00000062753	AI413582	1.00817	4.94451	2.69663	0.0096386	0.277743	-2.89994
ENSMUSG00000040522	Tlr8	3.69782	-0.843665	3.75306	0.000472247	0.0120838	-1.23479		ENSMUSG00000027907	S100a11	0.613029	11.0982	3.00992	0.00416019	0.111273	-2.82893		ENSMUSG00000090231	Cfb	1.51514	1.51107	2.56184	0.0136147	0.34119	-2.90888		ENSMUSG00000038650	Rnh1	0.536524	6.77301	2.69659	0.00963982	0.277743	-3.18277
ENSMUSG00000034157	Cipc	1.23586	4.02483	3.74984	0.00047696	0.0121136	-0.154298		ENSMUSG00000029718	Pcolce	0.550405	7.27911	3.00888	0.0041721	0.111273	-2.49302		ENSMUSG00000027339	Rassf2	0.700878	5.89472	2.56065	0.0136559	0.341663	-3.45078		ENSMUSG00000097290	1300002E11Rik	1.25449	3.75155	2.69632	0.00964657	0.277743	-2.75967
ENSMUSG00000058773	Hist1h1b	3.21288	1.16774	3.74935	0.000477679	0.0121136	-0.884165		ENSMUSG00000008475	Arpc5	0.394876	8.10297	3.00826	0.0041793	0.11128	-2.57496		ENSMUSG00000034855	Cxcl10	2.78399	1.23967	2.56013	0.0136737	0.341663	-2.97491		ENSMUSG00000028149	Rap1gds1	0.563799	5.9579	2.69372	0.00971197	0.278931	-3.11589
ENSMUSG00000032590	Apeh	0.749558	5.24748	3.74829	0.00047923	0.0121348	-0.184459		ENSMUSG00000068246	Apol9b	1.78923	4.30524	3.00701	0.00419376	0.11128	-1.99357		ENSMUSG00000103624	Gm3081	1.5734	1.56594	2.54986	0.0140323	0.348068	-2.92812		ENSMUSG00000061544	Zfp229	1.97409	0.919742	2.69337	0.00972062	0.278931	-2.6658
ENSMUSG00000020577	Tspan13	0.855677	5.22314	3.7476	0.00048025	0.0121388	-0.196244		ENSMUSG00000021319	Sfrp4	2.14382	1.73216	3.0069	0.00419501	0.11128	-2.0859		ENSMUSG00000030278	Cidec	1.99123	3.26401	2.54902	0.0140619	0.348293	-2.96135		ENSMUSG00000064215	Ifi27	0.62655	5.94107	2.69176	0.00976134	0.279485	-3.09322
ENSMUSG00000019853	Hebp2	0.99296	4.94066	3.74671	0.000481565	0.0121388	-0.16644		ENSMUSG00000027282	Mtch2	0.398385	6.60255	3.0058	0.00420781	0.11128	-2.43233		ENSMUSG00000022181	C6	1.52307	3.51781	2.54551	0.0141869	0.350368	-2.98038		ENSMUSG00000027994	Mcub	0.94633	4.30184	2.69067	0.00978921	0.279485	-2.7941
ENSMUSG00000031007	Atp6ap2	0.888127	6.41354	3.74626	0.00048224	0.0121388	-0.317691		ENSMUSG00000078945	Naip2	1.57629	3.22107	3.00352	0.00423428	0.111706	-1.99193		ENSMUSG00000036887	C1qa	0.784656	9.79925	2.5386	0.0144354	0.353939	-3.83542		ENSMUSG00000024150	Mcfd2	0.606544	5.47545	2.68486	0.00993772	0.282066	-3.03997
ENSMUSG00000117725	AC165962.1	3.17904	0.829015	3.74444	0.00048495	0.0121889	-1.13613		ENSMUSG00000068040	Tm9sf4	0.461997	6.37432	3.00148	0.00425822	0.112	-2.43739		ENSMUSG00000110631	Gm42047	2.48542	0.246423	2.53596	0.0145313	0.354755	-3.08234		ENSMUSG00000044017	Adgrd1	1.01998	6.21818	2.68481	0.00993904	0.282066	-3.17795
ENSMUSG00000024730	Ms4a8a	1.59271	2.96024	3.74299	0.000487115	0.0122173	-0.326971		ENSMUSG00000105083	Gm42699	2.62779	-0.3	3.00145	0.0042586	0.112	-2.30514		ENSMUSG00000045954	Cavin2	0.598061	5.94669	2.53475	0.0145754	0.355322	-3.46707		ENSMUSG00000017707	Serinc3	0.328827	9.13939	2.68444	0.00994853	0.282066	-3.45135
ENSMUSG00000062981	Mrpl42	0.629221	6.45051	3.74232	0.000488116	0.0122173	-0.334007		ENSMUSG00000029405	G3bp2	0.438947	7.10129	3.00001	0.00427548	0.112271	-2.52152		ENSMUSG00000027531	Impa1	0.486314	5.99917	2.53414	0.0145978	0.35536	-3.44789		ENSMUSG00000107370	Gm43588	2.2315	0.594324	2.68238	0.0100018	0.282066	-2.73803
ENSMUSG00000053898	Ech1	0.681422	6.43112	3.74217	0.000488335	0.0122173	-0.320893		ENSMUSG00000021226	Acot2	1.49118	2.96739	2.99926	0.0042844	0.112332	-2.00985		ENSMUSG00000056413	Adap1	0.812937	4.32202	2.53311	0.0146356	0.355767	-3.17147		ENSMUSG00000015013	Trappc2l	0.624425	6.4997	2.68214	0.0100081	0.282066	-3.20878
ENSMUSG00000026687	Aldh9a1	0.977278	4.59121	3.73767	0.000495135	0.0123176	-0.172301		ENSMUSG00000053317	Sec61b	0.413111	7.27818	2.99665	0.00431532	0.112969	-2.52012		ENSMUSG00000020376	Rnf130	0.951406	6.34437	2.53254	0.0146564	0.355767	-3.55594		ENSMUSG00000066705	Fxyd6	0.621786	5.44284	2.68081	0.0100426	0.282066	-3.02947
ENSMUSG00000036896	C1qc	0.893161	7.51352	3.73682	0.000496437	0.0123319	-0.423061		ENSMUSG00000052684	Jun	0.440147	7.5779	2.99229	0.0043674	0.113857	-2.5998		ENSMUSG00000028965	Tnfrsf9	0.808298	5.22831	2.53191	0.0146795	0.35582	-3.27444		ENSMUSG00000023349	Clec4n	0.853754	6.69125	2.68007	0.0100619	0.282066	-3.191
ENSMUSG00000062997	Rpl35	2.8034	4.41118	3.73619	0.000497399	0.0123378	-0.177106		ENSMUSG00000059498	Fcgr3	0.672622	7.08524	2.99128	0.00437963	0.113857	-2.48693		ENSMUSG00000024679	Ms4a6d	1.19554	5.45986	2.52931	0.0147758	0.356961	-3.20592		ENSMUSG00000078922	Tgtp1	2.99085	-0.0965253	2.67922	0.0100841	0.2821	-2.79829
ENSMUSG00000040552	C3ar1	0.987759	7.3633	3.73373	0.000501167	0.0123951	-0.411163		ENSMUSG00000001025	S100a6	0.516832	10.7704	2.99124	0.00438008	0.113857	-2.82557		ENSMUSG00000000184	Ccnd2	0.488684	9.23244	2.52923	0.0147785	0.356961	-3.81062		ENSMUSG00000020308	Tpgs1	0.615545	4.73519	2.67812	0.0101129	0.2821	-2.89473
ENSMUSG00000040048	Ndufb10	0.669939	6.4543	3.73224	0.000503461	0.0124338	-0.361486		ENSMUSG00000025532	Crcp	1.36653	3.11675	2.99102	0.00438272	0.113857	-2.01138		ENSMUSG00000041238	Rbbp8	0.590436	5.67599	2.52894	0.0147894	0.356961	-3.43833		ENSMUSG00000029394	Cdk2ap1	1.51108	3.81121	2.67533	0.0101862	0.283017	-2.76113
ENSMUSG00000035165	Kcne3	0.675007	6.78918	3.72753	0.000510808	0.0125808	-0.426891		ENSMUSG00000108155	Gm44443	2.01664	0.941598	2.98989	0.00439639	0.114038	-2.15656		ENSMUSG00000039145	Camk1d	0.477299	6.41341	2.52826	0.0148146	0.357061	-3.59551		ENSMUSG00000055632	Hmcn2	2.19537	-8.97646e-05	2.67417	0.0102169	0.283017	-2.81676
ENSMUSG00000014602	Kif1a	3.0513	-0.234225	3.72582	0.000513485	0.0126264	-1.32612		ENSMUSG00000024731	Ms4a10	2.60865	-1.92323	2.98881	0.00440942	0.114179	-2.45897		ENSMUSG00000026341	Actr3	0.436378	7.17771	2.52708	0.0148583	0.357103	-3.61616		ENSMUSG00000015437	Gzmb	3.11894	-0.314701	2.67246	0.0102622	0.283017	-2.86978
ENSMUSG00000021366	Hivep1	0.688285	5.51096	3.72282	0.000518235	0.0127248	-0.281598		ENSMUSG00000024360	Etf1	0.356159	7.54937	2.98719	0.00442916	0.114319	-2.59446		ENSMUSG00000058163	Gm5431	2.76674	0.415202	2.52613	0.0148938	0.35717	-3.08794		ENSMUSG00000031662	Snx20	0.703099	4.91012	2.67002	0.0103272	0.283888	-2.95993
ENSMUSG00000015568	Lpl	1.33896	6.29319	3.71791	0.000526099	0.0128564	-0.362877		ENSMUSG00000051285	Pcmtd1	0.665741	5.73559	2.98678	0.00443409	0.114319	-2.39301		ENSMUSG00000069516	Lyz2	0.673613	9.51707	2.52524	0.0149269	0.35717	-3.82029		ENSMUSG00000001020	S100a4	0.712223	6.97456	2.66501	0.0104615	0.286665	-3.27336
ENSMUSG00000031451	Gas6	1.33386	7.44068	3.71759	0.000526619	0.0128564	-0.444295		ENSMUSG00000040606	Kazn	0.599002	4.40526	2.9861	0.0044424	0.11436	-2.17386		ENSMUSG00000087014	Gm16364	2.57718	-1.34283	2.52509	0.0149328	0.35717	-3.15861		ENSMUSG00000108436	Gm44851	1.80759	1.6078	2.6648	0.0104673	0.286665	-2.70441
ENSMUSG00000027285	Haus2	1.69382	2.87356	3.71394	0.000532537	0.0129637	-0.349681		ENSMUSG00000050335	Lgals3	0.601347	9.10565	2.98476	0.00445878	0.114608	-2.70058		ENSMUSG00000015335	Zdhhc12	1.83005	1.17497	2.52349	0.0149925	0.35717	-3.01564		ENSMUSG00000058715	Fcer1g	0.764262	7.34225	2.66383	0.0104934	0.286665	-3.30518
ENSMUSG00000025208	Mrpl43	0.729691	5.48278	3.70889	0.000540837	0.0130995	-0.306341		ENSMUSG00000026848	Tor1b	0.460931	6.81261	2.98246	0.00448708	0.114815	-2.52806		ENSMUSG00000086479	Gm16014	1.96195	0.955624	2.52265	0.0150242	0.35717	-2.97726		ENSMUSG00000067377	Tspan6	0.875339	3.90017	2.66123	0.0105642	0.288077	-2.80393
ENSMUSG00000025133	Ints4	0.612611	6.39497	3.70875	0.000541075	0.0130995	-0.441004		ENSMUSG00000021091	Serpina3n	1.32978	5.97293	2.98052	0.00451114	0.115258	-2.29968		ENSMUSG00000000386	Mx1	1.94138	3.95311	2.5212	0.0150786	0.357588	-3.01239		ENSMUSG00000101389	Ms4a4a	2.71553	-0.262356	2.65934	0.0106157	0.288176	-2.83338
ENSMUSG00000043964	Orai3	1.45914	3.68775	3.70853	0.000541433	0.0130995	-0.252806		ENSMUSG00000078154	Gm12184	2.42197	0.048553	2.9792	0.00452746	0.115315	-2.3337		ENSMUSG00000050335	Lgals3	0.58862	9.10565	2.52067	0.0150986	0.357588	-3.77512		ENSMUSG00000024678	Ms4a4d	2.04024	1.97875	2.6586	0.0106361	0.288176	-2.71397
ENSMUSG00000004264	Phb2	0.626186	6.93515	3.70821	0.000541964	0.0130995	-0.489824		ENSMUSG00000018623	Mmp7	0.709437	8.2185	2.9787	0.00453373	0.115315	-2.65354		ENSMUSG00000007850	Hnrnph1	0.444091	5.87262	2.51937	0.015148	0.357588	-3.51775		ENSMUSG00000026796	Fam129b	0.951353	4.857	2.65701	0.0106797	0.288176	-2.94212
ENSMUSG00000024048	Myl12a	0.714812	9.26522	3.70545	0.000546564	0.0131546	-0.653489		ENSMUSG00000044533	Rps2	0.592675	8.17207	2.97442	0.00458732	0.116091	-2.64827		ENSMUSG00000021890	Eaf1	1.27861	3.53355	2.5184	0.0151845	0.357588	-3.05936		ENSMUSG00000090394	4930523C07Rik	0.615904	5.43703	2.65621	0.0107019	0.288176	-3.11736
ENSMUSG00000030609	Aen	2.47057	1.50275	3.70246	0.000551576	0.0132565	-0.764887		ENSMUSG00000027012	Dync1i2	0.328148	9.34098	2.97415	0.00459065	0.116091	-2.7824		ENSMUSG00000042228	Lyn	0.775677	6.0374	2.51826	0.0151898	0.357588	-3.45951		ENSMUSG00000074001	Klhl40	2.17895	1.84063	2.65616	0.0107033	0.288176	-2.71871
ENSMUSG00000026303	Mlph	0.844423	5.50958	3.70195	0.000552454	0.0132589	-0.389189		ENSMUSG00000035891	Cerk	0.583418	5.18883	2.97408	0.00459151	0.116091	-2.2918		ENSMUSG00000039704	Lmbrd2	0.523711	5.90161	2.51459	0.0153299	0.357588	-3.49034		ENSMUSG00000078763	Slfn1	1.14391	4.54512	2.65439	0.0107522	0.288988	-2.91141
ENSMUSG00000022450	Ndufa6	0.461	7.54848	3.70024	0.00055535	0.0133096	-0.555768		ENSMUSG00000002981	Clptm1	0.356772	6.84462	2.97286	0.0046069	0.116121	-2.55715		ENSMUSG00000055541	Lair1	0.638405	4.53038	2.51453	0.0153324	0.357588	-3.26502		ENSMUSG00000004846	Plod3	0.580694	5.86157	2.65171	0.0108265	0.289205	-3.16059
ENSMUSG00000091345	Col6a5	3.15721	0.232531	3.6991	0.000557283	0.0133372	-0.856967		ENSMUSG00000053886	Sh2d4a	0.636596	5.29282	2.97235	0.0046134	0.116121	-2.36917		ENSMUSG00000079339	Ifit1bl1	2.83476	-0.243675	2.51304	0.0153895	0.357588	-3.0612		ENSMUSG00000075014	Gm10800	1.18626	6.40209	2.64998	0.010875	0.290045	-3.33852
ENSMUSG00000021811	Dnajc9	1.3442	3.63282	3.69742	0.000560145	0.0133681	-0.28345		ENSMUSG00000025498	Irf7	1.62735	5.34403	2.97222	0.00461508	0.116121	-2.12077		ENSMUSG00000105509	C130013H08Rik	2.36673	0.299296	2.51293	0.0153936	0.357588	-3.0769		ENSMUSG00000031068	Glrx3	0.452854	6.3568	2.64779	0.0109363	0.290493	-3.26367
ENSMUSG00000005410	Mcm5	0.801781	5.19459	3.69543	0.000563576	0.0134311	-0.345451		ENSMUSG00000117648	Gm32282	2.35463	-1.13267	2.97096	0.00463099	0.116121	-2.38346		ENSMUSG00000087370	Tmem170b	1.10474	2.70034	2.51191	0.015433	0.357588	-3.02685		ENSMUSG00000035674	Ndufa3	0.566904	8.51144	2.64772	0.0109382	0.290493	-3.49856
ENSMUSG00000028684	Urod	0.666506	6.15991	3.694	0.000566034	0.0134636	-0.449313		ENSMUSG00000079197	Psme2	0.728288	6.11589	2.97056	0.00463611	0.116121	-2.41098		ENSMUSG00000024339	Tap2	1.41054	4.76469	2.5113	0.0154564	0.357588	-3.35957		ENSMUSG00000015994	Fnta	0.613993	5.84253	2.64755	0.010943	0.290493	-3.18491
ENSMUSG00000031231	Cox7b	1.06125	6.60948	3.69326	0.000567313	0.0134636	-0.499686		ENSMUSG00000028868	Wasf2	0.600304	7.32103	2.97022	0.00464047	0.116121	-2.60499		ENSMUSG00000060675	Pla2g16	0.840173	5.20435	2.51073	0.0154783	0.357588	-3.37655		ENSMUSG00000066148	Prpf4	0.548456	6.18491	2.64577	0.0109934	0.290922	-3.25268
ENSMUSG00000027455	Nsfl1c	0.94514	6.09538	3.68741	0.000577553	0.0136117	-0.431076		ENSMUSG00000015396	Cd83	1.56238	3.4082	2.96735	0.00467705	0.11621	-2.07738		ENSMUSG00000078566	Bnip3	2.48902	0.832603	2.51041	0.0154909	0.357588	-3.05414		ENSMUSG00000073375	Lrrc30	2.54245	-0.853424	2.64386	0.0110475	0.2919	-2.89672
ENSMUSG00000001844	Zdhhc4	0.613801	5.43207	3.68533	0.00058124	0.0136745	-0.403593		ENSMUSG00000040329	Il7	1.69718	1.29756	2.96734	0.00467727	0.11621	-2.10989		ENSMUSG00000029366	Dck	0.747748	4.84523	2.51024	0.0154972	0.357588	-3.30687		ENSMUSG00000030793	Pycard	0.776132	5.3429	2.64319	0.0110666	0.291952	-3.08713
ENSMUSG00000024091	Vapa	0.528937	7.32449	3.685	0.000581824	0.0136745	-0.547202		ENSMUSG00000021109	Hif1a	0.562365	6.70509	2.96685	0.00468346	0.11621	-2.54523		ENSMUSG00000020964	Sel1l	0.383968	6.76131	2.50839	0.0155689	0.357588	-3.60383		ENSMUSG00000029778	Adcyap1r1	1.91156	1.21541	2.63835	0.011205	0.294016	-2.82859
ENSMUSG00000057561	Eif1a	0.4731	7.04017	3.68316	0.000585089	0.0137322	-0.549391		ENSMUSG00000032261	Sh3bgrl2	0.555727	5.87859	2.9662	0.00469185	0.11621	-2.40896		ENSMUSG00000031207	Msn	0.377083	8.72167	2.50755	0.0156016	0.357588	-3.83557		ENSMUSG00000105804	Gm43654	2.87635	-0.979656	2.63771	0.0112234	0.294016	-2.94431
ENSMUSG00000068267	Cenpb	1.00349	6.42836	3.68223	0.000586755	0.0137524	-0.504896		ENSMUSG00000052776	Oas1a	1.94434	2.54583	2.96034	0.0047678	0.117824	-2.2008		ENSMUSG00000068463	B630019A10Rik	2.43452	-0.556894	2.50715	0.0156172	0.357588	-3.11534		ENSMUSG00000038280	Ostm1	0.878406	3.87657	2.63456	0.0113145	0.294835	-2.82031
ENSMUSG00000078713	Tomm5	2.32331	2.28174	3.67786	0.000594625	0.0138756	-0.638444		ENSMUSG00000082626	Rps13-ps5	1.98792	0.482458	2.95792	0.00479937	0.118234	-2.31827		ENSMUSG00000027030	Stk39	0.764341	4.26902	2.50606	0.0156597	0.357588	-3.20306		ENSMUSG00000020432	Tcn2	0.644868	5.78805	2.63039	0.011436	0.296805	-3.19872
ENSMUSG00000031388	Naa10	0.607773	5.61931	3.67751	0.000595276	0.0138756	-0.455035		ENSMUSG00000017801	Mlx	1.06797	3.72524	2.95769	0.00480249	0.118234	-2.10538		ENSMUSG00000049037	Clec4a1	1.00184	6.3093	2.50517	0.0156947	0.357588	-3.53102		ENSMUSG00000038403	Hjv	3.27664	1.32346	2.63017	0.0114424	0.296805	-2.83089
ENSMUSG00000024797	Vps51	2.55648	1.61572	3.67413	0.000601427	0.0139998	-0.871858		ENSMUSG00000109587	Gm31105	2.61031	-0.967497	2.95707	0.00481061	0.118234	-2.44871		ENSMUSG00000087052	Gm8093	2.74452	-1.53588	2.50508	0.0156981	0.357588	-3.1903		ENSMUSG00000006360	Crip1	0.529229	9.52429	2.62892	0.0114794	0.297311	-3.62288
ENSMUSG00000027170	Eif3m	2.23332	3.11697	3.67255	0.000604348	0.014011	-0.475442		ENSMUSG00000107549	Gm43961	2.30869	-0.996085	2.95056	0.00489696	0.119895	-2.38201		ENSMUSG00000035828	Pim3	0.666749	5.52493	2.50439	0.0157251	0.357725	-3.43543		ENSMUSG00000032089	Il10ra	0.869044	4.70752	2.6272	0.01153	0.298081	-3.03964
ENSMUSG00000032060	Cryab	1.71547	4.36344	3.67198	0.00060539	0.014011	-0.337713		ENSMUSG00000024371	C2	1.79717	2.97226	2.94924	0.0049147	0.120036	-2.11634		ENSMUSG00000029413	Naaa	0.698885	5.35446	2.50335	0.0157659	0.357855	-3.38032		ENSMUSG00000116657	Gm49774	1.50427	3.00276	2.62559	0.0115775	0.298081	-2.81391
ENSMUSG00000024982	Zdhhc6	0.975996	4.65303	3.67164	0.000606023	0.014011	-0.35346		ENSMUSG00000027514	Zbp1	1.11222	6.80328	2.94649	0.00495178	0.120716	-2.54177		ENSMUSG00000022969	Il10rb	0.519327	5.57574	2.50317	0.0157729	0.357855	-3.41983		ENSMUSG00000020473	Aebp1	0.546876	7.29421	2.62523	0.0115883	0.298081	-3.44442
ENSMUSG00000024208	Uqcc2	0.755186	5.68071	3.67009	0.000608884	0.014037	-0.449193		ENSMUSG00000045664	Cdc42ep2	0.958874	4.01093	2.94565	0.00496307	0.120818	-2.16292		ENSMUSG00000026659	Dusp12	1.08502	3.55471	2.49937	0.0159228	0.360774	-3.09358		ENSMUSG00000027245	Hypk	1.02014	4.131	2.62458	0.0116076	0.298081	-2.96466
ENSMUSG00000031304	Il2rg	1.68019	4.28633	3.66925	0.000610447	0.014037	-0.344734		ENSMUSG00000029778	Adcyap1r1	1.83298	1.21541	2.94352	0.00499209	0.121178	-2.3035		ENSMUSG00000054951	9130008F23Rik	0.638003	4.967	2.49681	0.0160246	0.362598	-3.35275		ENSMUSG00000020564	Atxn7l1	1.0116	3.84188	2.6238	0.0116309	0.298081	-2.86889
ENSMUSG00000033022	Cdo1	1.24097	4.12409	3.66832	0.000612186	0.014058	-0.349468		ENSMUSG00000020709	Adap2	2.4178	1.44705	2.93404	0.00512268	0.122771	-2.24612		ENSMUSG00000039942	Ptger4	0.960397	3.75919	2.49549	0.0160772	0.362835	-3.12205		ENSMUSG00000054434	Tmem120b	1.17573	2.39014	2.62377	0.0116317	0.298081	-2.78196
ENSMUSG00000029534	St7	1.76934	3.36006	3.66597	0.000616574	0.0141397	-0.52053		ENSMUSG00000024987	Cyp26a1	2.52222	-0.559987	2.93238	0.00514595	0.123113	-2.46948		ENSMUSG00000006519	Cyba	0.459138	7.55488	2.49426	0.0161263	0.362835	-3.66708		ENSMUSG00000022150	Dab2	0.826107	7.4896	2.62204	0.0116831	0.298206	-3.43753
ENSMUSG00000016481	Cr1l	0.529472	6.23889	3.66386	0.000620562	0.0142119	-0.542512		ENSMUSG00000022757	Tfg	0.572584	6.37324	2.93199	0.00515142	0.123113	-2.57835		ENSMUSG00000067878	Map7d3	2.40562	-0.980923	2.49406	0.0161345	0.362835	-3.20228		ENSMUSG00000031963	Bmper	1.52656	3.064	2.62129	0.0117057	0.298206	-2.79904
ENSMUSG00000032398	Snapc5	1.31009	3.73227	3.66287	0.000622433	0.0142356	-0.400367		ENSMUSG00000021532	Fastkd3	1.12307	3.52266	2.92932	0.00518905	0.12327	-2.15456		ENSMUSG00000038058	Nod1	0.65225	5.13527	2.49377	0.0161462	0.362835	-3.4971		ENSMUSG00000029343	Crybb1	1.74067	1.36222	2.62115	0.0117098	0.298206	-2.81472
ENSMUSG00000027404	Snrpb	0.683976	6.78168	3.661	0.000625976	0.0142801	-0.595189		ENSMUSG00000065990	Aurkaip1	0.41194	6.6152	2.92803	0.00520717	0.12327	-2.64629		ENSMUSG00000055334	Snupn	1.19038	3.17971	2.49281	0.0161848	0.362835	-3.06148		ENSMUSG00000061232	H2-K1	1.09856	11.6452	2.62031	0.0117351	0.298206	-3.80245
ENSMUSG00000035493	Tgfbi	0.834946	7.08731	3.65684	0.000633964	0.0144218	-0.596689		ENSMUSG00000053897	Slc39a8	0.915818	4.79209	2.92743	0.00521577	0.12327	-2.32848		ENSMUSG00000026737	Pip4k2a	0.559003	5.41959	2.4917	0.0162294	0.362835	-3.47372		ENSMUSG00000066113	Adamtsl1	1.05237	4.64328	2.62024	0.0117371	0.298206	-2.9901
ENSMUSG00000029394	Cdk2ap1	1.8285	3.81121	3.65438	0.000638716	0.0145105	-0.404694		ENSMUSG00000030189	Ybx3	0.600954	7.97382	2.92714	0.00521989	0.12327	-2.77768		ENSMUSG00000027832	Ptx3	1.49963	4.01525	2.49106	0.0162552	0.362835	-3.12158		ENSMUSG00000054079	Utp18	0.73349	4.19952	2.61787	0.0118085	0.298563	-3.03887
ENSMUSG00000025534	Gusb	0.624523	6.23589	3.65009	0.000647095	0.0146625	-0.579803		ENSMUSG00000032661	Oas3	1.70387	5.21039	2.92692	0.005223	0.12327	-2.23481		ENSMUSG00000018566	Slc2a4	1.17001	2.77478	2.49003	0.0162968	0.362835	-3.12086		ENSMUSG00000041528	Rnf123	2.51057	-0.732312	2.61521	0.011889	0.299467	-2.94245
ENSMUSG00000020629	Adi1	1.64631	3.82042	3.65008	0.000647127	0.0146625	-0.424668		ENSMUSG00000059089	Fcgr4	1.18272	6.55743	2.92691	0.00522319	0.12327	-2.55182		ENSMUSG00000030748	Il4ra	0.526543	7.11031	2.48936	0.0163239	0.362835	-3.67099		ENSMUSG00000030120	Mlf2	0.443772	7.24995	2.60191	0.0122994	0.306423	-3.47343
ENSMUSG00000059498	Fcgr3	0.848756	7.08524	3.64802	0.000651179	0.0147151	-0.625472		ENSMUSG00000024283	Wac	0.462863	5.87169	2.9237	0.00526889	0.123639	-2.57299		ENSMUSG00000027827	Kcnab1	1.94537	0.460462	2.4885	0.0163589	0.362835	-3.08766		ENSMUSG00000025162	Csnk1d	0.481664	6.4054	2.60047	0.0123445	0.307096	-3.36474
ENSMUSG00000081534	Slc48a1	0.92803	5.02251	3.64724	0.000652734	0.0147307	-0.436564		ENSMUSG00000103123	Gm37390	2.66041	-0.373386	2.92327	0.00527515	0.123639	-2.46891		ENSMUSG00000005763	Cd247	1.56059	1.78142	2.48811	0.0163747	0.362835	-3.04041		ENSMUSG00000037606	Osbpl5	0.702724	4.98193	2.59974	0.0123676	0.307222	-3.1762
ENSMUSG00000036469	2001-03-01	1.33784	4.06709	3.64492	0.000657355	0.0148153	-0.426511		ENSMUSG00000041654	Slc39a11	0.586242	5.63237	2.92236	0.00528822	0.123775	-2.50581		ENSMUSG00000032265	Tent5a	0.453331	7.3902	2.48714	0.0164141	0.362835	-3.71618		ENSMUSG00000022488	Nckap1l	0.820092	5.02229	2.59761	0.0124345	0.307427	-3.09141
ENSMUSG00000083887	Gm11930	2.86104	-0.336963	3.64179	0.000663625	0.0148942	-1.5622		ENSMUSG00000052397	Ezr	0.457347	8.09566	2.91882	0.0053393	0.123878	-2.80857		ENSMUSG00000030424	Zfp939	2.78306	-0.613453	2.48346	0.0165646	0.363904	-3.20551		ENSMUSG00000021303	Gng4	2.80143	-0.672605	2.59719	0.0124481	0.307427	-2.93841
ENSMUSG00000033629	Hacd3	0.628461	6.73188	3.64092	0.000665392	0.0148946	-0.651644		ENSMUSG00000024143	Rhoq	0.501466	7.09161	2.91768	0.0053558	0.123878	-2.71111		ENSMUSG00000032596	Uba7	0.719883	5.90576	2.4817	0.0166372	0.364349	-3.53007		ENSMUSG00000063931	Pepd	0.816105	4.45593	2.58962	0.0126898	0.311138	-3.01992
ENSMUSG00000031432	Prps1	0.691231	5.67519	3.63946	0.000668352	0.0149052	-0.543687		ENSMUSG00000026596	Abl2	0.448343	6.48922	2.91726	0.0053619	0.123878	-2.65098		ENSMUSG00000018500	Adora2b	1.23562	3.14905	2.47836	0.0167756	0.365047	-3.07381		ENSMUSG00000057551	Zfp317	1.13955	3.88761	2.58574	0.0128155	0.313767	-2.9531
ENSMUSG00000063286	Gm8995	1.12366	5.91517	3.6372	0.000672952	0.0149694	-0.513671		ENSMUSG00000021939	Ctsb	0.396674	9.78144	2.91664	0.00537092	0.123878	-2.93776		ENSMUSG00000033377	Palmd	0.599468	5.5424	2.47806	0.0167878	0.365047	-3.54721		ENSMUSG00000040253	Gbp7	0.981434	6.09929	2.5845	0.0128559	0.314305	-3.32109
ENSMUSG00000021760	Gpx8	1.1117	4.49759	3.63718	0.000672987	0.0149694	-0.435898		ENSMUSG00000002768	Mea1	2.19289	1.60447	2.9158	0.00538323	0.123878	-2.28232		ENSMUSG00000025161	Slc16a3	0.720226	7.33605	2.47468	0.016929	0.366807	-3.74361		ENSMUSG00000039007	Cpq	0.819274	4.7873	2.58312	0.0129009	0.314951	-3.16835
ENSMUSG00000039084	Chad	2.1876	1.26973	3.63251	0.000682585	0.015163	-0.605053		ENSMUSG00000061455	Stx17	0.554333	4.91	2.9152	0.00539196	0.123878	-2.40783		ENSMUSG00000033470	Cysltr2	1.65843	1.13303	2.47433	0.0169435	0.366807	-3.06648		ENSMUSG00000004612	Nkg7	1.96586	1.8973	2.58029	0.012994	0.316144	-2.86659
ENSMUSG00000030513	Pcsk6	0.969751	5.00343	3.63174	0.000684189	0.0151788	-0.494058		ENSMUSG00000022354	Ndufb9	0.420436	7.2032	2.91503	0.00539456	0.123878	-2.71992		ENSMUSG00000007739	Cct4	0.45163	6.35811	2.47248	0.0170215	0.367131	-3.62319		ENSMUSG00000034855	Cxcl10	2.82964	1.23967	2.57881	0.0130428	0.316367	-2.91727
ENSMUSG00000004270	Lpcat3	1.7814	4.27204	3.63038	0.000687002	0.0152016	-0.44788		ENSMUSG00000023025	Larp4	0.676533	6.21047	2.91374	0.00541347	0.124033	-2.61654		ENSMUSG00000013974	Mcemp1	0.970689	3.26225	2.47233	0.0170277	0.367131	-3.09871		ENSMUSG00000026003	Acadl	0.400858	7.40379	2.57627	0.0131268	0.316783	-3.53407
ENSMUSG00000048371	Pdp2	0.844384	4.57656	3.62936	0.00068914	0.0152291	-0.465583		ENSMUSG00000038415	Foxq1	0.512182	6.55909	2.91185	0.0054413	0.124033	-2.67812		ENSMUSG00000002289	Angptl4	1.51309	3.47784	2.47117	0.0170766	0.367131	-3.09309		ENSMUSG00000019102	Aldh3a1	1.68561	4.82049	2.57309	0.0132329	0.316783	-3.30435
ENSMUSG00000022965	Ifngr2	1.3111	4.56488	3.62826	0.000691446	0.0152444	-0.452697		ENSMUSG00000021876	Rnase4	0.698711	6.97685	2.91173	0.00544296	0.124033	-2.71001		ENSMUSG00000031762	Mt2	0.818567	7.65527	2.47036	0.0171107	0.367131	-3.7569		ENSMUSG00000049401	Ogfr	0.727152	6.11484	2.57255	0.0132511	0.316783	-3.42179
ENSMUSG00000060373	Hnrnpc	0.485084	8.51146	3.62783	0.000692345	0.0152444	-0.827258		ENSMUSG00000065808	Gm23037	2.85226	-0.277348	2.91166	0.00544409	0.124033	-2.54019		ENSMUSG00000067786	Nnat	1.50642	1.7925	2.46999	0.0171265	0.367131	-3.07813		ENSMUSG00000020476	Dbnl	0.471352	6.96118	2.57188	0.0132738	0.316783	-3.52182
ENSMUSG00000078784	1810022K09Rik	2.16919	3.57358	3.62774	0.000692522	0.0152444	-0.505214		ENSMUSG00000117372	Gm49972	2.34229	-1.22399	2.91106	0.00545293	0.124033	-2.51007		ENSMUSG00000020085	Aifm2	0.780207	4.59912	2.46988	0.0171311	0.367131	-3.37552		ENSMUSG00000038508	Gdf15	0.978769	4.87697	2.56976	0.0133452	0.317185	-3.11154
ENSMUSG00000009863	Sdhb	0.890545	5.99725	3.62621	0.000695752	0.015276	-0.628456		ENSMUSG00000040447	Spns2	2.19482	0.765613	2.91071	0.00545807	0.124033	-2.34859		ENSMUSG00000074182	Znhit6	0.823445	4.15958	2.46875	0.017179	0.367696	-3.30303		ENSMUSG00000001098	Kctd10	2.31098	0.482674	2.56971	0.0133465	0.317185	-2.92582
ENSMUSG00000026887	Mrrf	0.934592	4.75554	3.62088	0.000707077	0.0155047	-0.485767		ENSMUSG00000031197	Vbp1	0.912063	4.81515	2.90883	0.00548596	0.1243	-2.32864		ENSMUSG00000005413	Hmox1	0.997644	6.59862	2.46654	0.017273	0.368779	-3.63923		ENSMUSG00000016529	Il10	2.78926	-0.594951	2.56869	0.0133812	0.317194	-2.97888
ENSMUSG00000001416	Cct3	0.450971	7.59412	3.61488	0.000720034	0.0157078	-0.794991		ENSMUSG00000040147	Maob	2.55217	0.922143	2.90745	0.00550651	0.124406	-2.42271		ENSMUSG00000026670	Uap1	0.753991	5.21771	2.46573	0.0173078	0.369059	-3.50893		ENSMUSG00000060981	Hist1h4h	1.99833	0.857651	2.5686	0.0133842	0.317194	-2.94741
ENSMUSG00000109517	Gm44763	2.94422	0.597911	3.61239	0.000725488	0.0157662	-1.2937		ENSMUSG00000002997	Prkar2b	0.954007	4.13715	2.90705	0.00551259	0.124406	-2.26376		ENSMUSG00000034947	Tmem106a	0.679927	5.78191	2.46308	0.0174213	0.37055	-3.52666		ENSMUSG00000025779	Ly96	1.22252	3.46303	2.5642	0.0135337	0.320292	-2.94927
ENSMUSG00000035048	Anapc13	1.25231	4.3369	3.6119	0.00072657	0.0157662	-0.518087		ENSMUSG00000000078	Klf6	0.428335	7.5605	2.90644	0.00552163	0.124445	-2.7693		ENSMUSG00000038608	Dock10	0.724033	4.86517	2.46144	0.0174921	0.371268	-3.44566		ENSMUSG00000025790	Slco3a1	0.756641	5.9334	2.56152	0.0136258	0.321659	-3.42353
ENSMUSG00000068566	Myadm	0.754214	6.88349	3.61169	0.000727026	0.0157662	-0.747175		ENSMUSG00000041881	Ndufa7	0.688564	6.59176	2.90537	0.00553773	0.124643	-2.67244		ENSMUSG00000054612	Mgmt	1.67435	2.38735	2.46111	0.0175062	0.371268	-3.10164		ENSMUSG00000096145	Vkorc1	0.716622	5.99401	2.55896	0.0137142	0.321964	-3.43979
ENSMUSG00000005510	Ndufs3	0.806593	4.8869	3.61091	0.000728733	0.0157762	-0.562288		ENSMUSG00000068854	Hist2h2be	2.58065	0.171309	2.90403	0.00555777	0.12468	-2.50896		ENSMUSG00000037493	Cib2	1.96523	0.0930109	2.45969	0.0175676	0.371803	-3.17356		ENSMUSG00000031838	Ifi30	0.727622	6.71865	2.5583	0.0137368	0.321964	-3.47609
ENSMUSG00000033220	Rac2	0.767545	6.08617	3.6093	0.000732292	0.0158217	-0.650791		ENSMUSG00000020577	Tspan13	0.651468	5.22314	2.90398	0.00555853	0.12468	-2.48013		ENSMUSG00000034192	Lsm3	0.913525	3.61812	2.45586	0.0177341	0.372992	-3.20905		ENSMUSG00000022820	Ndufb4	0.531665	5.9814	2.55322	0.013914	0.323645	-3.43231
ENSMUSG00000023106	Denr	0.900573	5.93737	3.60912	0.000732693	0.0158217	-0.664011		ENSMUSG00000047777	Phf13	0.741366	5.16479	2.9038	0.00556134	0.12468	-2.51079		ENSMUSG00000081274	Gm15727	2.22852	-1.1399	2.45424	0.0178052	0.372992	-3.28383		ENSMUSG00000023328	Ache	2.27089	0.569157	2.55319	0.013915	0.323645	-2.94633
ENSMUSG00000020677	Ddx52	0.743176	5.61617	3.60837	0.000734356	0.0158375	-0.624917		ENSMUSG00000037306	Man1c1	1.12229	4.85771	2.9004	0.00561271	0.125181	-2.36767		ENSMUSG00000079547	H2-DMb1	0.819192	7.03059	2.454	0.0178154	0.372992	-3.76511		ENSMUSG00000073409	H2-Q6	1.73523	1.6239	2.55205	0.0139549	0.323645	-2.93998
ENSMUSG00000041481	Serpina3g	2.12706	1.46519	3.6072	0.000736967	0.0158737	-0.91201		ENSMUSG00000072235	Tuba1a	0.497865	7.61984	2.90034	0.00561366	0.125181	-2.80844		ENSMUSG00000029474	Rnf34	0.649371	4.80986	2.45171	0.0179165	0.372992	-3.4026		ENSMUSG00000034457	Eda2r	2.36129	1.6048	2.55069	0.0140029	0.323645	-2.96463
ENSMUSG00000079061	Gm11042	3.49386	-1.12503	3.60432	0.000743401	0.0159259	-1.5367		ENSMUSG00000031216	Stard8	1.47378	3.80182	2.89989	0.00562048	0.125181	-2.21037		ENSMUSG00000021091	Serpina3n	1.23495	5.97293	2.45144	0.0179282	0.372992	-3.51281		ENSMUSG00000031145	Prickle3	0.986601	3.38191	2.55003	0.0140262	0.323645	-3.00376
ENSMUSG00000026355	Mcm6	0.695034	5.53921	3.60171	0.000749287	0.0160134	-0.634557		ENSMUSG00000078812	Eif5a	0.644241	8.7597	2.89888	0.00563588	0.12536	-2.89536		ENSMUSG00000041954	Tnfrsf18	0.944891	4.07603	2.45116	0.0179406	0.372992	-3.24129		ENSMUSG00000039568	Ubald1	0.672277	5.49783	2.54974	0.0140366	0.323645	-3.30621
ENSMUSG00000022516	Nudt16l1	0.91831	5.24056	3.60138	0.000750042	0.0160134	-0.578551		ENSMUSG00000036469	2001-03-01	1.06511	4.06709	2.89825	0.00564545	0.125409	-2.24591		ENSMUSG00000019699	Akt3	1.17302	3.4679	2.45108	0.0179441	0.372992	-3.18026		ENSMUSG00000078349	AW011738	2.41956	-0.0550362	2.54897	0.0140638	0.323645	-3.00175
ENSMUSG00000032562	Gnai2	0.536395	9.49301	3.59117	0.000773521	0.0163913	-0.990488		ENSMUSG00000047238	Mageh1	1.55722	2.68319	2.89556	0.00568664	0.125909	-2.23195		ENSMUSG00000028634	Hivep3	0.434435	6.0653	2.45081	0.0179561	0.372992	-3.67321		ENSMUSG00000081715	Rps11-ps3	2.10696	0.804566	2.54836	0.0140855	0.323645	-2.99874
ENSMUSG00000026492	Tfb2m	2.7811	0.567796	3.59039	0.000775344	0.0164095	-1.28255		ENSMUSG00000026796	Fam129b	0.902779	4.857	2.89533	0.00569018	0.125909	-2.36781		ENSMUSG00000104187	Gm37820	2.03974	0.544571	2.44979	0.0180012	0.372992	-3.11626		ENSMUSG00000022742	Cpox	0.654678	5.17543	2.54786	0.0141032	0.323645	-3.24298
ENSMUSG00000015950	Ncf1	0.752169	5.77857	3.58918	0.000778183	0.0164491	-0.662605		ENSMUSG00000073490	Ifi207	1.28724	4.66494	2.89249	0.00573415	0.125986	-2.2994		ENSMUSG00000018920	Cxcl16	0.497505	7.77273	2.44964	0.0180078	0.372992	-3.822		ENSMUSG00000050777	Tmem37	0.821726	4.90295	2.54771	0.0141084	0.323645	-3.21745
ENSMUSG00000063193	Cd300lb	2.44805	2.65585	3.58758	0.000781942	0.0165081	-0.849799		ENSMUSG00000035273	Hpse	1.0656	4.19735	2.89101	0.00575708	0.125986	-2.25309		ENSMUSG00000050323	Ndufaf6	1.99018	1.1646	2.44701	0.0181245	0.37428	-3.1425		ENSMUSG00000028270	Gbp2	1.55602	6.2131	2.54739	0.0141198	0.323645	-3.41278
ENSMUSG00000025075	Habp2	2.9646	-1.46272	3.58642	0.000784678	0.0165453	-1.52298		ENSMUSG00000000959	Oxa1l	0.547265	5.4091	2.89033	0.00576768	0.125986	-2.55153		ENSMUSG00000032046	Abhd12	0.436235	5.97668	2.44428	0.0182469	0.375895	-3.64704		ENSMUSG00000030748	Il4ra	0.557489	7.11031	2.54705	0.0141319	0.323645	-3.57384
ENSMUSG00000106918	Mrpl33	0.765534	5.48429	3.58594	0.000785809	0.0165487	-0.678069		ENSMUSG00000049382	Krt8	0.568294	7.47998	2.88753	0.00581137	0.126777	-2.81323		ENSMUSG00000020132	Rab21	0.353669	6.73638	2.44231	0.0183354	0.376851	-3.76065		ENSMUSG00000006014	Prg4	2.47859	3.55866	2.54348	0.0142594	0.324383	-2.9374
ENSMUSG00000007029	Vars	0.640657	6.18679	3.58247	0.000794082	0.0166651	-0.780648		ENSMUSG00000027170	Eif3m	1.78321	3.11697	2.8863	0.0058308	0.127014	-2.24028		ENSMUSG00000029757	Dync1i1	2.51009	0.361541	2.4398	0.0184484	0.376851	-3.17731		ENSMUSG00000029084	Cd38	0.807968	4.90611	2.54184	0.0143181	0.324848	-3.18584
ENSMUSG00000042737	Dpm3	0.791935	6.31517	3.58204	0.000795102	0.0166651	-0.772087		ENSMUSG00000047459	Dynlrb1	0.448244	7.22734	2.88589	0.00583716	0.127014	-2.80259		ENSMUSG00000034620	Rxylt1	0.630587	4.89061	2.43951	0.0184618	0.376851	-3.43669		ENSMUSG00000024772	Ehd1	0.52811	6.81515	2.53898	0.0144214	0.326758	-3.58462
ENSMUSG00000028426	Rad23b	0.516347	7.74605	3.58177	0.000795751	0.0166651	-0.898323		ENSMUSG00000001229	Dpp9	0.621948	5.5431	2.88327	0.00587862	0.127669	-2.62081		ENSMUSG00000042045	Sln	2.40695	0.89302	2.43883	0.0184926	0.376851	-3.16977		ENSMUSG00000020576	Nbas	0.78425	4.02385	2.53658	0.0145086	0.328296	-3.1819
ENSMUSG00000061718	Ppp1r1b	0.871432	5.94179	3.58175	0.000795814	0.0166651	-0.778318		ENSMUSG00000041453	Rpl21	0.559039	7.66794	2.8828	0.00588616	0.127669	-2.84733		ENSMUSG00000029416	Slc15a4	0.537797	5.55441	2.43697	0.018577	0.377841	-3.59292		ENSMUSG00000054850	Smim10l2a	2.78642	-0.620684	2.53366	0.0146154	0.330274	-3.04908
ENSMUSG00000004612	Nkg7	2.41439	1.8973	3.58104	0.000797521	0.0166687	-0.888712		ENSMUSG00000032330	Cox7a2	0.507238	7.90415	2.88257	0.00588977	0.127669	-2.87108		ENSMUSG00000027364	Usp50	1.29146	2.3835	2.43678	0.0185856	0.377841	-3.13474		ENSMUSG00000005881	Ergic3	0.530121	7.3807	2.53145	0.0146966	0.331598	-3.65869
ENSMUSG00000006315	Tmem147	0.524236	6.95231	3.58048	0.000798848	0.0166687	-0.846669		ENSMUSG00000026029	Casp8	0.707297	6.25833	2.88128	0.00591035	0.127913	-2.67234		ENSMUSG00000032231	Anxa2	0.438605	10.8706	2.4338	0.0187222	0.377909	-4.1456		ENSMUSG00000028099	Polr3c	1.32753	3.66022	2.52878	0.0147954	0.332462	-3.05347
ENSMUSG00000021824	Ap3m1	0.967019	5.03423	3.57205	0.000819406	0.0169497	-0.627789		ENSMUSG00000021794	Glud1	0.471453	7.00418	2.87974	0.00593493	0.12813	-2.78904		ENSMUSG00000028517	Plpp3	0.757628	6.18043	2.4329	0.0187636	0.378295	-3.69661		ENSMUSG00000025173	Wdr45b	0.420928	6.27391	2.52855	0.0148039	0.332462	-3.52995
ENSMUSG00000001911	Nfix	0.539468	7.69893	3.57203	0.000819445	0.0169497	-0.930192		ENSMUSG00000026639	Lamb3	0.569825	5.94194	2.87935	0.00594114	0.12813	-2.64529		ENSMUSG00000004040	Stat3	0.466749	8.71379	2.43034	0.0188814	0.379416	-3.9818		ENSMUSG00000049103	Ccr2	0.77303	6.67362	2.52758	0.0148398	0.33258	-3.56072
ENSMUSG00000000959	Oxa1l	0.693282	5.4091	3.57189	0.000819794	0.0169497	-0.704383		ENSMUSG00000016495	Plgrkt	0.606803	5.3305	2.8771	0.00597732	0.128647	-2.58959		ENSMUSG00000051177	Plcb1	1.07574	3.33977	2.43016	0.0188899	0.379416	-3.23326		ENSMUSG00000022382	Wnt7b	0.677607	7.51812	2.52667	0.0148738	0.33258	-3.68685
ENSMUSG00000022744	Cldnd1	0.628805	5.70024	3.56949	0.000825743	0.0169961	-0.725693		ENSMUSG00000030117	Gdf3	2.61567	-0.249085	2.87692	0.00598025	0.128647	-2.55141		ENSMUSG00000057346	Apol9a	1.48481	4.42837	2.42976	0.0189084	0.379416	-3.24406		ENSMUSG00000062270	Morf4l1	0.698994	5.13238	2.52344	0.0149945	0.333065	-3.30906
ENSMUSG00000029535	Triap1	1.57708	4.29707	3.56677	0.00083252	0.0170883	-0.613229		ENSMUSG00000030707	Coro1a	0.925892	4.35345	2.8761	0.00599339	0.128767	-2.3594		ENSMUSG00000003420	Fcgrt	0.596148	6.64543	2.42927	0.0189308	0.379419	-3.73355		ENSMUSG00000024338	Psmb8	1.02806	6.52708	2.52113	0.0150813	0.33371	-3.53683
ENSMUSG00000020432	Tcn2	0.763914	5.78805	3.56565	0.000835323	0.0171251	-0.735762		ENSMUSG00000057637	Prdm2	0.559946	6.15946	2.87378	0.00603098	0.12918	-2.74349		ENSMUSG00000031343	Gabra3	1.54601	2.38955	2.42697	0.019038	0.380576	-3.15817		ENSMUSG00000000739	Sult5a1	2.28189	1.08512	2.51858	0.0151779	0.335412	-2.98893
ENSMUSG00000041870	Ankrd13a	0.547833	6.47695	3.56491	0.000837188	0.0171427	-0.836324		ENSMUSG00000027968	Larp7	0.379051	6.34826	2.87355	0.00603468	0.12918	-2.74146		ENSMUSG00000000708	Kat2b	0.446256	5.6268	2.42459	0.019149	0.381993	-3.67062		ENSMUSG00000020097	Sgpl1	0.554136	6.72051	2.51727	0.0152275	0.336071	-3.58035
ENSMUSG00000069744	Psmb3	0.611714	6.63714	3.56182	0.000845011	0.0172821	-0.844563		ENSMUSG00000044496	2510039O18Rik	0.455711	6.46944	2.87318	0.00604066	0.12918	-2.7299		ENSMUSG00000016831	Tox4	0.443385	6.03035	2.42331	0.0192088	0.382737	-3.69319		ENSMUSG00000057561	Eif1a	0.374014	7.04017	2.51312	0.0153863	0.33896	-3.64975
ENSMUSG00000029649	Pomp	0.529418	8.40799	3.56118	0.00084662	0.0172895	-1.00228		ENSMUSG00000017607	Tns4	0.480351	7.96689	2.86815	0.00612303	0.1304	-2.91702		ENSMUSG00000017309	Cd300lg	2.05601	1.43006	2.42127	0.019305	0.383811	-3.17038		ENSMUSG00000072949	Acot1	0.835984	5.00349	2.51116	0.0154618	0.339819	-3.37678
ENSMUSG00000044573	Acp1	1.11579	4.70386	3.56049	0.000848395	0.0172895	-0.65347		ENSMUSG00000020700	Map3k3	0.852604	4.72887	2.8654	0.00616852	0.130909	-2.46656		ENSMUSG00000040328	Olfr56	1.70873	0.833009	2.42037	0.0193476	0.383811	-3.18676		ENSMUSG00000028583	Pdpn	0.707303	6.55632	2.50835	0.0155704	0.339819	-3.56972
ENSMUSG00000014077	Chp1	1.37969	5.90918	3.56048	0.000848422	0.0172895	-0.801347		ENSMUSG00000022504	Ciita	1.21763	4.04032	2.86456	0.00618255	0.131012	-2.3248		ENSMUSG00000020738	Sumo2	2.27837	0.0701992	2.41903	0.019411	0.383811	-3.20452		ENSMUSG00000039899	Fgl2	0.893714	6.17968	2.50731	0.015611	0.339819	-3.56408
ENSMUSG00000030990	Pgap2	0.63298	6.16801	3.55991	0.000849856	0.017298	-0.813552		ENSMUSG00000066677	Ifi208	2.50422	1.48666	2.8617	0.00623012	0.131855	-2.43073		ENSMUSG00000024909	Efemp2	0.556208	5.87711	2.41896	0.0194141	0.383811	-3.69108		ENSMUSG00000050556	Kcnb1	2.70237	0.140087	2.50624	0.0156526	0.339819	-3.05069
ENSMUSG00000006611	Hfe	1.58818	3.47077	3.55829	0.000854008	0.0173204	-0.676683		ENSMUSG00000002661	Alkbh7	1.00903	3.92308	2.86107	0.0062408	0.131917	-2.30909		ENSMUSG00000046062	Ppp1r15b	0.48966	6.19706	2.41882	0.0194206	0.383811	-3.73845		ENSMUSG00000054342	Kcnn4	0.584948	6.80622	2.50547	0.0156828	0.339819	-3.65454
ENSMUSG00000015290	Ubl4a	0.912296	5.10782	3.55653	0.000858551	0.017361	-0.695767		ENSMUSG00000031430	Vsig1	1.05127	3.93975	2.85966	0.00626439	0.132252	-2.3661		ENSMUSG00000025190	Got1	0.458496	5.85958	2.41577	0.0195658	0.384251	-3.68953		ENSMUSG00000041697	Cox6a1	0.526281	8.4978	2.50537	0.0156865	0.339819	-3.78975
ENSMUSG00000029030	Tprgl	0.473235	6.5743	3.55632	0.000859072	0.017361	-0.860649		ENSMUSG00000057346	Apol9a	1.5676	4.42837	2.85885	0.00627814	0.132378	-2.32985		ENSMUSG00000029534	St7	1.32514	3.36006	2.41472	0.0196159	0.384251	-3.18694		ENSMUSG00000020458	Rtn4	0.390971	7.97966	2.50502	0.0157003	0.339819	-3.76768
ENSMUSG00000038503	Mesd	0.855788	4.83026	3.54983	0.000875981	0.0175982	-0.686216		ENSMUSG00000083887	Gm11930	2.22333	-0.336963	2.85818	0.0062894	0.132451	-2.6407		ENSMUSG00000020143	Dock2	0.63336	5.4447	2.41457	0.0196235	0.384251	-3.63149		ENSMUSG00000019852	Arfgef3	2.67905	0.105572	2.50455	0.0157187	0.339819	-3.08011
ENSMUSG00000061518	Cox5b	0.543253	7.38183	3.54744	0.000882294	0.0176655	-0.969505		ENSMUSG00000044006	Cilp2	2.56779	-1.32847	2.85527	0.00633865	0.133159	-2.66582		ENSMUSG00000036966	Spryd3	0.5693	5.31544	2.41365	0.0196673	0.384665	-3.55858		ENSMUSG00000030538	Cib1	0.533955	6.96401	2.50409	0.0157368	0.339819	-3.67021
ENSMUSG00000029388	Eif2b1	2.07914	2.79029	3.54705	0.000883322	0.0176655	-0.778652		ENSMUSG00000029084	Cd38	0.783228	4.90611	2.8517	0.00639968	0.134236	-2.46644		ENSMUSG00000036006	Ripor2	1.43372	2.69064	2.4127	0.0197132	0.38512	-3.21717		ENSMUSG00000046034	Otulin	0.546515	5.73398	2.50341	0.0157633	0.339959	-3.51665
ENSMUSG00000026028	Trak2	1.02985	4.19224	3.53611	0.000912783	0.0180604	-0.692929		ENSMUSG00000043592	Unc5cl	2.22628	-1.30321	2.85078	0.00641545	0.134236	-2.58017		ENSMUSG00000029560	Snx8	0.800677	4.30239	2.40959	0.0198629	0.386677	-3.37691		ENSMUSG00000071713	Csf2rb	0.758906	5.62399	2.50247	0.0158005	0.340332	-3.44749
ENSMUSG00000043832	Clec4a3	1.60516	4.7853	3.53556	0.000914278	0.0180689	-0.703803		ENSMUSG00000021486	Prelid1	2.14904	2.35913	2.85044	0.00642139	0.134236	-2.34389		ENSMUSG00000027994	Mcub	0.850758	4.30184	2.40916	0.0198838	0.386677	-3.35302		ENSMUSG00000111521	Gm48529	2.10793	0.693516	2.50034	0.0158843	0.341704	-3.07528
ENSMUSG00000015092	Edf1	0.572699	7.86978	3.53057	0.00092805	0.0182563	-1.05138		ENSMUSG00000100594	2810414N06Rik	2.4983	-0.843192	2.85043	0.00642148	0.134236	-2.58405		ENSMUSG00000012609	Ttll5	0.656248	4.69289	2.40712	0.0199831	0.388165	-3.5106		ENSMUSG00000021678	F2rl1	0.588548	6.66742	2.49843	0.0159603	0.342472	-3.66554
ENSMUSG00000028479	Gne	1.07615	3.60166	3.52987	0.000929997	0.0182669	-0.710834		ENSMUSG00000015702	Anxa9	1.48948	2.88938	2.84557	0.00650569	0.135018	-2.32765		ENSMUSG00000026577	Blzf1	0.462708	5.54939	2.4055	0.0200617	0.388598	-3.68888		ENSMUSG00000016257	Prelid3b	0.430286	5.8811	2.49643	0.0160397	0.34291	-3.54797
ENSMUSG00000040729	Cep126	3.07166	-0.0716629	3.52733	0.000937077	0.018349	-1.52294		ENSMUSG00000034317	Trim59	0.745777	4.79884	2.84516	0.00651288	0.135018	-2.51735		ENSMUSG00000016349	Eef1a2	2.34544	2.82866	2.40525	0.0200739	0.388598	-3.19208		ENSMUSG00000029061	Mmp23	0.748972	4.9994	2.49639	0.0160412	0.34291	-3.41568
ENSMUSG00000057841	Rpl32	0.823147	7.34666	3.52601	0.000940788	0.018378	-1.01944		ENSMUSG00000028032	Papss1	0.606703	5.88896	2.8448	0.00651917	0.135018	-2.74792		ENSMUSG00000046722	Cdc42se1	0.375781	7.02143	2.40238	0.0202148	0.389512	-3.88661		ENSMUSG00000068227	Il2rb	1.10322	4.15783	2.49413	0.0161317	0.344375	-3.26695
ENSMUSG00000028138	Adh5	1.1966	4.32954	3.52359	0.000947638	0.0184578	-0.734586		ENSMUSG00000019846	Lama4	0.795312	4.97581	2.84461	0.00652239	0.135018	-2.56878		ENSMUSG00000031264	Btk	0.91823	3.67745	2.40195	0.020236	0.389512	-3.35485		ENSMUSG00000096146	Kcnj11	2.50002	-0.626286	2.49254	0.0161955	0.344375	-3.13083
ENSMUSG00000030147	Clec4b1	2.57252	0.635826	3.52344	0.000948058	0.0184578	-1.15087		ENSMUSG00000030921	Trim30a	1.00498	5.80207	2.84222	0.00656433	0.135721	-2.60674		ENSMUSG00000111865	Gm47687	2.3932	-1.44304	2.4014	0.0202631	0.389512	-3.30197		ENSMUSG00000021091	Serpina3n	1.28042	5.97293	2.4917	0.0162293	0.344375	-3.46505
ENSMUSG00000030579	Tyrobp	1.22573	6.38214	3.51955	0.000959151	0.0186099	-0.915456		ENSMUSG00000105636	Gm43625	2.64153	-1.40918	2.84155	0.00657612	0.1358	-2.66646		ENSMUSG00000055322	Tns1	0.562146	6.45734	2.40028	0.020318	0.389512	-3.83028		ENSMUSG00000017607	Tns4	0.502572	7.96689	2.49164	0.0162319	0.344375	-3.79167
ENSMUSG00000025912	Mybl1	1.67941	1.60188	3.51558	0.000970584	0.0187889	-0.888208		ENSMUSG00000028797	Tmem234	0.615093	6.75765	2.84055	0.00659375	0.135999	-2.83957		ENSMUSG00000019254	Ppp1r12c	0.396085	5.98911	2.39864	0.0203995	0.389512	-3.77849		ENSMUSG00000029161	Cgref1	2.36694	0.742497	2.49117	0.016251	0.344375	-3.10583
ENSMUSG00000031400	G6pdx	0.895286	4.64157	3.5142	0.000974605	0.0188453	-0.782835		ENSMUSG00000000563	Atp5f1	0.602314	6.69431	2.83931	0.00661566	0.136163	-2.83226		ENSMUSG00000026482	Rgl1	0.714694	4.49894	2.39753	0.0204547	0.389512	-3.47315		ENSMUSG00000001911	Nfix	0.434752	7.69893	2.48659	0.0164365	0.346752	-3.79216
ENSMUSG00000099471	Gm8451	2.82383	-0.270413	3.51282	0.000978613	0.0189013	-1.53606		ENSMUSG00000023336	Wfdc1	2.60163	-0.975646	2.83896	0.00662182	0.136163	-2.58389		ENSMUSG00000114670	Gm18072	2.29699	-0.41027	2.39701	0.0204805	0.389512	-3.30574		ENSMUSG00000002985	Apoe	0.620704	11.3853	2.48639	0.016445	0.346752	-4.0775
ENSMUSG00000029634	Rnf6	0.872716	6.00792	3.50438	0.00100358	0.0192652	-0.946795		ENSMUSG00000019806	Aig1	0.644506	5.65363	2.83694	0.00665777	0.136175	-2.70481		ENSMUSG00000021996	Esd	0.639391	7.05201	2.39609	0.0205261	0.389512	-3.8613		ENSMUSG00000052565	Hist1h1d	1.68792	1.39435	2.48521	0.016493	0.347059	-3.04648
ENSMUSG00000029103	Lrpap1	1.12326	5.0427	3.50416	0.00100425	0.0192652	-0.873254		ENSMUSG00000021366	Hivep1	0.513503	5.51096	2.83691	0.00665828	0.136175	-2.6711		ENSMUSG00000038543	BC028528	2.01388	1.20685	2.39445	0.0206081	0.389512	-3.22979		ENSMUSG00000000805	Car4	1.51493	3.72957	2.48503	0.0165004	0.347059	-3.18411
ENSMUSG00000022371	Col14a1	0.612515	7.8825	3.50305	0.00100759	0.0193009	-1.15653		ENSMUSG00000104052	Gm38125	1.97997	0.929708	2.83558	0.00668201	0.136332	-2.43575		ENSMUSG00000082292	Gm12250	2.79478	1.12579	2.39436	0.0206126	0.389512	-3.2526		ENSMUSG00000025165	Sectm1a	1.08103	3.81016	2.4755	0.0168946	0.352547	-3.24409
ENSMUSG00000003644	Rps6ka1	0.746562	5.73199	3.50029	0.0010159	0.0193969	-0.939371		ENSMUSG00000097993	Ptprv	2.12349	0.914617	2.83403	0.00670968	0.136498	-2.48672		ENSMUSG00000043613	Mmp3	0.77935	7.462	2.39197	0.0207325	0.389512	-3.95556		ENSMUSG00000041645	Ddx24	0.607624	7.64383	2.4747	0.0169282	0.352571	-3.78399
ENSMUSG00000028699	Tspan1	0.953174	5.28911	3.50003	0.00101668	0.0193969	-0.888548		ENSMUSG00000024953	Prdx5	0.536411	7.66421	2.83379	0.00671405	0.136498	-2.95143		ENSMUSG00000040710	St8sia4	0.816108	4.3545	2.39099	0.0207816	0.389512	-3.51037		ENSMUSG00000037458	Azin1	0.405865	6.15806	2.47173	0.017053	0.352936	-3.67018
ENSMUSG00000038543	BC028528	2.59416	1.20685	3.49722	0.00102523	0.0194485	-1.28787		ENSMUSG00000049307	Fut4	1.65385	2.00087	2.83378	0.00671422	0.136498	-2.3738		ENSMUSG00000022816	Fstl1	0.604907	8.46868	2.39026	0.0208185	0.389512	-4.05124		ENSMUSG00000038828	Tmem214	0.458476	6.1248	2.47132	0.0170702	0.352936	-3.63892
ENSMUSG00000067148	Polr1c	0.793763	5.21867	3.49204	0.00104117	0.0197289	-0.88517		ENSMUSG00000027712	Anxa5	0.645164	7.02464	2.83288	0.00673039	0.136664	-2.90239		ENSMUSG00000020918	Kat2a	0.714555	3.8399	2.38977	0.0208434	0.389512	-3.37599		ENSMUSG00000055044	Pdlim1	0.641475	6.06199	2.47068	0.0170973	0.353067	-3.62936
ENSMUSG00000026005	Rpe	1.28197	3.30047	3.48771	0.00105469	0.0199474	-0.892218		ENSMUSG00000026615	Eprs	0.378009	7.93512	2.83082	0.00676745	0.137253	-3.02617		ENSMUSG00000004451	Ralb	0.598839	5.67227	2.38976	0.0208437	0.389512	-3.72681		ENSMUSG00000047414	Flrt2	1.20508	4.29455	2.47017	0.0171188	0.353082	-3.27415
ENSMUSG00000025026	Add3	0.702314	5.94003	3.4876	0.00105505	0.0199474	-1.00948		ENSMUSG00000020910	Adprm	1.13063	2.99067	2.82959	0.00678982	0.137276	-2.36777		ENSMUSG00000026600	Soat1	0.419855	6.73538	2.38966	0.0208488	0.389512	-3.88526		ENSMUSG00000052688	Rab7b	0.841123	5.8179	2.46884	0.0171752	0.353817	-3.61193
ENSMUSG00000049907	Rasl11b	2.50662	2.37126	3.4866	0.00105819	0.019965	-0.992546		ENSMUSG00000004270	Lpcat3	1.39218	4.27204	2.82942	0.0067928	0.137276	-2.47198		ENSMUSG00000027513	Pck1	2.64265	-0.775843	2.38901	0.0208816	0.389512	-3.29319		ENSMUSG00000053338	Tarm1	0.850412	4.29862	2.46514	0.0173331	0.353943	-3.38024
ENSMUSG00000014313	Cox6c	0.711766	7.90977	3.4851	0.00106292	0.0200295	-1.19887		ENSMUSG00000027364	Usp50	1.32624	2.3835	2.82872	0.00680562	0.137372	-2.3747		ENSMUSG00000035385	Ccl2	1.818	4.64298	2.38891	0.0208867	0.389512	-3.41378		ENSMUSG00000043613	Mmp3	0.831903	7.462	2.46506	0.0173363	0.353943	-3.82822
ENSMUSG00000031595	Pdgfrl	1.40919	2.95463	3.48294	0.00106976	0.0201361	-0.866869		ENSMUSG00000021846	Peli2	1.0783	3.35862	2.82661	0.00684405	0.137658	-2.37336		ENSMUSG00000107481	4833403J16Rik	2.36273	-0.288229	2.38865	0.0208998	0.389512	-3.30223		ENSMUSG00000032482	Cspg5	2.15764	-0.384271	2.46466	0.0173536	0.353943	-3.11005
ENSMUSG00000083011	Gm12816	3.27763	-0.521822	3.48079	0.00107663	0.0201984	-1.70866		ENSMUSG00000028871	Rspo1	2.79052	-0.716592	2.82583	0.00685836	0.13769	-2.6558		ENSMUSG00000056529	Ptafr	0.930574	4.58551	2.38803	0.0209313	0.389512	-3.53075		ENSMUSG00000059412	Fxyd2	1.93513	1.86498	2.46133	0.0174966	0.354931	-3.10673
ENSMUSG00000036854	Hspb6	1.68502	5.31031	3.47622	0.00109135	0.020407	-0.933373		ENSMUSG00000078853	Igtp	1.2612	5.97478	2.82441	0.00688429	0.13769	-2.76514		ENSMUSG00000078154	Gm12184	2.21009	0.048553	2.38783	0.0209417	0.389512	-3.30201		ENSMUSG00000048240	Gng7	2.15902	0.325064	2.46123	0.017501	0.354931	-3.11849
ENSMUSG00000042675	Ypel3	0.548886	6.6654	3.47109	0.0011081	0.0206974	-1.12595		ENSMUSG00000028668	Eloa	0.573789	5.69173	2.8244	0.00688453	0.13769	-2.75787		ENSMUSG00000066151	Fkbp15	0.524094	5.79106	2.38746	0.0209605	0.389512	-3.67051		ENSMUSG00000074305	Peak1	0.356724	6.89037	2.46082	0.0175187	0.354931	-3.77281
ENSMUSG00000045679	Pqlc3	1.0256	4.73129	3.46879	0.00111572	0.020785	-0.879366		ENSMUSG00000020572	Nampt	0.590922	6.7624	2.82431	0.0068862	0.13769	-2.88026		ENSMUSG00000026196	Bard1	0.978096	3.63019	2.38682	0.020993	0.389512	-3.45317		ENSMUSG00000060550	H2-Q7	1.16582	7.52095	2.45706	0.0176819	0.357215	-3.78834
ENSMUSG00000035559	Mpv17l2	1.21529	4.01968	3.46857	0.00111645	0.020785	-0.865429		ENSMUSG00000003528	Slc25a1	0.504421	5.98373	2.82343	0.00690228	0.13769	-2.77351		ENSMUSG00000042167	Tent2	1.32625	2.52138	2.38666	0.0210011	0.389512	-3.24941		ENSMUSG00000083992	Gm11478	0.827489	4.25899	2.45575	0.0177392	0.357215	-3.28335
ENSMUSG00000030745	Il21r	1.28041	3.4426	3.46724	0.00112084	0.020844	-0.8868		ENSMUSG00000003037	Rab8a	0.412492	6.60341	2.82292	0.00691166	0.137715	-2.88429		ENSMUSG00000059923	Grb2	0.361467	7.05724	2.38583	0.0210434	0.389512	-3.9015		ENSMUSG00000073412	Lst1	0.791613	4.96404	2.45556	0.0177475	0.357215	-3.42551
ENSMUSG00000035042	Ccl5	1.7758	4.24073	3.46524	0.00112751	0.0209223	-0.887522		ENSMUSG00000002014	Ssr4	0.645516	6.65531	2.82207	0.00692741	0.137868	-2.87979		ENSMUSG00000036403	Cep135	1.13482	3.8044	2.38544	0.0210633	0.389512	-3.36158		ENSMUSG00000071068	Treml2	1.16125	3.32683	2.45524	0.0177615	0.357215	-3.19935
ENSMUSG00000021996	Esd	0.827426	7.05201	3.46206	0.0011382	0.0210747	-1.156		ENSMUSG00000072596	Ear2	2.19028	0.502894	2.81922	0.00698024	0.138674	-2.49788		ENSMUSG00000075307	Klhl41	1.91331	2.69421	2.38491	0.0210901	0.389512	-3.23564		ENSMUSG00000046879	Irgm1	1.18475	3.97914	2.45464	0.0177875	0.357215	-3.22046
ENSMUSG00000020241	Col6a2	0.579365	8.18662	3.45849	0.00115031	0.0212526	-1.31404		ENSMUSG00000026271	Gpr35	1.77554	2.8731	2.819	0.00698425	0.138674	-2.38804		ENSMUSG00000000489	Pdgfb	0.546365	6.20691	2.38462	0.0211049	0.389512	-3.85685		ENSMUSG00000032261	Sh3bgrl2	0.54323	5.87859	2.4471	0.0181206	0.36	-3.62174
ENSMUSG00000073155	1810058I24Rik	0.788387	5.89131	3.45534	0.0011611	0.0214066	-1.06287		ENSMUSG00000021824	Ap3m1	0.75557	5.03423	2.8174	0.00701423	0.138789	-2.58438		ENSMUSG00000032802	Srxn1	0.694154	5.19443	2.38139	0.0212705	0.391258	-3.62721		ENSMUSG00000022901	Cd86	1.32674	2.93295	2.44693	0.0181281	0.36	-3.12763
ENSMUSG00000046491	C1qtnf2	2.38916	1.90287	3.45502	0.0011622	0.0214066	-1.13321		ENSMUSG00000015837	Sqstm1	0.461671	8.31291	2.81693	0.00702294	0.138789	-3.07925		ENSMUSG00000020573	Pik3cg	0.834589	3.68333	2.38029	0.0213274	0.391258	-3.33689		ENSMUSG00000090588	Gm9573	2.59013	-0.508852	2.44613	0.0181638	0.360228	-3.1893
ENSMUSG00000027375	Mal	0.908186	6.34603	3.45458	0.00116371	0.0214072	-1.14379		ENSMUSG00000043279	Trim56	0.648313	6.34656	2.81646	0.00703176	0.138789	-2.87947		ENSMUSG00000062078	Qk	0.420709	6.94094	2.37996	0.0213447	0.391258	-3.93254		ENSMUSG00000029616	Erp29	0.470299	7.7853	2.44426	0.0182475	0.360577	-3.89022
ENSMUSG00000062352	Itgb1bp1	1.07165	4.55528	3.45289	0.00116955	0.0214682	-0.910759		ENSMUSG00000047344	Lancl3	2.44203	0.206372	2.81608	0.00703894	0.138789	-2.51206		ENSMUSG00000024338	Psmb8	0.945899	6.52708	2.37925	0.0213814	0.391258	-3.80651		ENSMUSG00000062232	Rapgef2	1.17946	3.25535	2.44349	0.0182823	0.360577	-3.20483
ENSMUSG00000072620	Slfn2	0.748748	6.96248	3.44657	0.00119166	0.0217934	-1.16793		ENSMUSG00000040552	C3ar1	0.722209	7.3633	2.81463	0.00706609	0.13894	-2.95699		ENSMUSG00000020590	Snx13	0.715085	4.56961	2.37629	0.0215345	0.392619	-3.53059		ENSMUSG00000016481	Cr1l	0.409152	6.23889	2.44337	0.0182874	0.360577	-3.72008
ENSMUSG00000028639	Ybx1	0.759164	9.84314	3.44571	0.0011947	0.0217934	-1.42374		ENSMUSG00000024479	Mal2	0.515163	7.48823	2.81445	0.00706948	0.13894	-2.99872		ENSMUSG00000064043	Trerf1	0.55787	4.89978	2.3759	0.0215549	0.392619	-3.67327		ENSMUSG00000091028	Gm10722	1.64679	0.329471	2.44212	0.018344	0.361132	-3.13939
ENSMUSG00000063229	Ldha	0.541557	8.74824	3.44564	0.00119495	0.0217934	-1.33252		ENSMUSG00000104034	2900092N22Rik	2.62091	-1.35587	2.81422	0.00707381	0.13894	-2.71184		ENSMUSG00000038352	Arl5c	1.26724	3.13129	2.37584	0.0215582	0.392619	-3.30145		ENSMUSG00000028071	Sh2d2a	2.46722	0.56189	2.43725	0.0185645	0.364351	-3.14875
ENSMUSG00000024829	Mrpl21	1.07913	4.49724	3.44511	0.0011968	0.0218039	-0.945659		ENSMUSG00000105950	Gm43679	2.65735	0.00829126	2.81393	0.00707928	0.13894	-2.57752		ENSMUSG00000035047	Kri1	1.08061	2.82313	2.37489	0.0216077	0.392619	-3.31338		ENSMUSG00000030879	Mrpl17	0.41776	6.72266	2.43564	0.0186379	0.364951	-3.7796
ENSMUSG00000113842	Gm48138	2.96873	-1.66157	3.44023	0.00121419	0.0219884	-1.90844		ENSMUSG00000016498	Pdcd1lg2	1.48665	2.53034	2.81274	0.00710179	0.139221	-2.39741		ENSMUSG00000087429	Gm16235	2.51578	-1.28472	2.37417	0.021645	0.392619	-3.33455		ENSMUSG00000025510	Cd151	0.46961	7.26877	2.43471	0.0186805	0.365091	-3.84642
ENSMUSG00000054309	Cpsf3	0.71028	5.12032	3.4401	0.00121468	0.0219884	-1.02124		ENSMUSG00000024736	Tmem132a	2.33511	1.02319	2.81184	0.00711869	0.139392	-2.55914		ENSMUSG00000032902	Slc16a1	0.639652	5.58659	2.37122	0.0218002	0.392619	-3.78176		ENSMUSG00000051346	Spryd4	1.52512	2.36062	2.43441	0.0186941	0.365091	-3.14204
ENSMUSG00000029838	Ptn	1.13135	4.80825	3.43959	0.00121651	0.0219969	-1.03347		ENSMUSG00000018286	Psmb6	0.387486	7.56841	2.80921	0.00716873	0.140211	-3.01454		ENSMUSG00000030468	Siglecg	1.92651	0.881938	2.36779	0.021981	0.394961	-3.26619		ENSMUSG00000016524	Il19	2.53358	-0.308283	2.43407	0.0187094	0.365091	-3.19004
ENSMUSG00000020593	Lpin1	0.810888	4.76926	3.43886	0.00121915	0.0219969	-1.02102		ENSMUSG00000020911	Krt19	0.555682	9.38579	2.80643	0.00722191	0.140649	-3.19927		ENSMUSG00000025232	Hexa	0.448525	7.05688	2.36585	0.0220844	0.395668	-3.93742		ENSMUSG00000036596	Cpz	1.42115	3.77528	2.433	0.0187588	0.365635	-3.32319
ENSMUSG00000028673	Fuca1	0.535905	6.89985	3.4381	0.00122189	0.0219969	-1.22052		ENSMUSG00000064373	Selenop	1.85232	0.745791	2.80619	0.00722648	0.140649	-2.55114		ENSMUSG00000033450	Tagap	2.16832	-0.210328	2.36532	0.0221127	0.395668	-3.34813		ENSMUSG00000021366	Hivep1	0.518407	5.51096	2.42923	0.018933	0.368574	-3.60613
ENSMUSG00000063802	Hspbp1	1.03121	4.43066	3.43295	0.00124063	0.0222216	-0.991778		ENSMUSG00000048922	Cdca2	0.700709	4.39373	2.80587	0.00723268	0.140649	-2.57983		ENSMUSG00000113965	A730091E23Rik	2.13886	0.656207	2.3653	0.0221133	0.395668	-3.27769		ENSMUSG00000020561	Twistnb	0.651392	6.30667	2.42854	0.018965	0.368574	-3.77265
ENSMUSG00000059326	Csf2ra	1.1338	5.41429	3.43008	0.00125118	0.0223715	-1.12502		ENSMUSG00000028233	Tgs1	0.692367	5.19759	2.80584	0.00723335	0.140649	-2.69634		ENSMUSG00000041390	Mdfic	0.564402	5.19734	2.36458	0.022152	0.395943	-3.70625		ENSMUSG00000063531	Sema3e	1.61345	2.23204	2.42724	0.019025	0.368712	-3.15149
ENSMUSG00000051518	Rps19bp1	1.18863	4.35512	3.42996	0.00125162	0.0223715	-0.966515		ENSMUSG00000033671	Cep350	0.458684	6.24363	2.80545	0.00724076	0.140649	-2.91521		ENSMUSG00000104010	Gm37366	2.214	-0.743022	2.36365	0.0222015	0.396412	-3.37049		ENSMUSG00000046818	Ddit4l	1.66539	2.38871	2.42628	0.0190697	0.368907	-3.15786
ENSMUSG00000007041	Clic1	0.511896	8.75085	3.42355	0.00127551	0.0226084	-1.41121		ENSMUSG00000090272	Mndal	0.830387	6.11809	2.80473	0.00725459	0.140757	-2.80449		ENSMUSG00000048612	Myof	0.414084	7.97844	2.35962	0.0224183	0.397942	-4.05958		ENSMUSG00000008167	Fbxw9	0.85166	5.04326	2.4261	0.0190784	0.368907	-3.55515
ENSMUSG00000024217	Snrpc	1.05876	5.3384	3.42196	0.00128152	0.0226877	-1.09473		ENSMUSG00000060519	Tor3a	0.844828	5.33122	2.80396	0.00726957	0.140796	-2.64315		ENSMUSG00000044583	Tlr7	2.04583	1.93628	2.35942	0.0224289	0.397942	-3.27154		ENSMUSG00000036896	C1qc	0.672127	7.51352	2.42463	0.0191472	0.36898	-3.87809
ENSMUSG00000026574	Dpt	1.32926	5.99292	3.42166	0.00128265	0.0226877	-1.17472		ENSMUSG00000024425	Ndfip1	0.383805	7.33736	2.80119	0.00732325	0.141239	-3.0111		ENSMUSG00000043811	Rtn4r	1.91278	1.7418	2.35794	0.0225089	0.397942	-3.27329		ENSMUSG00000049723	Mmp12	0.786063	7.56357	2.42287	0.0192295	0.369798	-3.91104
ENSMUSG00000028998	Tomm7	1.22904	6.65401	3.42054	0.0012869	0.0227392	-1.27015		ENSMUSG00000026896	Ifih1	1.16912	4.53345	2.80082	0.00733047	0.141239	-2.52031		ENSMUSG00000105083	Gm42699	2.3624	-0.3	2.35693	0.0225634	0.397942	-3.35418		ENSMUSG00000028646	Rragc	0.522567	6.17289	2.42225	0.0192586	0.369798	-3.75201
ENSMUSG00000020671	Rab10	1.14335	6.49223	3.41967	0.0012902	0.0227739	-1.22519		ENSMUSG00000040522	Tlr8	2.80702	-0.843665	2.80051	0.00733649	0.141239	-2.6976		ENSMUSG00000029410	Ppef2	2.01655	-1.19743	2.35604	0.0226123	0.398059	-3.31439		ENSMUSG00000031506	Ptpn7	0.843805	5.30851	2.42187	0.0192766	0.369798	-3.66346
ENSMUSG00000034028	Cd226	2.82415	-0.928789	3.41622	0.00130339	0.0229642	-1.73038		ENSMUSG00000012483	Rpa3	1.95481	1.71089	2.79966	0.00735308	0.141239	-2.48077		ENSMUSG00000020107	Anapc16	0.452803	6.2156	2.3556	0.0226357	0.398059	-3.83354		ENSMUSG00000030341	Tnfrsf1a	0.499173	7.38025	2.42139	0.0192994	0.369819	-3.9052
ENSMUSG00000002580	Mien1	1.00995	4.83904	3.41205	0.0013195	0.0231383	-1.07161		ENSMUSG00000041912	Tdrkh	2.25977	-1.47895	2.79891	0.00736774	0.141239	-2.69933		ENSMUSG00000008333	Snrpb2	0.345583	7.68032	2.35544	0.0226446	0.398059	-4.05198		ENSMUSG00000024669	Cd5	1.70911	2.24979	2.42002	0.0193642	0.370642	-3.16681
ENSMUSG00000006057	Atp5g1	0.527979	6.05417	3.41156	0.0013214	0.0231383	-1.22349		ENSMUSG00000026938	Fcna	1.22541	3.80219	2.79875	0.0073707	0.141239	-2.45109		ENSMUSG00000020808	Pimreg	0.82394	3.29135	2.35415	0.0227151	0.398885	-3.40372		ENSMUSG00000029863	Casp2	0.483171	5.9966	2.41826	0.0194474	0.371283	-3.76107
ENSMUSG00000023092	Fhl1	1.76022	4.30583	3.41056	0.00132528	0.0231391	-1.01474		ENSMUSG00000043263	Ifi209	1.11229	5.22014	2.79718	0.0074016	0.141576	-2.59161		ENSMUSG00000106607	Gm43178	2.31935	-0.938561	2.3537	0.0227397	0.398906	-3.36251		ENSMUSG00000018920	Cxcl16	0.50971	7.77273	2.41812	0.0194542	0.371283	-3.91981
ENSMUSG00000062075	Lmnb2	1.84544	2.32891	3.41047	0.00132566	0.0231391	-1.16391		ENSMUSG00000072621	Slfn10-ps	1.78142	2.50946	2.79701	0.00740494	0.141576	-2.43986		ENSMUSG00000022799	Arhgap31	0.512093	4.95007	2.35157	0.0228561	0.40004	-3.68539		ENSMUSG00000020235	Fzr1	0.569582	5.82184	2.41785	0.019467	0.371283	-3.72018
ENSMUSG00000024735	Prpf19	0.626568	5.83903	3.41042	0.00132585	0.0231391	-1.19446		ENSMUSG00000060961	Slc4a4	0.626832	6.17436	2.79645	0.0074159	0.141589	-2.89708		ENSMUSG00000030557	Mef2a	0.397784	6.92837	2.34992	0.0229467	0.40033	-4.0019		ENSMUSG00000020736	Nt5c	0.949574	4.79457	2.41665	0.019524	0.371283	-3.45721
ENSMUSG00000022108	Itm2b	0.817388	9.08148	3.4098	0.00132826	0.0231575	-1.47605		ENSMUSG00000045980	Tmem104	0.87488	4.6752	2.79546	0.00743545	0.141589	-2.59069		ENSMUSG00000086507	Adap2os	2.28737	-0.713974	2.34869	0.0230146	0.400622	-3.36617		ENSMUSG00000037944	Ccr7	1.62496	2.83456	2.41615	0.019548	0.371283	-3.17885
ENSMUSG00000027639	Samhd1	0.678744	7.8856	3.40852	0.00133329	0.0231976	-1.3615		ENSMUSG00000025702	2008-03-01	0.404079	6.08074	2.79485	0.00744746	0.141589	-2.89789		ENSMUSG00000054115	Skp2	0.82282	3.80894	2.34491	0.0232244	0.401836	-3.48712		ENSMUSG00000047187	Rab2a	0.310658	7.62126	2.4161	0.0195504	0.371283	-3.91204
ENSMUSG00000031799	Tpm4	0.957882	7.83414	3.40603	0.00134306	0.0233166	-1.38097		ENSMUSG00000027840	Wnt2b	2.44167	-0.956178	2.79473	0.00744987	0.141589	-2.72067		ENSMUSG00000016559	H3f3b	0.332467	9.04854	2.34401	0.0232748	0.401836	-4.17665		ENSMUSG00000026938	Fcna	1.19121	3.80219	2.41273	0.0197116	0.373486	-3.28369
ENSMUSG00000052305	Hbb-bs	1.70583	6.34328	3.40506	0.00134693	0.0233166	-1.21118		ENSMUSG00000047676	Rpsa-ps10	1.64119	1.36859	2.79294	0.00748522	0.141832	-2.50392		ENSMUSG00000055866	Per2	0.997724	3.58588	2.34383	0.0232846	0.401836	-3.46342		ENSMUSG00000074476	Spc24	0.588905	4.8872	2.4123	0.0197322	0.373486	-3.55785
ENSMUSG00000021076	Actr10	0.409854	6.78015	3.40439	0.00134956	0.0233166	-1.30667		ENSMUSG00000045328	Cenpe	0.650717	5.70821	2.79256	0.00749287	0.141832	-2.88551		ENSMUSG00000035354	Uvrag	0.706727	4.74727	2.3427	0.0233477	0.40211	-3.61417		ENSMUSG00000057342	Sphk2	0.636923	5.09271	2.41025	0.0198312	0.374526	-3.57653
ENSMUSG00000036560	Lgi4	2.57748	0.531621	3.40435	0.00134972	0.0233166	-1.41853		ENSMUSG00000079018	Ly6c1	0.583494	9.11964	2.79228	0.00749839	0.141832	-3.19705		ENSMUSG00000049409	Prokr1	2.26433	-1.41531	2.33929	0.0235392	0.404589	-3.4276		ENSMUSG00000027499	Pkia	1.18482	3.54761	2.40921	0.0198814	0.375057	-3.29116
ENSMUSG00000079427	Mthfsl	2.57268	0.906371	3.40286	0.00135567	0.02336	-1.50801		ENSMUSG00000034424	Gcsh	0.749956	5.24818	2.79178	0.00750841	0.141832	-2.69011		ENSMUSG00000039497	Dse	1.06442	4.00719	2.33566	0.0237446	0.406764	-3.46517		ENSMUSG00000020120	Plek	0.476798	6.71322	2.40822	0.0199294	0.375131	-3.84213
ENSMUSG00000114362	4933433G19Rik	3.3917	-1.2105	3.40089	0.00136352	0.023436	-1.93212		ENSMUSG00000087052	Gm8093	2.69943	-1.53588	2.79111	0.0075216	0.141893	-2.75032		ENSMUSG00000025198	Erlin1	1.11981	3.25619	2.33538	0.0237606	0.406764	-3.36738		ENSMUSG00000020592	Sdc1	0.36501	8.35792	2.4028	0.0201942	0.378073	-4.01672
ENSMUSG00000030275	Etnk1	0.637588	6.69671	3.40026	0.00136608	0.0234564	-1.29144		ENSMUSG00000020495	Smg8	1.44625	3.15944	2.78855	0.0075728	0.142614	-2.45953		ENSMUSG00000063193	Cd300lb	1.81523	2.65585	2.33383	0.0238489	0.407442	-3.31551		ENSMUSG00000071506	Tmem139	2.22103	0.291423	2.40275	0.0201968	0.378073	-3.26685
ENSMUSG00000050721	Plekho2	0.821205	5.59257	3.39782	0.00137589	0.0235624	-1.18499		ENSMUSG00000030688	Stard10	0.555757	7.45618	2.78724	0.00759912	0.14288	-3.06702		ENSMUSG00000020120	Plek	0.446264	6.71322	2.333	0.0238964	0.407607	-3.97047		ENSMUSG00000002107	Celf2	0.288567	8.22794	2.39259	0.0207012	0.383139	-4.04352
ENSMUSG00000026112	Coa5	0.549559	6.22242	3.39662	0.00138075	0.0236129	-1.25682		ENSMUSG00000068039	Tcp1	0.546038	5.33173	2.7861	0.00762216	0.143155	-2.77764		ENSMUSG00000026568	Mpc2	0.625954	5.57938	2.33251	0.023924	0.407607	-3.74786		ENSMUSG00000035385	Ccl2	1.86223	4.64298	2.39219	0.0207214	0.383139	-3.43641
ENSMUSG00000041130	Zfp598	0.79305	4.30086	3.39433	0.0013901	0.0237096	-1.06366		ENSMUSG00000031779	Ccl22	0.83988	5.04821	2.78533	0.0076377	0.143289	-2.71877		ENSMUSG00000027940	Tpm3	0.325737	8.14588	2.3324	0.0239304	0.407607	-4.13925		ENSMUSG00000008393	Carhsp1	0.565219	5.42297	2.39187	0.0207376	0.383139	-3.67343
ENSMUSG00000013629	Cad	0.841805	5.27895	3.39386	0.00139198	0.0237096	-1.18737		ENSMUSG00000083563	Gm13340	2.40567	-1.42796	2.78315	0.00768185	0.143642	-2.7875		ENSMUSG00000028003	Lrat	1.9857	0.80966	2.33078	0.0240235	0.408251	-3.32551		ENSMUSG00000036975	Tmem177	1.23022	2.52199	2.39007	0.0208281	0.384136	-3.23215
ENSMUSG00000056612	Ppp1r14b	0.981143	5.9805	3.39101	0.0014037	0.0238377	-1.24841		ENSMUSG00000003549	Ercc1	2.3873	0.524092	2.77902	0.00776635	0.145063	-2.6105		ENSMUSG00000020850	Prpf8	0.444968	7.46272	2.32915	0.0241169	0.408588	-4.07734		ENSMUSG00000086428	Gm15199	2.15084	-1.32098	2.38658	0.0210053	0.386407	-3.30466
ENSMUSG00000042462	Dctpp1	0.714098	5.46602	3.38955	0.00140973	0.0238923	-1.20866		ENSMUSG00000001105	Ift20	0.681256	6.53052	2.77797	0.00778786	0.145115	-2.96474		ENSMUSG00000033576	Apol6	1.83069	1.32383	2.32819	0.0241723	0.408588	-3.32483		ENSMUSG00000045594	Glb1	0.51784	5.42074	2.38405	0.0211344	0.38688	-3.71095
ENSMUSG00000071379	Hpcal1	0.72556	6.23654	3.38591	0.00142486	0.0240769	-1.30632		ENSMUSG00000032041	Tirap	0.911687	4.52011	2.77437	0.00786228	0.146	-2.61094		ENSMUSG00000060131	Atp8b4	1.48231	2.17276	2.32813	0.024176	0.408588	-3.33191		ENSMUSG00000028955	Vamp3	0.611764	5.9374	2.38337	0.021169	0.38688	-3.79713
ENSMUSG00000014504	Srp19	0.542987	5.93576	3.3819	0.00144172	0.0242653	-1.27867		ENSMUSG00000016510	Mtif3	1.08663	3.29573	2.7717	0.00791789	0.146356	-2.50189		ENSMUSG00000081715	Rps11-ps3	1.90552	0.804566	2.32587	0.0243069	0.408588	-3.37402		ENSMUSG00000000538	Tom1l2	0.889262	4.19478	2.38175	0.0212524	0.38742	-3.40523
ENSMUSG00000023832	Acat2	0.866116	5.20701	3.37874	0.00145514	0.0243707	-1.19431		ENSMUSG00000061232	H2-K1	0.971812	11.6452	2.77163	0.00791945	0.146356	-3.44382		ENSMUSG00000028044	Cks1b	0.486588	6.6382	2.32559	0.0243229	0.408588	-4.00644		ENSMUSG00000043969	Emx2	2.16602	0.116405	2.38065	0.0213086	0.387794	-3.2531
ENSMUSG00000044006	Cilp2	3.09131	-1.32847	3.37778	0.00145922	0.024391	-2.03573		ENSMUSG00000019916	P4ha1	0.82617	5.07344	2.77152	0.00792158	0.146356	-2.70864		ENSMUSG00000116927	Gm30881	2.37174	-1.18586	2.32557	0.024324	0.408588	-3.42849		ENSMUSG00000078941	Ak6	0.912733	4.78374	2.3801	0.0213372	0.3879	-3.51167
ENSMUSG00000003662	Ciao1	0.792806	4.59943	3.37744	0.0014607	0.0243918	-1.12498		ENSMUSG00000054203	Ifi205	1.14343	5.05944	2.77008	0.00795192	0.146525	-2.66881		ENSMUSG00000023068	Nus1	0.513004	6.30103	2.32474	0.0243722	0.408588	-3.92709		ENSMUSG00000049988	Lrrc25	1.04422	3.75986	2.37657	0.0215204	0.390395	-3.39229
ENSMUSG00000027495	Fam210b	1.31555	3.54956	3.37543	0.00146931	0.0244876	-1.09981		ENSMUSG00000104713	Gbp6	2.64011	-1.49061	2.76944	0.0079652	0.146525	-2.77498		ENSMUSG00000028439	Fam219a	1.65598	2.14094	2.32241	0.0245085	0.409505	-3.33461		ENSMUSG00000026271	Gpr35	1.67979	2.8731	2.37541	0.0215804	0.390651	-3.26559
ENSMUSG00000025155	Dus1l	1.30896	3.37709	3.37466	0.00147265	0.0245192	-1.13858		ENSMUSG00000024308	Tapbp	0.515363	8.82654	2.7652	0.0080548	0.147694	-3.23053		ENSMUSG00000105813	Gm42928	2.30373	-1.2763	2.32215	0.0245231	0.409505	-3.42854		ENSMUSG00000027329	Spef1	1.68877	1.2224	2.3731	0.0217014	0.391966	-3.24674
ENSMUSG00000069892	9930111J21Rik2	4.00466	1.33029	3.37349	0.0014777	0.0245793	-1.70008		ENSMUSG00000104761	Gm43511	2.70759	-0.775189	2.76304	0.00810076	0.148183	-2.77377		ENSMUSG00000109556	Gm38843	2.33659	0.304507	2.32049	0.0246204	0.41005	-3.37856		ENSMUSG00000043421	Hilpda	0.859735	6.20455	2.37175	0.0217724	0.392041	-3.83413
ENSMUSG00000103115	Gm37584	2.70628	-0.142767	3.36736	0.00150444	0.0249265	-1.7606		ENSMUSG00000017009	Sdc4	0.433097	7.57947	2.75828	0.00820299	0.149461	-3.16664		ENSMUSG00000028530	Jak1	0.563447	8.1789	2.3167	0.0248437	0.412832	-4.17806		ENSMUSG00000101585	1600010M07Rik	2.07257	-0.0278426	2.36931	0.0219007	0.392574	-3.27346
ENSMUSG00000062647	Rpl7a	1.21031	6.5069	3.36594	0.00151072	0.025005	-1.4031		ENSMUSG00000107881	Gm44250	0.717149	4.17409	2.75739	0.00822228	0.149637	-2.65511		ENSMUSG00000034422	Parp14	0.804447	6.03102	2.31399	0.0250046	0.414292	-3.9013		ENSMUSG00000092986	Gm25574	1.88318	-0.447845	2.3686	0.0219383	0.392574	-3.27402
ENSMUSG00000059412	Fxyd2	2.30583	1.86498	3.36545	0.00151286	0.025005	-1.55816		ENSMUSG00000030161	Gabarapl1	0.379928	6.84861	2.75617	0.00824865	0.149956	-3.09561		ENSMUSG00000022504	Ciita	1.11504	4.04032	2.31259	0.0250878	0.41497	-3.47868		ENSMUSG00000079056	Kcnip3	2.55472	-0.867624	2.36827	0.0219555	0.392574	-3.37088
ENSMUSG00000003526	Prodh	1.5909	2.02148	3.36529	0.00151358	0.025005	-1.22385		ENSMUSG00000032978	Guca2b	1.97797	0.579006	2.75515	0.00827086	0.150199	-2.59642		ENSMUSG00000066258	Trim12a	0.834697	4.10831	2.31208	0.0251186	0.41497	-3.56343		ENSMUSG00000032041	Tirap	0.889289	4.52011	2.36779	0.0219811	0.392574	-3.51828
ENSMUSG00000053886	Sh2d4a	0.740219	5.29282	3.35724	0.00154962	0.0254272	-1.2949		ENSMUSG00000031258	Xkrx	2.0505	1.85507	2.75389	0.00829835	0.150374	-2.56923		ENSMUSG00000054855	Rnd1	1.74613	1.45279	2.31069	0.0252017	0.415939	-3.35408		ENSMUSG00000072875	Gpr27	1.6989	1.13376	2.36745	0.0219992	0.392574	-3.25666
ENSMUSG00000022498	Txndc11	0.980571	3.93199	3.35691	0.0015511	0.0254272	-1.14746		ENSMUSG00000041355	Ssr2	0.530042	6.39293	2.75101	0.00836152	0.15104	-3.01531		ENSMUSG00000027961	Lrrc39	2.593	-0.248759	2.30964	0.0252649	0.416173	-3.3979		ENSMUSG00000038555	Reep2	2.37227	-0.776595	2.36725	0.0220096	0.392574	-3.31819
ENSMUSG00000032264	Zw10	1.01382	4.20606	3.35511	0.00155931	0.0255128	-1.17273		ENSMUSG00000026499	Acbd3	0.375226	6.85295	2.74964	0.0083917	0.151264	-3.09308		ENSMUSG00000114996	Gm48958	1.60566	0.774813	2.30424	0.0255908	0.421028	-3.36617		ENSMUSG00000035493	Tgfbi	0.626431	7.08731	2.36486	0.0221369	0.393724	-3.93415
ENSMUSG00000028811	Yars	1.00822	4.40753	3.35296	0.00156914	0.0256106	-1.16594		ENSMUSG00000031490	Eif4ebp1	0.432394	6.24022	2.7481	0.00842569	0.151716	-3.00376		ENSMUSG00000103870	Gm38362	2.10933	-0.66495	2.29999	0.0258498	0.423757	-3.40512		ENSMUSG00000043122	A530016L24Rik	2.55127	-0.882634	2.36267	0.0222538	0.395121	-3.35618
ENSMUSG00000020921	Tmem101	1.24018	3.46983	3.35254	0.00157103	0.0256106	-1.18115		ENSMUSG00000061288	Taok3	0.501993	7.4782	2.74758	0.00843725	0.151763	-3.17015		ENSMUSG00000061100	Retnla	0.996007	6.321	2.29779	0.0259849	0.424182	-3.93513		ENSMUSG00000105601	Gm42725	1.60527	2.22251	2.3624	0.0222685	0.395121	-3.28386
ENSMUSG00000028847	Trappc3	1.05425	4.24478	3.35235	0.00157193	0.0256106	-1.16869		ENSMUSG00000016496	Cd274	1.09319	3.5815	2.74651	0.00846085	0.151894	-2.55339		ENSMUSG00000031165	Was	1.1495	3.01749	2.29731	0.0260145	0.424182	-3.3916		ENSMUSG00000026245	Farsb	0.451343	7.51927	2.3609	0.0223489	0.395311	-4.05179
ENSMUSG00000027942	4933434E20Rik	0.573863	5.64612	3.35186	0.00157415	0.0256106	-1.32107		ENSMUSG00000040990	Sh3kbp1	0.47264	7.13859	2.74525	0.00848896	0.151894	-3.15315		ENSMUSG00000001751	Naglu	1.1767	3.32908	2.29673	0.0260505	0.424182	-3.49377		ENSMUSG00000018923	Med11	0.617604	4.83043	2.35847	0.0224801	0.396609	-3.65808
ENSMUSG00000019818	Cd164	0.469256	7.64135	3.34977	0.00158378	0.0256952	-1.51649		ENSMUSG00000026568	Mpc2	0.640045	5.57938	2.7452	0.00849016	0.151894	-2.86511		ENSMUSG00000002944	Cd36	1.07222	4.56684	2.29589	0.0261022	0.424182	-3.68325		ENSMUSG00000027878	Notch2	0.73409	4.74241	2.3583	0.0224892	0.396609	-3.56577
ENSMUSG00000036305	Rpl39-ps	2.56618	-0.362872	3.34971	0.00158405	0.0256952	-1.91737		ENSMUSG00000031148	Gpkow	1.08371	4.46185	2.74513	0.00849169	0.151894	-2.6532		ENSMUSG00000052572	Dlg2	2.0194	-0.20612	2.29561	0.0261195	0.424182	-3.41555		ENSMUSG00000074194	Zfp791	2.37823	-0.756927	2.35767	0.0225236	0.396609	-3.33089
ENSMUSG00000015149	Sirt2	0.776212	4.90808	3.34238	0.00161832	0.0261827	-1.27187		ENSMUSG00000037622	Wdtc1	0.668963	4.31585	2.74444	0.00850701	0.151894	-2.68135		ENSMUSG00000037940	Inpp4b	1.01771	2.82691	2.29384	0.0262295	0.424182	-3.44673		ENSMUSG00000002661	Alkbh7	0.953545	3.92308	2.35523	0.0226559	0.397009	-3.37992
ENSMUSG00000041629	Fam104a	0.867323	6.2578	3.3415	0.00162246	0.0261963	-1.39714		ENSMUSG00000053536	Cstf2t	1.30221	3.47216	2.7431	0.00853709	0.152171	-2.5773		ENSMUSG00000026003	Acadl	0.344525	7.40379	2.29216	0.026334	0.424337	-4.11892		ENSMUSG00000015501	Hivep2	0.428579	6.05139	2.35437	0.0227032	0.397009	-3.87855
ENSMUSG00000033287	Kctd17	0.890199	4.01019	3.34146	0.00162264	0.0261963	-1.18985		ENSMUSG00000037202	Prf1	2.28873	0.270262	2.74014	0.00860354	0.152816	-2.76123		ENSMUSG00000115724	Gm49087	1.76164	0.842455	2.29007	0.0264641	0.424899	-3.38952		ENSMUSG00000036111	Lmo1	1.96717	2.13138	2.35401	0.0227225	0.397009	-3.2812
ENSMUSG00000072812	Ahnak2	1.37966	5.20069	3.34095	0.00162506	0.0262104	-1.3071		ENSMUSG00000024180	Tmem8	0.883067	3.83624	2.73879	0.00863413	0.153061	-2.60611		ENSMUSG00000037470	Uggt1	0.397345	6.79458	2.28984	0.0264788	0.424899	-4.08966		ENSMUSG00000079418	Atg4a	1.47563	2.60678	2.35278	0.0227901	0.397009	-3.30396
ENSMUSG00000055839	Elob	0.505684	8.58665	3.34022	0.00162851	0.0262164	-1.62323		ENSMUSG00000046330	Rpl37a	0.700715	8.57945	2.73834	0.0086443	0.153061	-3.27492		ENSMUSG00000036896	C1qc	0.613975	7.51352	2.2896	0.0264938	0.424899	-4.13095		ENSMUSG00000038888	Ctu1	0.820649	4.60898	2.34954	0.022968	0.397009	-3.62016
ENSMUSG00000052605	Isoc2b	1.96604	1.81689	3.33657	0.00164592	0.0264433	-1.45756		ENSMUSG00000004296	Il12b	2.67871	-0.805623	2.73787	0.00865497	0.15309	-2.78856		ENSMUSG00000105356	Gm42603	2.33585	-0.846996	2.28851	0.0265621	0.425212	-3.45182		ENSMUSG00000032294	Pkm	0.415081	8.94319	2.3491	0.0229922	0.397009	-4.1771
ENSMUSG00000020973	Dnaaf2	0.969025	4.0166	3.3341	0.0016578	0.0265145	-1.20439		ENSMUSG00000028559	Osbpl9	0.614228	5.07425	2.73634	0.00868978	0.153228	-2.84691		ENSMUSG00000043592	Unc5cl	2.04474	-1.30321	2.28756	0.0266221	0.425753	-3.46156		ENSMUSG00000031443	F7	1.23816	4.08594	2.34901	0.022997	0.397009	-3.51747
ENSMUSG00000002032	Tmem25	2.64783	-1.31734	3.33407	0.00165794	0.0265145	-1.96432		ENSMUSG00000066979	Bub3	0.397823	7.08539	2.73329	0.00875939	0.154136	-3.16486		ENSMUSG00000105950	Gm43679	2.45699	0.00829126	2.28312	0.0269023	0.428518	-3.43902		ENSMUSG00000032398	Snapc5	0.970052	3.73227	2.34714	0.0231007	0.397009	-3.40454
ENSMUSG00000022757	Tfg	0.674376	6.37324	3.33306	0.00166285	0.0265681	-1.44375		ENSMUSG00000045679	Pqlc3	0.805847	4.73129	2.7324	0.00877979	0.154328	-2.72395		ENSMUSG00000021136	Smoc1	2.11549	0.229472	2.28283	0.0269209	0.428518	-3.442		ENSMUSG00000057191	AB124611	0.731749	4.61655	2.34506	0.0232159	0.397009	-3.62857
ENSMUSG00000032359	Ctsh	0.783883	8.70308	3.33221	0.00166696	0.0265771	-1.67174		ENSMUSG00000024338	Psmb8	0.951479	6.52708	2.73181	0.00879345	0.154328	-3.03802		ENSMUSG00000042320	Prox2	2.09657	0.119705	2.27788	0.0272369	0.431722	-3.43166		ENSMUSG00000042549	Map2k3os	2.27115	-0.669285	2.345	0.0232192	0.397009	-3.33866
ENSMUSG00000022186	Oxct1	0.493604	8.03455	3.33158	0.00167	0.0265771	-1.62135		ENSMUSG00000108319	Gm44552	2.08879	0.823445	2.73014	0.00883206	0.154775	-2.65414		ENSMUSG00000097403	9230116N13Rik	2.19315	-1.04492	2.27747	0.0272632	0.431722	-3.47509		ENSMUSG00000022033	Pbk	0.816835	4.37438	2.34416	0.023266	0.397009	-3.53369
ENSMUSG00000025532	Crcp	1.53893	3.11675	3.33112	0.00167224	0.0265771	-1.28254		ENSMUSG00000030417	Pdcd5	0.692816	5.53768	2.72957	0.00884511	0.154844	-2.93068		ENSMUSG00000002602	Axl	0.438588	7.11239	2.27603	0.0273561	0.431909	-4.13286		ENSMUSG00000000078	Klf6	0.416926	7.5605	2.34363	0.0232956	0.397009	-4.05425
ENSMUSG00000034875	Nudt19	1.0259	3.73996	3.33094	0.00167311	0.0265771	-1.21209		ENSMUSG00000035199	Arl6ip5	0.68979	5.22541	2.72723	0.00889937	0.155634	-2.8793		ENSMUSG00000106807	Gm10441	1.84718	1.1321	2.27543	0.0273947	0.431909	-3.42398		ENSMUSG00000020621	Rdh14	0.938853	3.64966	2.34329	0.0233149	0.397009	-3.43181
ENSMUSG00000057182	Scn3a	3.05808	-0.963959	3.33069	0.00167435	0.0265771	-2.0504		ENSMUSG00000009687	Fxyd5	0.434515	7.41097	2.72595	0.00892926	0.155748	-3.17976		ENSMUSG00000078598	Skint5	2.60301	-0.848129	2.27517	0.0274116	0.431909	-3.49426		ENSMUSG00000051811	Cox6b2	1.23319	3.51181	2.34264	0.0233509	0.397009	-3.42741
ENSMUSG00000021559	Dapk1	0.926433	4.96185	3.32903	0.00168248	0.0266814	-1.32322		ENSMUSG00000036591	Arhgap21	0.400927	6.01711	2.72518	0.00894727	0.155748	-3.06292		ENSMUSG00000001741	Il16	0.728635	4.05426	2.27326	0.027535	0.432577	-3.65157		ENSMUSG00000028672	Hmgcl	0.536309	6.3713	2.34241	0.023364	0.397009	-3.95048
ENSMUSG00000021748	Pdhb	0.527707	5.92702	3.32749	0.00168999	0.0267505	-1.4211		ENSMUSG00000030847	Bag3	0.410058	6.43146	2.72457	0.00896163	0.155762	-3.11237		ENSMUSG00000073418	C4b	0.572692	7.66761	2.27281	0.0275645	0.432577	-4.221		ENSMUSG00000058600	Rpl30	0.548496	8.42185	2.3424	0.0233646	0.397009	-4.1397
ENSMUSG00000031700	Gpt2	0.684857	5.52407	3.32629	0.00169594	0.0267949	-1.39392		ENSMUSG00000006269	Atp6v1b1	0.955039	2.62869	2.72397	0.00897568	0.155847	-2.62072		ENSMUSG00000074634	Tmem267	1.36138	1.94617	2.27217	0.027606	0.432577	-3.42914		ENSMUSG00000079419	Ms4a6c	1.8088	2.33307	2.34194	0.0233901	0.397009	-3.30614
ENSMUSG00000041958	Pigs	0.495609	5.53129	3.32518	0.00170139	0.026856	-1.38034		ENSMUSG00000029322	Plac8	0.738888	7.44508	2.72347	0.00898734	0.155891	-3.16983		ENSMUSG00000017830	Dhx58	1.19727	4.07069	2.27092	0.0276872	0.43302	-3.59036		ENSMUSG00000031523	Dlc1	0.594204	5.09204	2.34194	0.0233902	0.397009	-3.72774
ENSMUSG00000031938	4931406C07Rik	0.77208	5.69844	3.31933	0.0017306	0.0271562	-1.4102		ENSMUSG00000005251	Ripk4	0.854095	4.13094	2.72188	0.00902479	0.156381	-2.70331		ENSMUSG00000030671	Pde3b	0.875433	3.84494	2.26845	0.0278485	0.434302	-3.5875		ENSMUSG00000089839	Rps19-ps11	2.09563	-0.733518	2.3417	0.023404	0.397009	-3.38693
ENSMUSG00000041827	Oasl1	1.70713	4.26827	3.3189	0.00173272	0.0271562	-1.25414		ENSMUSG00000029009	Mthfr	0.737369	3.97403	2.72101	0.00904543	0.156415	-2.65608		ENSMUSG00000028413	B4galt1	0.475658	8.60386	2.26811	0.0278707	0.434302	-4.31141		ENSMUSG00000042379	Esm1	1.5761	2.31823	2.34134	0.0234243	0.397009	-3.31029
ENSMUSG00000034152	Exoc3	0.55527	5.95445	3.31604	0.00174717	0.0272615	-1.4583		ENSMUSG00000033629	Hacd3	0.453464	6.73188	2.72063	0.00905433	0.156415	-3.155		ENSMUSG00000025351	Cd63	0.481919	9.43051	2.26802	0.0278768	0.434302	-4.37021		ENSMUSG00000060600	Eno3	1.73957	4.41681	2.34111	0.023437	0.397009	-3.54396
ENSMUSG00000034321	Exosc1	0.756264	4.80915	3.31604	0.00174718	0.0272615	-1.31084		ENSMUSG00000030424	Zfp939	2.71164	-0.613453	2.71823	0.00911121	0.157052	-2.84906		ENSMUSG00000028019	Pdgfc	0.557385	5.37965	2.26644	0.0279805	0.434552	-3.89848		ENSMUSG00000044206	Vsig4	2.34252	-0.876774	2.33927	0.0235402	0.397009	-3.365
ENSMUSG00000061559	Wdr61	1.25068	5.14705	3.3159	0.0017479	0.0272615	-1.37655		ENSMUSG00000021242	Npc2	0.395345	8.8212	2.71791	0.00911892	0.157052	-3.34278		ENSMUSG00000084869	Gm13063	2.50283	-1.26917	2.26553	0.0280402	0.434552	-3.5034		ENSMUSG00000036412	Arsi	0.708811	4.37914	2.33898	0.0235569	0.397009	-3.64052
ENSMUSG00000019806	Aig1	0.773748	5.65363	3.3145	0.00175501	0.0273201	-1.41308		ENSMUSG00000026028	Trak2	0.791116	4.19224	2.71705	0.00913951	0.157248	-2.70833		ENSMUSG00000020598	Nrcam	1.53478	1.59418	2.26514	0.0280661	0.434552	-3.43035		ENSMUSG00000054072	Iigp1	1.27243	6.49799	2.33775	0.0236263	0.397158	-3.94389
ENSMUSG00000053541	Gm4759	2.65519	0.460372	3.31406	0.00175724	0.0273201	-1.61131		ENSMUSG00000010277	2610507B11Rik	0.42919	7.87947	2.71407	0.00921068	0.15766	-3.29279		ENSMUSG00000111356	Rpl32l	1.46593	2.06869	2.26386	0.0281507	0.435071	-3.43905		ENSMUSG00000043811	Rtn4r	1.91789	1.7418	2.33744	0.0236437	0.397158	-3.31024
ENSMUSG00000002346	Slc25a42	2.30793	0.454741	3.31266	0.00176441	0.0273201	-1.73193		ENSMUSG00000009185	Ccl8	0.739676	9.06855	2.71403	0.00921162	0.15766	-3.36332		ENSMUSG00000103560	Gm38070	2.37214	-0.807091	2.26273	0.0282255	0.435485	-3.51803		ENSMUSG00000025150	Cbr2	1.01948	7.27745	2.33667	0.0236873	0.397498	-4.04786
ENSMUSG00000038403	Hjv	3.66234	1.32346	3.31264	0.0017645	0.0273201	-1.75267		ENSMUSG00000057234	Mettl15	2.21468	0.394148	2.71257	0.00924695	0.1578	-2.75583		ENSMUSG00000064145	Arih2	0.613343	5.02565	2.26201	0.0282731	0.435485	-3.91347		ENSMUSG00000025816	Sec61a2	1.22098	3.63184	2.33522	0.0237695	0.398125	-3.43251
ENSMUSG00000084416	Rpl10a-ps1	1.64082	2.74305	3.31217	0.00176696	0.0273332	-1.35174		ENSMUSG00000041481	Serpina3g	1.63093	1.46519	2.71243	0.00925016	0.1578	-2.64207		ENSMUSG00000026970	Rbms1	0.331908	9.47149	2.26061	0.0283662	0.435485	-4.41164		ENSMUSG00000021732	Fgf10	2.70183	-0.873813	2.33453	0.0238089	0.398359	-3.38401
ENSMUSG00000115002	Gm10847	2.52799	0.0402561	3.30799	0.00178848	0.027616	-1.72719		ENSMUSG00000090733	Rps27	0.444011	9.23234	2.71133	0.00927689	0.1578	-3.40338		ENSMUSG00000042379	Esm1	1.51163	2.31823	2.25688	0.0286153	0.435485	-3.44923		ENSMUSG00000097855	A930007I19Rik	1.83986	1.5613	2.33385	0.0238478	0.398619	-3.31539
ENSMUSG00000026576	Atp1b1	1.29241	4.95443	3.30342	0.00181236	0.0279334	-1.40265		ENSMUSG00000007029	Vars	0.469132	6.18679	2.71103	0.00928397	0.1578	-3.13071		ENSMUSG00000039501	Znfx1	0.744807	5.93229	2.25404	0.0288064	0.435485	-4.05609		ENSMUSG00000033595	Lgi3	2.06532	-0.761096	2.33122	0.0239979	0.39995	-3.38188
ENSMUSG00000028419	Chmp5	0.668348	6.85454	3.30311	0.00181397	0.0279334	-1.57475		ENSMUSG00000009772	Nuak2	0.633886	4.69884	2.71096	0.00928573	0.1578	-2.84801		ENSMUSG00000028713	Cyp4b1	2.3937	1.56671	2.25403	0.0288074	0.435485	-3.44906		ENSMUSG00000025475	Adgra1	2.03344	0.406444	2.33037	0.0240469	0.399983	-3.32548
ENSMUSG00000067288	Rps28	0.703878	8.87691	3.29915	0.00183489	0.0281185	-1.77387		ENSMUSG00000015714	Cers2	0.75091	5.65603	2.7107	0.00929216	0.1578	-3.03631		ENSMUSG00000024529	Lox	0.420174	7.47268	2.25385	0.0288191	0.435485	-4.22855		ENSMUSG00000038037	Socs1	0.924047	4.14073	2.32631	0.024281	0.401522	-3.52211
ENSMUSG00000001128	Cfp	0.632741	6.94718	3.29704	0.00184615	0.0282247	-1.59581		ENSMUSG00000038319	Kcnh2	2.21021	-0.636421	2.70769	0.00936515	0.158692	-2.80401		ENSMUSG00000017607	Tns4	0.439116	7.96689	2.25373	0.0288274	0.435485	-4.2668		ENSMUSG00000026112	Coa5	0.43527	6.22242	2.32427	0.0244	0.403097	-3.94269
ENSMUSG00000022706	Mrpl40	1.10044	4.2402	3.2931	0.00186732	0.0284655	-1.30696		ENSMUSG00000038507	Parp12	0.926892	5.64398	2.70738	0.00937269	0.158692	-2.94746		ENSMUSG00000040659	Efhd2	0.396666	7.34808	2.25303	0.0288748	0.435485	-4.20991		ENSMUSG00000026107	Nabp1	0.54797	5.60403	2.32319	0.0244628	0.403583	-3.86224
ENSMUSG00000027324	Rpusd2	2.82906	-0.671648	3.29293	0.00186826	0.0284655	-2.04833		ENSMUSG00000029605	Oas1b	1.70443	2.67507	2.70647	0.00939508	0.158913	-2.64526		ENSMUSG00000028024	Enpep	2.01147	-0.581751	2.25152	0.0289769	0.435485	-3.46159		ENSMUSG00000054027	Nt5dc3	1.05145	3.4493	2.32176	0.0245461	0.403905	-3.51075
ENSMUSG00000007739	Cct4	0.53885	6.35811	3.29169	0.00187495	0.0285368	-1.55628		ENSMUSG00000018076	Med13l	0.395553	7.26015	2.70558	0.00941679	0.159122	-3.25315		ENSMUSG00000030741	Spns1	0.477288	5.17689	2.25141	0.0289845	0.435485	-3.89902		ENSMUSG00000027079	Clp1	0.830003	3.57355	2.32108	0.0245862	0.403905	-3.50873
ENSMUSG00000021932	Rnaseh2b	0.969155	4.55199	3.2892	0.00188852	0.0286664	-1.34992		ENSMUSG00000021114	Atp6v1d	0.54285	6.45599	2.70378	0.00946113	0.159641	-3.14839		ENSMUSG00000024063	Lbh	0.659041	5.1672	2.25126	0.0289946	0.435485	-3.92214		ENSMUSG00000026864	Hspa5	0.376122	9.8268	2.32064	0.0246115	0.403905	-4.32815
ENSMUSG00000078908	Mon1b	2.49422	1.94079	3.28881	0.00189064	0.028673	-1.5268		ENSMUSG00000020914	Top2a	0.471919	8.1017	2.70301	0.00948009	0.159641	-3.34667		ENSMUSG00000018446	C1qbp	0.386287	7.77341	2.25063	0.0290375	0.435503	-4.25537		ENSMUSG00000069919	Hba-a1	1.2042	6.14053	2.31981	0.0246605	0.403905	-3.951
ENSMUSG00000041126	H2afv	0.873039	6.23988	3.28799	0.00189514	0.0287156	-1.57895		ENSMUSG00000008167	Fbxw9	0.822819	5.04326	2.70281	0.00948503	0.159641	-2.91686		ENSMUSG00000026547	Tagln2	0.305066	9.87808	2.24861	0.029175	0.435503	-4.44858		ENSMUSG00000039209	Rpl39l	1.321	3.60715	2.3198	0.024661	0.403905	-3.50628
ENSMUSG00000028756	Pink1	0.727155	5.42967	3.28666	0.00190245	0.0287496	-1.46455		ENSMUSG00000005483	Dnajb1	0.691798	4.85995	2.70043	0.00954399	0.160158	-2.85329		ENSMUSG00000027447	Cst3	0.405785	9.81168	2.24844	0.0291868	0.435503	-4.43946		ENSMUSG00000078853	Igtp	1.20793	5.97478	2.31851	0.0247368	0.404027	-3.91777
ENSMUSG00000059668	Krt4	0.939181	7.4042	3.28377	0.00191836	0.0289387	-1.68881		ENSMUSG00000003429	Rps11	1.13666	5.88221	2.69992	0.00955652	0.160166	-2.97437		ENSMUSG00000097604	Gm17322	1.00905	3.87012	2.24732	0.0292634	0.435503	-3.69833		ENSMUSG00000051397	Tacstd2	0.682705	6.67774	2.31844	0.0247412	0.404027	-4.04139
ENSMUSG00000028691	Prdx1	0.487919	9.7793	3.27805	0.00195033	0.0293689	-1.88414		ENSMUSG00000028392	Bspry	0.515418	6.0207	2.69941	0.00956939	0.160166	-3.12203		ENSMUSG00000014602	Kif1a	2.10509	-0.234225	2.24677	0.0293009	0.435503	-3.53397		ENSMUSG00000033488	Cryzl2	1.03241	3.29851	2.31786	0.0247753	0.404195	-3.42123
ENSMUSG00000027074	Slc43a3	2.2093	2.11285	3.276	0.0019619	0.0295046	-1.42363		ENSMUSG00000005378	Bud23	0.859807	4.23243	2.6989	0.00958189	0.160166	-2.69104		ENSMUSG00000023349	Clec4n	0.70007	6.69125	2.24622	0.0293386	0.435503	-4.09404		ENSMUSG00000025161	Slc16a3	0.700283	7.33605	2.31518	0.0249337	0.405346	-4.11343
ENSMUSG00000030319	Cand2	1.19158	2.84701	3.27584	0.00196281	0.0295046	-1.36158		ENSMUSG00000055632	Hmcn2	1.93282	-8.97646e-05	2.69794	0.00960597	0.160166	-2.80775		ENSMUSG00000078853	Igtp	1.14282	5.97478	2.24559	0.0293816	0.435503	-4.02737		ENSMUSG00000024842	Cabp4	2.40769	-1.38799	2.31481	0.0249559	0.405346	-3.42262
ENSMUSG00000031740	Mmp2	1.10018	6.80946	3.27537	0.00196547	0.0295185	-1.6614		ENSMUSG00000035759	Bbs10	2.48988	-0.0585179	2.6977	0.00961197	0.160166	-2.81478		ENSMUSG00000002500	Rpl3l	2.41285	0.53098	2.24207	0.0296246	0.43818	-3.48032		ENSMUSG00000046223	Plaur	0.569317	5.99597	2.31394	0.0250074	0.405346	-3.98694
ENSMUSG00000066861	Oas1g	2.3859	0.68482	3.27116	0.0019895	0.0297743	-1.99338		ENSMUSG00000020530	Ggnbp2	0.396363	7.88841	2.69732	0.00962156	0.160166	-3.33507		ENSMUSG00000040842	Szrd1	0.391324	6.49455	2.24182	0.0296417	0.43818	-4.13791		ENSMUSG00000028871	Rspo1	2.65691	-0.716592	2.31393	0.025008	0.405346	-3.41641
ENSMUSG00000026380	Tfcp2l1	0.747437	6.05386	3.27031	0.00199436	0.0297945	-1.65868		ENSMUSG00000021266	Wars	0.566083	5.78526	2.69498	0.00968015	0.160166	-3.10441		ENSMUSG00000008859	Rala	0.317231	7.64358	2.23977	0.0297842	0.438857	-4.28136		ENSMUSG00000024818	Slc25a45	0.993935	3.7822	2.31386	0.0250125	0.405346	-3.49516
ENSMUSG00000041028	Ghitm	0.36368	7.50079	3.26897	0.00200212	0.0298688	-1.73156		ENSMUSG00000048603	Gm9828	2.13608	0.217997	2.6946	0.0096898	0.160166	-2.7181		ENSMUSG00000032279	Idh3a	0.443737	5.80752	2.23971	0.0297884	0.438857	-4.01874		ENSMUSG00000044006	Cilp2	2.47386	-1.32847	2.31318	0.0250529	0.40545	-3.45329
ENSMUSG00000032869	Psmf1	0.892396	4.44449	3.26835	0.00200569	0.0298851	-1.40001		ENSMUSG00000068794	Col28a1	2.35307	-1.04837	2.69425	0.00969854	0.160166	-2.84849		ENSMUSG00000089504	Gm23475	2.1842	-1.35354	2.23873	0.0298566	0.439158	-3.50198		ENSMUSG00000037202	Prf1	2.26543	0.270262	2.31265	0.0250846	0.40545	-3.40729
ENSMUSG00000019929	Dcn	1.21445	9.12154	3.26773	0.00200928	0.0298976	-1.85525		ENSMUSG00000037849	Ifi206	2.5105	1.85575	2.69406	0.00970324	0.160166	-2.72211		ENSMUSG00000042460	C1galt1	0.599535	5.44265	2.23784	0.0299182	0.439158	-3.98352		ENSMUSG00000010342	Tex14	2.43153	-1.67567	2.3094	0.0252791	0.405802	-3.45029
ENSMUSG00000040848	Sft2d2	0.550099	7.83447	3.26709	0.00201298	0.0298976	-1.76848		ENSMUSG00000010797	Wnt2	2.28789	0.873879	2.69379	0.00971016	0.160166	-2.70148		ENSMUSG00000050967	Creg2	2.54167	-1.25602	2.23711	0.0299691	0.439158	-3.54282		ENSMUSG00000007659	Bcl2l1	0.491465	6.67435	2.30715	0.0254148	0.406635	-4.07571
ENSMUSG00000019066	Rab3d	0.754471	5.23728	3.26699	0.00201355	0.0298976	-1.48979		ENSMUSG00000013584	Aldh1a2	1.61726	1.94797	2.69346	0.00971848	0.160166	-2.68365		ENSMUSG00000025971	Maip1	1.03117	3.63095	2.23558	0.0300764	0.439158	-3.63306		ENSMUSG00000040097	Flywch1	1.27319	6.90688	2.30707	0.0254195	0.406635	-4.08325
ENSMUSG00000031639	Tlr3	1.0734	4.70105	3.26699	0.00201355	0.0298976	-1.39636		ENSMUSG00000030881	Arfip2	0.506395	5.80687	2.69327	0.00972326	0.160166	-3.10102		ENSMUSG00000022303	Dcstamp	1.31283	3.40283	2.2348	0.030131	0.439158	-3.60153		ENSMUSG00000107103	Gm43164	2.0383	0.385662	2.30658	0.0254492	0.406635	-3.37242
ENSMUSG00000029757	Dync1i1	2.98224	0.361541	3.26662	0.00201571	0.0299035	-1.83308		ENSMUSG00000029992	Gfpt1	0.480545	7.96818	2.69175	0.00976168	0.160278	-3.36081		ENSMUSG00000049265	Kcnk3	1.70132	1.01814	2.23444	0.0301564	0.439158	-3.48059		ENSMUSG00000007783	Cpt1c	0.919894	3.66476	2.30491	0.0255501	0.40746	-3.51817
ENSMUSG00000016409	Nkap	0.864419	4.5839	3.26591	0.00201982	0.0299384	-1.40833		ENSMUSG00000021302	Ggps1	0.511239	5.41328	2.69113	0.00977741	0.160278	-3.00496		ENSMUSG00000016481	Cr1l	0.363159	6.23889	2.23427	0.0301688	0.439158	-4.12261		ENSMUSG00000027942	4933434E20Rik	0.454708	5.64612	2.30116	0.0257786	0.409195	-3.91622
ENSMUSG00000060803	Gstp1	2.80199	0.618162	3.2652	0.00202396	0.0299737	-1.76179		ENSMUSG00000102813	Gm37795	1.63157	1.6031	2.69054	0.00979231	0.160278	-2.65428		ENSMUSG00000040747	Cd53	1.12599	5.17376	2.23179	0.0303431	0.440921	-3.93452		ENSMUSG00000028618	Tmem59	0.568851	7.3814	2.30115	0.0257791	0.409195	-4.12364
ENSMUSG00000030672	Mylpf	2.12433	6.83306	3.26443	0.00202849	0.0300044	-1.69177		ENSMUSG00000038387	Rras	0.87616	5.40488	2.68816	0.00985311	0.160748	-3.00192		ENSMUSG00000031489	Adrb3	2.40898	-0.345975	2.23066	0.0304233	0.441405	-3.51273		ENSMUSG00000022484	Hoxc10	1.55962	2.34222	2.29961	0.0258732	0.409918	-3.44751
ENSMUSG00000063406	Tmed5	0.758559	5.87937	3.26424	0.00202956	0.0300044	-1.56409		ENSMUSG00000025465	Echs1	0.365594	6.62229	2.68713	0.00987944	0.161024	-3.21473		ENSMUSG00000032435	Dync1li1	0.433635	6.60713	2.22994	0.0304742	0.441405	-4.19774		ENSMUSG00000033066	Gas7	0.629998	6.38954	2.29907	0.0259065	0.409918	-4.04953
ENSMUSG00000025172	Ankrd2	3.22951	0.161678	3.26285	0.0020377	0.0300985	-1.91716		ENSMUSG00000027230	Creb3l1	0.559161	6.97939	2.68581	0.00991332	0.161351	-3.26101		ENSMUSG00000072621	Slfn10-ps	1.59458	2.50946	2.22986	0.0304802	0.441405	-3.50135		ENSMUSG00000039628	Hs3st6	2.19484	0.200342	2.29883	0.025921	0.409918	-3.38989
ENSMUSG00000033467	Crlf2	1.07033	4.87095	3.26005	0.0020542	0.0302897	-1.44586		ENSMUSG00000040950	Mgl2	1.05853	4.95684	2.68484	0.00993836	0.161351	-2.99376		ENSMUSG00000020057	Dram1	0.69884	4.649	2.22786	0.0306223	0.441778	-3.8643		ENSMUSG00000025532	Crcp	1.20579	3.11675	2.29688	0.0260414	0.41064	-3.43118
ENSMUSG00000042510	AA986860	0.832449	4.71515	3.25927	0.00205884	0.0303299	-1.46098		ENSMUSG00000066148	Prpf4	0.468979	6.18491	2.68417	0.00995549	0.161351	-3.15745		ENSMUSG00000024091	Vapa	0.358163	7.32449	2.22669	0.0307058	0.441778	-4.229		ENSMUSG00000038014	Fam120a	0.411853	8.46506	2.29663	0.0260565	0.41064	-4.2573
ENSMUSG00000028975	Pex14	2.00357	2.89871	3.25898	0.00206054	0.0303299	-1.46254		ENSMUSG00000046822	Slc39a3	1.02817	3.22249	2.68335	0.00997676	0.161441	-2.69171		ENSMUSG00000106290	Gm43429	2.54079	-0.539216	2.22606	0.0307509	0.441778	-3.52071		ENSMUSG00000078154	Gm12184	2.20234	0.048553	2.29663	0.0260566	0.41064	-3.42236
ENSMUSG00000049489	Ccnq	0.920065	3.48502	3.2578	0.00206759	0.0303555	-1.38938		ENSMUSG00000113680	Gm47405	2.42736	-0.929157	2.68268	0.00999424	0.161441	-2.86288		ENSMUSG00000015354	Pcolce2	1.10373	4.32708	2.22548	0.030792	0.441778	-3.76148		ENSMUSG00000063018	2010204K13Rik	0.966438	3.24617	2.29613	0.0260873	0.41064	-3.48491
ENSMUSG00000030189	Ybx3	0.696826	7.97382	3.25449	0.00208738	0.030567	-1.81269		ENSMUSG00000031848	Lsm4	0.516467	6.50015	2.68246	0.00999991	0.161441	-3.19549		ENSMUSG00000028822	Tmem50a	0.362281	8.66355	2.2244	0.0308696	0.441778	-4.40109		ENSMUSG00000006281	Tep1	0.545075	5.61537	2.29485	0.0261665	0.410983	-3.97677
ENSMUSG00000086012	Gm15902	2.58393	0.137959	3.25028	0.00211279	0.0308595	-1.92369		ENSMUSG00000028811	Yars	0.800696	4.40753	2.67667	0.0101509	0.163481	-2.81874		ENSMUSG00000068231	Vmn1r43	2.10894	-1.30953	2.2238	0.0309126	0.441778	-3.55967		ENSMUSG00000004897	Hdgf	0.518175	9.36163	2.29452	0.0261869	0.410983	-4.35456
ENSMUSG00000069792	Wfdc17	1.45121	5.75762	3.24961	0.00211685	0.0308923	-1.52036		ENSMUSG00000081344	Gm14303	0.808162	4.02188	2.67651	0.0101551	0.163481	-2.76996		ENSMUSG00000021552	Gkap1	0.648042	4.40168	2.22332	0.0309473	0.441778	-3.81024		ENSMUSG00000071356	Reg3b	2.13048	1.39299	2.29448	0.0261897	0.410983	-3.38371
ENSMUSG00000035273	Hpse	1.21005	4.19735	3.24719	0.00213163	0.0310029	-1.41684		ENSMUSG00000059475	Zfp426	0.815442	3.59849	2.66994	0.0103292	0.165598	-2.75653		ENSMUSG00000087090	Nctc1	1.63254	3.79255	2.22239	0.0310144	0.442205	-3.76995		ENSMUSG00000041354	Rgl2	0.694028	4.94498	2.2926	0.0263065	0.412121	-3.80413
ENSMUSG00000064345	mt-Nd2	1.03553	11.007	3.24566	0.00214099	0.0310029	-2.07901		ENSMUSG00000029106	Add1	0.434531	6.49067	2.66971	0.0103352	0.165598	-3.25446		ENSMUSG00000036810	Cnep1r1	0.585835	4.81744	2.22214	0.0310321	0.442205	-3.90499		ENSMUSG00000020467	Efemp1	0.901171	5.30525	2.29011	0.0264617	0.412121	-3.86832
ENSMUSG00000045180	Shroom2	1.90576	2.46047	3.24523	0.00214363	0.0310029	-1.53544		ENSMUSG00000057182	Scn3a	2.4267	-0.963959	2.66846	0.0103687	0.165755	-2.93025		ENSMUSG00000049723	Mmp12	0.697394	7.56357	2.22182	0.0310552	0.442205	-4.29863		ENSMUSG00000049191	Rtl5	1.82104	0.792265	2.28851	0.0265623	0.412121	-3.39454
ENSMUSG00000042312	S100a13	0.690563	6.23807	3.24487	0.00214585	0.0310029	-1.65844		ENSMUSG00000024413	Npc1	0.404565	6.76876	2.66825	0.0103743	0.165755	-3.31059		ENSMUSG00000040283	Btnl9	2.42252	-1.24789	2.22133	0.0310905	0.442338	-3.57938		ENSMUSG00000107823	Gm44436	1.66854	1.69344	2.28737	0.0266339	0.412121	-3.42646
ENSMUSG00000107909	2610017A05Rik	2.84884	-1.34548	3.24479	0.00214639	0.0310029	-2.20002		ENSMUSG00000025781	Atp5c1	0.599683	6.24143	2.66414	0.0104852	0.167212	-3.18193		ENSMUSG00000068246	Apol9b	1.49241	4.30524	2.22074	0.0311331	0.442573	-3.64871		ENSMUSG00000018930	Ccl4	1.11682	3.51082	2.2868	0.0266696	0.412121	-3.55895
ENSMUSG00000028706	Nsun4	1.06697	4.09163	3.24443	0.00214859	0.0310029	-1.43303		ENSMUSG00000079038	D130040H23Rik	2.13579	-1.10641	2.66376	0.0104955	0.16722	-2.88527		ENSMUSG00000022860	Chodl	2.60099	-1.01966	2.21945	0.0312263	0.443528	-3.55958		ENSMUSG00000068854	Hist2h2be	2.38943	0.171309	2.28543	0.0267565	0.412121	-3.45424
ENSMUSG00000060938	Rpl26	0.37836	9.25647	3.24402	0.00215111	0.0310029	-1.95054		ENSMUSG00000044393	Dsg2	0.472058	6.53302	2.6629	0.0105186	0.167275	-3.28642		ENSMUSG00000041797	Abca9	1.10629	3.28334	2.21695	0.0314083	0.444999	-3.6135		ENSMUSG00000022667	Cd200r1	1.46438	2.96863	2.2853	0.0267643	0.412121	-3.42613
ENSMUSG00000064337	mt-Rnr1	1.45826	11.4708	3.24383	0.00215229	0.0310029	-2.11504		ENSMUSG00000000538	Tom1l2	0.873833	4.19478	2.66168	0.010552	0.167336	-2.79344		ENSMUSG00000035199	Arl6ip5	0.646618	5.22541	2.21485	0.0315614	0.445684	-3.95255		ENSMUSG00000052997	Uba2	0.398619	6.23574	2.28482	0.0267949	0.412121	-4.05014
ENSMUSG00000002732	Fkbp7	1.24325	4.14088	3.24381	0.00215243	0.0310029	-1.43173		ENSMUSG00000029613	Eif2ak1	0.576287	5.19116	2.65943	0.0106134	0.16811	-3.06121		ENSMUSG00000026504	Sdccag8	0.77694	3.86441	2.21086	0.0318547	0.448337	-3.71109		ENSMUSG00000024924	Vldlr	1.03948	3.65323	2.28469	0.0268032	0.412121	-3.52333
ENSMUSG00000047591	Mafa	2.99133	-0.393545	3.24365	0.00215339	0.0310029	-2.10521		ENSMUSG00000028345	Tex10	1.05683	3.42678	2.65917	0.0106205	0.16811	-2.76343		ENSMUSG00000084760	Gm15472	2.20134	-1.08772	2.20763	0.0320941	0.450217	-3.57924		ENSMUSG00000034341	Wbp2	0.488404	5.85708	2.28459	0.0268091	0.412121	-3.99463
ENSMUSG00000064368	mt-Nd6	0.900281	9.45211	3.24362	0.00215359	0.0310029	-1.96746		ENSMUSG00000109136	Gm45114	1.97198	-0.421712	2.6585	0.0106387	0.168153	-2.81192		ENSMUSG00000040528	Milr1	1.16215	3.94245	2.20618	0.0322014	0.450608	-3.65122		ENSMUSG00000041607	Mbp	0.721038	4.9955	2.28378	0.0268607	0.41251	-3.77733
ENSMUSG00000026848	Tor1b	0.522529	6.81261	3.24292	0.00215789	0.0310124	-1.74376		ENSMUSG00000021771	Vdac2	0.303332	8.25499	2.65828	0.0106447	0.168153	-3.45948		ENSMUSG00000024758	Rtn3	0.332294	7.50406	2.20565	0.0322411	0.450676	-4.33053		ENSMUSG00000081274	Gm15727	2.15564	-1.1399	2.28255	0.0269385	0.413081	-3.49843
ENSMUSG00000015396	Cd83	1.72007	3.4082	3.24254	0.00216028	0.0310205	-1.42827		ENSMUSG00000056429	Tgoln1	0.363337	6.64126	2.65784	0.0106569	0.168153	-3.26318		ENSMUSG00000027822	Slc33a1	0.779794	4.91508	2.20356	0.0323972	0.451768	-4.03654		ENSMUSG00000053317	Sec61b	0.380346	7.27818	2.28153	0.0270038	0.413588	-4.1571
ENSMUSG00000067365	Tmem128	0.941876	3.98573	3.24095	0.00217015	0.0311359	-1.43387		ENSMUSG00000036644	Tbc1d9b	0.389775	6.45199	2.65763	0.0106627	0.168153	-3.27627		ENSMUSG00000028609	Magoh	0.549059	6.12896	2.2026	0.0324692	0.451768	-4.2141		ENSMUSG00000005233	Spc25	0.542351	5.42681	2.28067	0.0270583	0.414051	-3.94132
ENSMUSG00000090000	Ier3ip1	0.551478	7.14743	3.23878	0.00218374	0.0312836	-1.78433		ENSMUSG00000083834	Gm12577	1.94221	-0.25328	2.65639	0.010697	0.168381	-2.82748		ENSMUSG00000038807	Rap1gap2	1.51128	1.88915	2.20224	0.0324963	0.451768	-3.53687		ENSMUSG00000027303	Ptpra	0.391932	6.96538	2.27921	0.0271521	0.415112	-4.15634
ENSMUSG00000021676	Iqgap2	0.700732	6.75465	3.23842	0.00218596	0.0312836	-1.76006		ENSMUSG00000061315	Naca	0.442291	6.86937	2.65539	0.0107245	0.168567	-3.30111		ENSMUSG00000058470	Gm8369	2.24401	0.110006	2.20224	0.0324967	0.451768	-3.53482		ENSMUSG00000047215	Rpl9	0.386189	8.58895	2.27682	0.0273054	0.417082	-4.30034
ENSMUSG00000001473	Tubb6	0.644011	5.99027	3.23702	0.00219475	0.0313831	-1.64287		ENSMUSG00000035504	Reep6	0.566063	5.25963	2.65524	0.0107286	0.168567	-3.05668		ENSMUSG00000021319	Sfrp4	1.79845	1.73216	2.20041	0.0326339	0.452237	-3.53483		ENSMUSG00000023947	Nfkbie	0.710096	3.68602	2.27312	0.0275445	0.417674	-3.61503
ENSMUSG00000038415	Foxq1	0.592259	6.55909	3.23601	0.00220114	0.0313894	-1.74061		ENSMUSG00000027215	Cd82	0.53718	6.21056	2.65466	0.0107447	0.168664	-3.23577		ENSMUSG00000034484	Snx2	0.629035	5.45204	2.19999	0.0326656	0.452268	-4.0176		ENSMUSG00000029373	Pf4	0.995711	6.84356	2.27199	0.0276175	0.417674	-4.11564
ENSMUSG00000004846	Plod3	0.619519	5.86157	3.23565	0.00220343	0.0313894	-1.62537		ENSMUSG00000115486	Gm49017	2.64204	-1.2468	2.651	0.0108464	0.169521	-2.97009		ENSMUSG00000021190	Lgmn	0.646366	7.39991	2.19893	0.0327456	0.453008	-4.32007		ENSMUSG00000050608	Micos10	0.393759	7.26145	2.27181	0.0276294	0.417674	-4.19855
ENSMUSG00000049625	Tifab	0.814725	4.21615	3.23547	0.00220454	0.0313894	-1.44345		ENSMUSG00000050390	C77080	0.837699	4.36028	2.64996	0.0108754	0.16962	-2.8555		ENSMUSG00000084772	Gm15473	1.81242	-0.189142	2.19623	0.0329507	0.454767	-3.55432		ENSMUSG00000041319	Thoc6	0.989865	3.5682	2.2716	0.0276428	0.417674	-3.57187
ENSMUSG00000031933	Izumo1r	2.81984	-0.056927	3.23531	0.00220553	0.0313894	-1.98159		ENSMUSG00000073982	Rhog	0.657011	6.41223	2.64908	0.0109	0.169849	-3.23944		ENSMUSG00000023078	Cxcl13	2.47683	1.02874	2.19558	0.0329995	0.454767	-3.54874		ENSMUSG00000053536	Cstf2t	1.22231	3.47216	2.27159	0.0276439	0.417674	-3.56486
ENSMUSG00000021371	Mcur1	0.449566	6.45288	3.23471	0.00220934	0.0313894	-1.72815		ENSMUSG00000029032	Arhgef16	0.887478	4.06321	2.64744	0.0109462	0.170276	-2.84259		ENSMUSG00000061232	H2-K1	0.891913	11.6452	2.19549	0.0330064	0.454767	-4.68876		ENSMUSG00000056941	Commd7	0.474071	5.48316	2.27091	0.0276879	0.417674	-3.92629
ENSMUSG00000046329	Slc25a23	0.666212	5.1891	3.23421	0.00221255	0.0313894	-1.62484		ENSMUSG00000056145	AI504432	2.15268	1.85159	2.6474	0.0109475	0.170276	-2.76461		ENSMUSG00000063787	Chchd1	0.474716	7.28443	2.19506	0.0330395	0.454774	-4.35891		ENSMUSG00000049686	Orai1	0.493306	6.59181	2.26618	0.0279979	0.42005	-4.14604
ENSMUSG00000054302	Eapp	0.810349	4.91593	3.23354	0.00221682	0.0313894	-1.55588		ENSMUSG00000061878	Sphk1	0.864126	3.92471	2.64579	0.0109929	0.17069	-2.81109		ENSMUSG00000026492	Tfb2m	1.96271	0.567796	2.19355	0.0331547	0.455088	-3.56676		ENSMUSG00000005667	Mthfd2	0.62889	5.32058	2.26576	0.028025	0.42005	-3.92603
ENSMUSG00000047187	Rab2a	0.35938	7.62126	3.23345	0.00221733	0.0313894	-1.82472		ENSMUSG00000021840	Mapk1ip1l	0.437207	5.89535	2.6432	0.0110661	0.171504	-3.2412		ENSMUSG00000030095	Tmem43	0.544792	6.93923	2.19344	0.0331634	0.455088	-4.27926		ENSMUSG00000037321	Tap1	1.14045	8.00785	2.26516	0.0280651	0.42005	-4.31305
ENSMUSG00000030102	Itpr1	0.925507	4.6762	3.23158	0.00222925	0.0315058	-1.53562		ENSMUSG00000071506	Tmem139	2.0982	0.291423	2.64183	0.0111052	0.171632	-2.91196		ENSMUSG00000097056	Gm4262	1.62001	1.25983	2.19169	0.0332972	0.456187	-3.5514		ENSMUSG00000029029	Wrap73	0.913305	3.85085	2.265	0.0280755	0.42005	-3.64036
ENSMUSG00000030417	Pdcd5	0.840434	5.53768	3.23113	0.00223214	0.0315205	-1.61057		ENSMUSG00000041408	Wapl	0.30925	7.26762	2.64014	0.0111534	0.171908	-3.41536		ENSMUSG00000024924	Vldlr	0.992966	3.65323	2.19046	0.0333915	0.456187	-3.66617		ENSMUSG00000024847	Aip	0.502399	5.96415	2.2648	0.0280885	0.42005	-4.06408
ENSMUSG00000031165	Was	1.43799	3.01749	3.23071	0.00223484	0.0315324	-1.55401		ENSMUSG00000045827	Serpinb9	0.732434	6.14124	2.63838	0.0112042	0.172484	-3.24823		ENSMUSG00000028476	Reck	1.72426	0.246047	2.18865	0.0335314	0.456187	-3.55779		ENSMUSG00000113045	Gm48621	2.0064	0.778895	2.2647	0.0280954	0.42005	-3.43201
ENSMUSG00000050390	C77080	1.02436	4.36028	3.23019	0.00223816	0.0315531	-1.46513		ENSMUSG00000021764	Ndufs4	0.44578	6.02694	2.63608	0.0112705	0.173056	-3.21823		ENSMUSG00000020067	Mypn	2.34416	-0.685619	2.18863	0.0335329	0.456187	-3.63069		ENSMUSG00000106636	Gm43813	1.03114	4.38149	2.26384	0.0281519	0.42005	-3.7537
ENSMUSG00000038695	Josd2	0.67163	5.54314	3.22986	0.00224029	0.031557	-1.65243		ENSMUSG00000100798	Gm19589	1.90785	0.870819	2.63544	0.0112889	0.173056	-2.80377		ENSMUSG00000076490	Trbc1	1.80371	0.935551	2.1886	0.0335349	0.456187	-3.55411		ENSMUSG00000051343	Rab11fip5	0.485639	6.59483	2.26362	0.0281663	0.42005	-4.14111
ENSMUSG00000063362	Alg11	0.693518	5.54851	3.2248	0.00227299	0.0319382	-1.65535		ENSMUSG00000031903	Pla2g15	0.616517	5.9668	2.63208	0.0113867	0.17359	-3.22818		ENSMUSG00000034275	Igsf9b	1.33078	2.02739	2.18704	0.0336559	0.456187	-3.57561		ENSMUSG00000026628	Atf3	1.0879	3.2025	2.2631	0.0282012	0.420099	-3.52643
ENSMUSG00000033998	Kcnk1	1.2501	4.74629	3.22374	0.0022799	0.032009	-1.57277		ENSMUSG00000051343	Rab11fip5	0.471114	6.59483	2.63146	0.0114047	0.17359	-3.34383		ENSMUSG00000028830	AU040320	0.437026	5.27424	2.18685	0.0336704	0.456187	-4.03972		ENSMUSG00000016831	Tox4	0.427823	6.03035	2.26165	0.0282969	0.420525	-4.06197
ENSMUSG00000031577	Tti2	2.03198	1.30898	3.22306	0.00228436	0.0320186	-1.82507		ENSMUSG00000037062	Sh3glb1	0.361916	7.97074	2.63	0.0114475	0.17359	-3.47769		ENSMUSG00000026826	Nr4a2	0.664282	5.18435	2.18629	0.0337133	0.456187	-4.07856		ENSMUSG00000028830	AU040320	0.461039	5.27424	2.26101	0.0283399	0.420795	-3.93298
ENSMUSG00000076364	Gm24049	3.03692	-1.9107	3.21972	0.00230627	0.0321735	-2.28063		ENSMUSG00000058163	Gm5431	2.59837	0.415202	2.62969	0.0114568	0.17359	-2.92955		ENSMUSG00000052085	Dock8	0.586165	4.60356	2.18566	0.0337625	0.456187	-3.99373		ENSMUSG00000033938	Ndufb7	0.486122	6.53813	2.26044	0.0283776	0.420987	-4.11999
ENSMUSG00000027752	Exosc8	1.91915	2.27962	3.21959	0.00230715	0.0321735	-1.61551		ENSMUSG00000035885	Cox8a	1.34793	6.28925	2.62944	0.011464	0.17359	-3.2349		ENSMUSG00000021185	Dglucy	1.01397	3.7096	2.18546	0.0337779	0.456187	-3.65496		ENSMUSG00000036395	Glb1l2	2.54884	-0.831447	2.25883	0.0284849	0.421202	-3.49728
ENSMUSG00000019539	Rcn3	0.548419	6.66478	3.21913	0.00231019	0.0321735	-1.7997		ENSMUSG00000062997	Rpl35	2.00156	4.41118	2.62926	0.0114693	0.17359	-2.85691		ENSMUSG00000021282	Eif5	0.312984	8.22391	2.18509	0.0338066	0.456187	-4.44867		ENSMUSG00000073433	Arhgdig	0.836813	3.63875	2.25864	0.0284975	0.421202	-3.62989
ENSMUSG00000049382	Krt8	0.659333	7.47998	3.21595	0.00233126	0.0323826	-1.85899		ENSMUSG00000024414	Mrpl27	0.915085	4.31996	2.62912	0.0114734	0.17359	-2.90984		ENSMUSG00000034336	Ina	1.94418	-0.0584562	2.18483	0.0338267	0.456187	-3.57233		ENSMUSG00000107595	Gm44441	1.7559	2.28961	2.25715	0.028597	0.421202	-3.49028
ENSMUSG00000046550	Spin2c	2.16963	0.605639	3.21527	0.00233581	0.0324174	-1.8461		ENSMUSG00000024785	Rcl1	0.524541	7.66846	2.62885	0.0114813	0.17359	-3.46251		ENSMUSG00000040522	Tlr8	2.50049	-0.843665	2.18422	0.0338742	0.456187	-3.616		ENSMUSG00000097194	9330175E14Rik	1.75645	1.93264	2.25684	0.0286179	0.421202	-3.45069
ENSMUSG00000040570	Rundc3b	0.873374	4.11015	3.21426	0.0023426	0.0324606	-1.53002		ENSMUSG00000021880	Rnase6	1.37758	2.42934	2.62816	0.0115016	0.17359	-2.77877		ENSMUSG00000055172	C1ra	0.796938	4.68643	2.18395	0.0338953	0.456187	-3.914		ENSMUSG00000003438	Timm50	0.526359	5.68159	2.25659	0.0286348	0.421202	-4.01858
ENSMUSG00000041654	Slc39a11	0.664904	5.63237	3.21167	0.00235999	0.0326484	-1.68525		ENSMUSG00000025887	Casp12	0.563	5.21554	2.62794	0.011508	0.17359	-3.18695		ENSMUSG00000004730	Adgre1	0.51	6.18304	2.18274	0.0339898	0.456187	-4.19505		ENSMUSG00000018326	Ywhab	0.424322	8.14382	2.2564	0.0286477	0.421202	-4.29544
ENSMUSG00000010517	Faf1	0.75264	4.65467	3.21046	0.00236811	0.0327077	-1.54849		ENSMUSG00000024608	Rps14	0.479186	11.1107	2.62784	0.011511	0.17359	-3.75525		ENSMUSG00000008496	Pou2f2	0.72623	4.69825	2.18223	0.0340295	0.456187	-3.97218		ENSMUSG00000004789	Dlst	0.367667	6.31626	2.25625	0.0286576	0.421202	-4.12125
ENSMUSG00000020952	Scfd1	0.76969	5.7146	3.20936	0.00237557	0.0327841	-1.72336		ENSMUSG00000029102	Hgfac	0.841096	4.24224	2.62734	0.0115257	0.17359	-2.9458		ENSMUSG00000075602	Ly6a	0.390981	10.4394	2.18015	0.0341931	0.456187	-4.62529		ENSMUSG00000025508	Rplp2	0.615587	10.9809	2.25568	0.0286963	0.421202	-4.55563
ENSMUSG00000052658	5830454E08Rik	2.79074	-0.90184	3.20657	0.00239458	0.0329396	-2.22606		ENSMUSG00000070803	Cited4	0.508375	6.85974	2.62693	0.011538	0.17359	-3.38698		ENSMUSG00000005087	Cd44	0.336769	9.33026	2.1796	0.034236	0.456187	-4.55659		ENSMUSG00000057465	Saa2	2.24916	-0.71126	2.25505	0.0287385	0.421202	-3.48595
ENSMUSG00000024164	C3	0.544848	8.77818	3.2062	0.00239716	0.0329484	-2.00486		ENSMUSG00000004394	Tmed4	0.630621	5.24121	2.62618	0.01156	0.173767	-3.09843		ENSMUSG00000046056	Sbsn	2.19457	1.92126	2.17927	0.0342617	0.456187	-3.56815		ENSMUSG00000053985	Zfp14	2.19319	-0.9079	2.25359	0.0288371	0.422251	-3.49486
ENSMUSG00000017843	Ppp2r5c	0.465247	7.10683	3.20484	0.00240647	0.0330497	-1.87184		ENSMUSG00000030753	Thap12	0.590256	5.42866	2.62474	0.0116028	0.174139	-3.20015		ENSMUSG00000020611	Gna13	0.3785	6.9036	2.17917	0.0342697	0.456187	-4.32923		ENSMUSG00000028033	Kcnq5	1.86661	0.916938	2.25325	0.0288598	0.422251	-3.4687
ENSMUSG00000042607	Asb4	3.10099	-0.15733	3.20379	0.00241371	0.0331146	-2.23899		ENSMUSG00000028830	AU040320	0.453178	5.27424	2.62459	0.0116072	0.174139	-3.14569		ENSMUSG00000024308	Tapbp	0.471813	8.82654	2.17772	0.0343843	0.456187	-4.48678		ENSMUSG00000085881	Gm15912	1.44148	1.22726	2.25095	0.0290156	0.423439	-3.4557
ENSMUSG00000025498	Irf7	1.77153	5.34403	3.20358	0.00241509	0.0331146	-1.52943		ENSMUSG00000071379	Hpcal1	0.544914	6.23654	2.62398	0.0116253	0.174139	-3.31388		ENSMUSG00000002728	Naa20	0.440563	5.46489	2.17686	0.0344524	0.456187	-4.12439		ENSMUSG00000024425	Ndfip1	0.372895	7.33736	2.25038	0.0290542	0.423639	-4.2298
ENSMUSG00000022013	Dnajc15	0.994608	4.35294	3.20306	0.00241871	0.0331374	-1.53562		ENSMUSG00000025736	Jmjd8	0.879961	4.06181	2.62355	0.0116383	0.174139	-2.89863		ENSMUSG00000019817	Plagl1	1.42006	2.03862	2.17466	0.0346264	0.456187	-3.5764		ENSMUSG00000095028	Sirpb1b	2.14863	-0.477867	2.24928	0.0291294	0.424332	-3.47346
ENSMUSG00000023078	Cxcl13	3.16156	1.02874	3.20195	0.00242639	0.033216	-1.89112		ENSMUSG00000035275	Raver2	2.54005	-0.288013	2.62331	0.0116454	0.174139	-2.95048		ENSMUSG00000045502	Hcar2	1.53864	2.39539	2.17464	0.034628	0.456187	-3.5802		ENSMUSG00000008140	Emc10	0.463666	7.26474	2.24895	0.0291516	0.424332	-4.23962
ENSMUSG00000021486	Prelid1	2.41107	2.35913	3.20158	0.00242895	0.0332242	-1.68126		ENSMUSG00000024965	Fermt3	0.957828	3.95391	2.62324	0.0116474	0.174139	-2.85581		ENSMUSG00000039737	Prkrip1	0.595293	4.92186	2.17255	0.0347943	0.456187	-4.03191		ENSMUSG00000028850	Gpatch3	0.994678	2.89494	2.24822	0.0292015	0.424332	-3.53762
ENSMUSG00000029826	Zc3hav1	0.455498	6.73866	3.20095	0.00243333	0.0332418	-1.82066		ENSMUSG00000027006	Dnajc10	0.357295	8.0896	2.62294	0.0116563	0.174139	-3.54694		ENSMUSG00000007888	Crlf1	0.823668	4.674	2.17164	0.0348673	0.456187	-3.96004		ENSMUSG00000103123	Gm37390	2.40923	-0.373386	2.24705	0.029282	0.42446	-3.50637
ENSMUSG00000027384	Ndufaf5	1.52162	2.72403	3.20083	0.00243413	0.0332418	-1.57726		ENSMUSG00000097194	9330175E14Rik	1.81182	1.93264	2.62259	0.0116667	0.174141	-2.79719		ENSMUSG00000041538	H2-Ob	2.44628	-0.841625	2.17101	0.0349173	0.456187	-3.62838		ENSMUSG00000069255	Dusp22	0.769384	4.37434	2.247	0.0292851	0.42446	-3.79652
ENSMUSG00000038563	Efl1	0.701817	4.83055	3.19995	0.00244029	0.0332991	-1.60705		ENSMUSG00000042590	Ipo11	1.21195	3.5542	2.62023	0.0117373	0.174693	-2.82406		ENSMUSG00000082529	Gm11199	1.92955	-0.787404	2.17082	0.0349327	0.456187	-3.60406		ENSMUSG00000076432	Ywhaq	0.417849	7.31792	2.24261	0.029587	0.425018	-4.24995
ENSMUSG00000053318	Slamf8	1.23985	4.19676	3.19836	0.00245134	0.033373	-1.54306		ENSMUSG00000006304	Arpc2	0.332174	10.4982	2.6199	0.0117473	0.174693	-3.73526		ENSMUSG00000029851	Tcaf2	1.68928	1.04949	2.16979	0.0350148	0.456187	-3.58598		ENSMUSG00000045690	Wdr89	0.655717	6.5863	2.24243	0.0295994	0.425018	-4.19063
ENSMUSG00000024790	Sac3d1	1.99822	2.3023	3.19833	0.00245159	0.033373	-1.59278		ENSMUSG00000111356	Rpl32l	1.51236	2.06869	2.61862	0.0117858	0.174693	-2.7947		ENSMUSG00000030983	Bccip	0.837255	2.93376	2.16948	0.0350396	0.456187	-3.7674		ENSMUSG00000031283	Chrdl1	1.94985	1.77794	2.2422	0.0296156	0.425018	-3.46759
ENSMUSG00000068747	Sort1	0.54808	6.06193	3.1977	0.00245595	0.0333785	-1.82636		ENSMUSG00000023132	Gzma	2.74607	0.233594	2.61761	0.0118163	0.174993	-2.97049		ENSMUSG00000041476	Smpx	2.246	1.47357	2.16927	0.0350571	0.456187	-3.58366		ENSMUSG00000108155	Gm44443	1.76561	0.941598	2.24193	0.0296343	0.425018	-3.46925
ENSMUSG00000020736	Nt5c	1.11356	4.79457	3.19729	0.0024588	0.0333785	-1.57546		ENSMUSG00000016481	Cr1l	0.365807	6.23889	2.61648	0.0118504	0.175027	-3.33638		ENSMUSG00000022378	Fam49b	0.342141	7.11364	2.16916	0.0350657	0.456187	-4.37801		ENSMUSG00000038453	Srcin1	1.46996	1.96134	2.2418	0.0296435	0.425018	-3.4922
ENSMUSG00000076437	Selenoh	0.685013	5.2745	3.19724	0.00245919	0.0333785	-1.71275		ENSMUSG00000037242	Clic4	0.469036	7.398	2.61596	0.0118663	0.175027	-3.4648		ENSMUSG00000028124	Gclm	0.665442	5.20169	2.16875	0.0350987	0.456187	-4.05215		ENSMUSG00000077450	Rab11b	0.47053	7.83955	2.24165	0.0296533	0.425018	-4.32693
ENSMUSG00000030785	Cox6a2	2.51854	3.43599	3.19715	0.00245984	0.0333785	-1.54912		ENSMUSG00000044328	Trp53i13	0.941571	3.42446	2.6155	0.0118804	0.175027	-2.83772		ENSMUSG00000086324	Gm15564	0.932619	3.41425	2.16866	0.0351055	0.456187	-3.77371		ENSMUSG00000004837	Grap	2.09952	0.545487	2.24051	0.0297323	0.425018	-3.47887
ENSMUSG00000078920	Ifi47	1.15469	6.49998	3.19519	0.00247359	0.0335078	-1.77554		ENSMUSG00000037563	Rps16	0.909149	6.95542	2.61481	0.0119013	0.175165	-3.37002		ENSMUSG00000022978	Mis18a	1.07628	3.73156	2.16829	0.0351356	0.456187	-3.74181		ENSMUSG00000029120	Ppp2r2c	2.00959	2.17589	2.2396	0.0297959	0.425018	-3.49387
ENSMUSG00000018446	C1qbp	0.492111	7.77341	3.19505	0.00247462	0.0335078	-1.94747		ENSMUSG00000031283	Chrdl1	1.98494	1.77794	2.61426	0.0119179	0.175165	-2.84371		ENSMUSG00000020848	Doc2b	2.03122	-1.32048	2.16824	0.0351399	0.456187	-3.63091		ENSMUSG00000026596	Abl2	0.414225	6.48922	2.23891	0.0298441	0.425018	-4.17552
ENSMUSG00000035704	Alg8	1.25759	3.44222	3.19495	0.00247528	0.0335078	-1.54596		ENSMUSG00000008668	Rps18	0.407255	9.23694	2.61352	0.0119406	0.175165	-3.63753		ENSMUSG00000019080	Mfsd3	1.75056	1.48079	2.16797	0.0351613	0.456187	-3.58619		ENSMUSG00000035296	Sgcg	2.81591	-0.672119	2.23875	0.0298546	0.425018	-3.52862
ENSMUSG00000022544	Eef2kmt	0.729585	4.33648	3.19349	0.00248563	0.0335944	-1.57981		ENSMUSG00000096780	Tmem181b-ps	2.47802	-0.0206207	2.61113	0.0120135	0.175922	-2.95017		ENSMUSG00000039200	Atf7ip2	2.20689	-1.2338	2.16743	0.0352048	0.456187	-3.65413		ENSMUSG00000016206	H2-M3	1.2765	2.13156	2.23817	0.0298951	0.425018	-3.49057
ENSMUSG00000042606	Hirip3	0.916228	4.54099	3.19117	0.00250208	0.0337632	-1.62896		ENSMUSG00000027452	Acss1	1.50357	2.0253	2.60964	0.0120594	0.176291	-2.80939		ENSMUSG00000031378	Abcd1	0.918748	5.68823	2.16725	0.0352193	0.456187	-4.13977		ENSMUSG00000024663	Rab3il1	0.72483	5.36148	2.23688	0.0299856	0.425018	-4.01829
ENSMUSG00000025144	Cenpx	1.13715	3.61222	3.19089	0.0025041	0.0337637	-1.55277		ENSMUSG00000025077	Dclre1a	1.27565	3.30806	2.60928	0.0120703	0.176299	-2.84954		ENSMUSG00000061731	Ext1	0.703945	5.48858	2.16654	0.0352763	0.456187	-4.15694		ENSMUSG00000028772	Zcchc17	0.521267	6.09686	2.23594	0.0300512	0.425018	-4.15397
ENSMUSG00000108486	Gm44836	2.01035	1.92961	3.18943	0.00251455	0.0338241	-1.70201		ENSMUSG00000027865	Gdap2	0.815174	4.08913	2.60868	0.0120889	0.17642	-2.91119		ENSMUSG00000027470	Mylk2	2.42651	0.600143	2.16639	0.0352886	0.456187	-3.59427		ENSMUSG00000063193	Cd300lb	1.80111	2.65585	2.2354	0.0300893	0.425018	-3.48819
ENSMUSG00000027650	Tti1	1.24808	3.58024	3.18764	0.00252739	0.0339701	-1.55684		ENSMUSG00000033083	Tbc1d4	0.561577	5.29047	2.60772	0.0121187	0.176577	-3.19089		ENSMUSG00000080893	Gm15920	1.50987	2.04325	2.16633	0.0352936	0.456187	-3.59763		ENSMUSG00000028188	Spata1	1.61342	1.76215	2.23529	0.030097	0.425018	-3.4876
ENSMUSG00000015671	Psma2	0.938652	6.79381	3.18695	0.00253234	0.0339904	-1.87866		ENSMUSG00000090523	Gypc	1.74738	1.86518	2.6073	0.0121317	0.176577	-2.83156		ENSMUSG00000021877	Arf4	0.495252	7.69511	2.16621	0.035303	0.456187	-4.44904		ENSMUSG00000029009	Mthfr	0.702022	3.97403	2.23522	0.0301017	0.425018	-3.67053
ENSMUSG00000027673	Ndufb5	0.503374	7.04355	3.18641	0.00253623	0.0339904	-1.91474		ENSMUSG00000028975	Pex14	1.61941	2.89871	2.60532	0.012193	0.177027	-2.81956		ENSMUSG00000052821	Cysltr1	0.934703	4.24374	2.16525	0.0353809	0.456189	-3.92319		ENSMUSG00000043017	Ptgir	1.95884	1.61747	2.23492	0.0301229	0.425018	-3.48598
ENSMUSG00000003549	Ercc1	2.74645	0.524092	3.18632	0.00253689	0.0339904	-1.9994		ENSMUSG00000009376	Met	0.435401	5.94337	2.60369	0.0122436	0.177308	-3.32346		ENSMUSG00000079363	Gbp4	1.29042	4.91194	2.16434	0.0354548	0.456189	-3.98907		ENSMUSG00000030433	Sbk2	3.07416	-0.317889	2.23437	0.0301612	0.425067	-3.52813
ENSMUSG00000070972	Dnajc25	0.904542	4.90192	3.18529	0.00254428	0.0340253	-1.66027		ENSMUSG00000018446	C1qbp	0.384453	7.77341	2.60188	0.0123004	0.177827	-3.53079		ENSMUSG00000028668	Eloa	0.5093	5.69173	2.16412	0.0354722	0.456189	-4.16717		ENSMUSG00000042369	Rbm45	0.538135	5.44529	2.23391	0.0301939	0.425067	-4.00585
ENSMUSG00000027195	Hsd17b12	0.609768	6.95847	3.18509	0.00254574	0.0340253	-1.91141		ENSMUSG00000026779	Mastl	1.26177	2.99088	2.60123	0.0123206	0.177969	-2.84841		ENSMUSG00000066800	Rnasel	0.542312	5.08046	2.16407	0.0354766	0.456189	-4.05242		ENSMUSG00000064115	Cadm2	2.67993	-1.08505	2.2338	0.0302013	0.425067	-3.52469
ENSMUSG00000033916	Chmp2a	0.567962	7.50465	3.18451	0.00254997	0.0340253	-1.95153		ENSMUSG00000030689	Ino80e	1.39108	2.66879	2.60028	0.0123505	0.178015	-2.82776		ENSMUSG00000031227	Magee1	1.54474	1.82131	2.16383	0.0354956	0.456189	-3.59536		ENSMUSG00000030513	Pcsk6	0.689751	5.00343	2.23314	0.0302483	0.425376	-3.9303
ENSMUSG00000057666	Gapdh	1.68498	3.95943	3.18436	0.00255106	0.0340253	-1.56381		ENSMUSG00000039364	Sectm1b	1.07412	3.77237	2.59918	0.0123852	0.178015	-3.01566		ENSMUSG00000112963	Gm6093	1.49404	1.70089	2.16188	0.0356542	0.456846	-3.60589		ENSMUSG00000043822	Adamtsl5	0.841556	3.52656	2.23166	0.0303522	0.425781	-3.68924
ENSMUSG00000074218	Cox7a1	2.25885	0.977328	3.1843	0.0025515	0.0340253	-1.88411		ENSMUSG00000052605	Isoc2b	1.53931	1.81689	2.59865	0.0124018	0.178015	-2.84508		ENSMUSG00000026088	Mitd1	0.78993	4.79901	2.16063	0.0357563	0.457135	-3.94139		ENSMUSG00000026123	Plekhb2	0.44546	6.84251	2.23013	0.0304605	0.426792	-4.22186
ENSMUSG00000032220	Myo1e	0.518838	6.07261	3.18065	0.00257814	0.0343218	-1.80945		ENSMUSG00000028136	Snx27	0.70719	5.46117	2.5968	0.0124603	0.17818	-3.25409		ENSMUSG00000041720	Pi4ka	0.691976	4.85792	2.16002	0.035806	0.457135	-4.02579		ENSMUSG00000041577	Prelp	0.912718	5.14953	2.2272	0.0306694	0.428113	-3.90563
ENSMUSG00000058833	Rex1bd	0.8528	5.79581	3.1766	0.00260795	0.0345614	-1.783		ENSMUSG00000019853	Hebp2	0.6873	4.94066	2.59678	0.0124608	0.17818	-3.11698		ENSMUSG00000045968	Teddm2	2.11685	-0.86717	2.15998	0.0358094	0.457135	-3.62024		ENSMUSG00000031505	Naxd	0.4165	6.15515	2.22679	0.0306983	0.428166	-4.16425
ENSMUSG00000036186	Dipk1b	1.5596	3.28222	3.17239	0.00263935	0.0349232	-1.59269		ENSMUSG00000034330	Plcg2	0.530084	5.52935	2.59602	0.0124852	0.178378	-3.25611		ENSMUSG00000002204	Napsa	1.24791	2.95773	2.15997	0.0358105	0.457135	-3.72975		ENSMUSG00000022102	Dok2	1.10939	3.25519	2.2257	0.0307764	0.428203	-3.61388
ENSMUSG00000007783	Cpt1c	1.11771	3.66476	3.17159	0.00264534	0.0349752	-1.59399		ENSMUSG00000053318	Slamf8	1.00129	4.19676	2.59351	0.0125652	0.17937	-2.97849		ENSMUSG00000030695	Aldoa	0.42247	9.27955	2.15918	0.0358753	0.457135	-4.54834		ENSMUSG00000031749	St3gal2	0.423794	5.59529	2.22439	0.0308701	0.428353	-4.08602
ENSMUSG00000006705	Pknox1	1.11536	3.96088	3.1689	0.0026656	0.0351884	-1.60895		ENSMUSG00000105804	Gm43654	2.46746	-0.979656	2.59224	0.0126056	0.179661	-3.04656		ENSMUSG00000028247	Coq3	1.31769	2.28465	2.15875	0.0359108	0.457135	-3.61259		ENSMUSG00000110841	Gpx4-ps2	0.835243	3.19778	2.22297	0.0309723	0.42855	-3.60572
ENSMUSG00000054612	Mgmt	1.94425	2.38735	3.16763	0.00267522	0.0352553	-1.86403		ENSMUSG00000038650	Rnh1	0.431929	6.77301	2.58804	0.012741	0.180668	-3.43001		ENSMUSG00000024621	Csf1r	0.625724	6.51134	2.15865	0.0359185	0.457135	-4.32494		ENSMUSG00000008384	Sertad1	0.512253	5.87468	2.22255	0.0310029	0.42855	-4.12556
ENSMUSG00000027602	Map1lc3a	0.569698	6.67453	3.16732	0.00267755	0.0352553	-1.91358		ENSMUSG00000063531	Sema3e	1.53691	2.23204	2.58661	0.0127873	0.181173	-2.86305		ENSMUSG00000004296	Il12b	2.40492	-0.805623	2.15596	0.0361396	0.458219	-3.64945		ENSMUSG00000002763	Pex6	0.785373	4.9944	2.22145	0.0310819	0.428625	-3.96667
ENSMUSG00000104010	Gm37366	2.65884	-0.743022	3.16645	0.00268423	0.0352974	-2.27708		ENSMUSG00000055447	Cd47	0.364676	8.61142	2.58563	0.0128192	0.181474	-3.65002		ENSMUSG00000028678	Kif2c	1.25525	2.57533	2.15595	0.0361411	0.458219	-3.63336		ENSMUSG00000025804	Ccr1	0.610917	5.05704	2.22106	0.0311103	0.428625	-3.95028
ENSMUSG00000028433	Ubap2	0.571224	6.37321	3.16505	0.00269484	0.035355	-1.90848		ENSMUSG00000036528	Ppfibp2	0.636258	4.60781	2.58471	0.012849	0.181745	-3.13576		ENSMUSG00000100764	Gm29155	2.20832	-0.741119	2.15535	0.0361899	0.458219	-3.64595		ENSMUSG00000022969	Il10rb	0.473757	5.57574	2.22055	0.0311468	0.428625	-4.04332
ENSMUSG00000005779	Psmb4	0.456632	8.01812	3.16404	0.00270261	0.0354092	-2.05081		ENSMUSG00000049191	Rtl5	1.80624	0.792265	2.5832	0.0128983	0.182132	-2.91369		ENSMUSG00000030654	Arl6ip1	0.348816	8.22789	2.15424	0.0362816	0.458668	-4.47233		ENSMUSG00000061100	Retnla	0.992594	6.321	2.21999	0.0311875	0.428625	-4.12597
ENSMUSG00000038812	Trmt112	2.28517	0.856123	3.16268	0.00271302	0.0354841	-1.97863		ENSMUSG00000029076	Sdf4	0.444628	7.74661	2.58317	0.0128993	0.182132	-3.57342		ENSMUSG00000108455	Gm44745	1.84735	-0.162754	2.15169	0.0364937	0.460507	-3.61076		ENSMUSG00000025208	Mrpl43	0.508259	5.48278	2.21982	0.0312	0.428625	-4.00415
ENSMUSG00000022330	Osr2	2.06136	2.13388	3.1623	0.00271596	0.0354952	-1.71701		ENSMUSG00000024668	Sdhaf2	0.70408	4.59207	2.58219	0.0129315	0.182132	-3.07673		ENSMUSG00000048416	Mlf1	2.45666	0.810716	2.15023	0.0366153	0.460833	-3.6167		ENSMUSG00000042793	Lgr6	1.2468	2.33415	2.21933	0.031235	0.428625	-3.53896
ENSMUSG00000031591	Asah1	0.574539	5.97886	3.16138	0.00272303	0.0355353	-1.84243		ENSMUSG00000054951	9130008F23Rik	0.576716	4.967	2.58161	0.0129507	0.182132	-3.18583		ENSMUSG00000066861	Oas1g	1.7768	0.68482	2.14939	0.0366851	0.461032	-3.64452		ENSMUSG00000025129	Ppp1r27	2.67351	-0.431905	2.21789	0.0313401	0.429375	-3.55058
ENSMUSG00000025724	Sec11a	0.781798	6.11435	3.16129	0.00272373	0.0355353	-1.86242		ENSMUSG00000026223	Itm2c	0.550374	7.60648	2.58127	0.0129618	0.182132	-3.556		ENSMUSG00000026817	Ak1	1.45122	3.80604	2.14861	0.0367503	0.461032	-3.74798		ENSMUSG00000073418	C4b	0.580314	7.66761	2.21685	0.0314155	0.429644	-4.36419
ENSMUSG00000065990	Aurkaip1	0.462815	6.6152	3.15392	0.00278116	0.0361117	-1.96024		ENSMUSG00000028096	Gpr89	0.709762	4.26884	2.58124	0.0129628	0.182132	-3.00908		ENSMUSG00000097616	1110019D14Rik	1.89211	0.762623	2.14842	0.0367666	0.461032	-3.62144		ENSMUSG00000060950	Trmt61a	1.16807	3.01941	2.21573	0.0314972	0.429644	-3.60065
ENSMUSG00000004070	Hmox2	2.50879	0.357317	3.15379	0.00278223	0.0361117	-2.16581		ENSMUSG00000036880	Acaa2	0.499776	5.8086	2.58093	0.0129727	0.182132	-3.34913		ENSMUSG00000023830	Igf2r	0.591358	5.34691	2.14692	0.0368917	0.461581	-4.19446		ENSMUSG00000114555	Gm48706	2.09791	0.2848	2.21564	0.0315038	0.429644	-3.5222
ENSMUSG00000008140	Emc10	0.562557	7.26474	3.15298	0.00278861	0.0361669	-2.01462		ENSMUSG00000068267	Cenpb	0.686261	6.42836	2.58044	0.0129889	0.182208	-3.43037		ENSMUSG00000026390	Marco	2.56973	-0.990486	2.14623	0.03695	0.461631	-3.68345		ENSMUSG00000030095	Tmem43	0.570358	6.93923	2.21471	0.0315718	0.429644	-4.26688
ENSMUSG00000066113	Adamtsl1	1.13004	4.64328	3.15131	0.00280179	0.0362553	-1.67241		ENSMUSG00000029394	Cdk2ap1	1.32215	3.81121	2.57974	0.013012	0.182247	-2.9316		ENSMUSG00000004070	Hmox2	1.93093	0.357317	2.14515	0.037041	0.461762	-3.64594		ENSMUSG00000079442	St6galnac4	0.656704	5.75031	2.2145	0.031587	0.429644	-4.13541
ENSMUSG00000064427	Gm22748	3.03327	0.501224	3.15131	0.00280182	0.0362553	-2.02224		ENSMUSG00000097597	Gm26674	2.64216	-0.698339	2.5778	0.0130762	0.18268	-3.01794		ENSMUSG00000038521	C1s1	0.803307	5.2373	2.14501	0.0370532	0.461762	-4.10691		ENSMUSG00000001627	Ifrd1	0.453712	6.71899	2.21289	0.031705	0.43056	-4.24494
ENSMUSG00000037349	Nudt22	0.975178	4.00208	3.14849	0.00282422	0.0364897	-1.64895		ENSMUSG00000052748	Swt1	0.628173	5.43339	2.57649	0.0131195	0.182925	-3.27607		ENSMUSG00000028343	Erp44	0.413829	5.89709	2.1425	0.0372653	0.46315	-4.26442		ENSMUSG00000051748	Wfdc21	1.98246	4.27209	2.2114	0.0318151	0.431367	-3.68675
ENSMUSG00000078427	Sarnp	1.20843	5.27348	3.14552	0.00284809	0.0367164	-1.80772		ENSMUSG00000020564	Atxn7l1	0.878117	3.84188	2.57617	0.0131302	0.182925	-2.94616		ENSMUSG00000063445	Nmral1	1.68079	1.04973	2.14229	0.0372829	0.46315	-3.62561		ENSMUSG00000017715	Pgs1	0.740576	5.8774	2.21098	0.0318456	0.431437	-4.18213
ENSMUSG00000034371	Tkfc	1.57693	2.79726	3.14535	0.00284945	0.0367164	-1.68306		ENSMUSG00000064210	Ano6	0.420844	5.85752	2.57598	0.0131367	0.182925	-3.3851		ENSMUSG00000030760	Acer3	0.534363	5.18156	2.14221	0.0372893	0.46315	-4.12572		ENSMUSG00000042042	Csgalnact2	0.916977	4.08094	2.21036	0.0318917	0.431717	-3.74883
ENSMUSG00000029310	Nudt9	1.1799	4.27193	3.1442	0.0028587	0.0367497	-1.68478		ENSMUSG00000039116	Adgrg6	0.708852	4.44436	2.57399	0.0132031	0.183398	-3.13988		ENSMUSG00000058773	Hist1h1b	2.15544	1.16774	2.14017	0.0374623	0.463686	-3.63732		ENSMUSG00000006589	Aprt	0.453315	7.4253	2.20818	0.0320532	0.433214	-4.33664
ENSMUSG00000021218	Gdi2	0.375313	8.70006	3.14363	0.00286336	0.0367497	-2.15241		ENSMUSG00000078921	Tgtp2	2.33585	-0.9579	2.57328	0.0132267	0.183577	-3.05847		ENSMUSG00000034471	Caskin2	2.31212	-0.552902	2.1401	0.0374687	0.463686	-3.66155		ENSMUSG00000095891	Gm10717	1.13174	2.75529	2.20667	0.0321652	0.433281	-3.6442
ENSMUSG00000022175	Lrp10	0.920765	4.7723	3.14354	0.00286405	0.0367497	-1.75872		ENSMUSG00000109045	Gm45084	2.15522	0.294413	2.57162	0.0132824	0.183943	-2.97213		ENSMUSG00000064115	Cadm2	2.50863	-1.08505	2.13965	0.0375072	0.463824	-3.66797		ENSMUSG00000041653	Pnpla3	2.20517	-1.36159	2.2064	0.0321854	0.433281	-3.58156
ENSMUSG00000043903	Zfp469	1.46402	2.70698	3.14323	0.00286655	0.0367497	-1.76065		ENSMUSG00000053768	Chchd3	0.673232	5.11515	2.56817	0.0133989	0.184667	-3.18085		ENSMUSG00000005779	Psmb4	0.343925	8.01812	2.13772	0.0376714	0.465179	-4.50638		ENSMUSG00000032562	Gnai2	0.382487	9.49301	2.20553	0.0322504	0.433643	-4.5201
ENSMUSG00000048478	Spata33	2.17859	0.871872	3.14289	0.00286934	0.0367497	-2.01638		ENSMUSG00000006005	Tpr	0.582233	8.16708	2.56813	0.0134002	0.184667	-3.6652		ENSMUSG00000022180	Slc7a8	0.602988	4.71031	2.13708	0.0377262	0.465327	-4.02298		ENSMUSG00000015854	Cd5l	2.59433	-1.39535	2.20501	0.0322887	0.433643	-3.5816
ENSMUSG00000084319	Tpt1-ps3	3.42345	-0.712823	3.14277	0.00287026	0.0367497	-2.32308		ENSMUSG00000022139	Mbnl2	0.292079	8.16516	2.56799	0.0134049	0.184667	-3.65927		ENSMUSG00000000149	Gna12	0.455138	5.41667	2.13694	0.0377381	0.465327	-4.23767		ENSMUSG00000026981	Il1rn	0.631109	6.08161	2.20362	0.0323929	0.433886	-4.19945
ENSMUSG00000025872	Thoc3	0.63121	5.42705	3.13888	0.00290202	0.0371005	-1.83933		ENSMUSG00000035572	Dcaf10	0.400763	6.34733	2.56797	0.0134055	0.184667	-3.45748		ENSMUSG00000023992	Trem2	0.812794	4.43037	2.13589	0.0378286	0.46563	-3.89401		ENSMUSG00000055546	Timd4	2.14702	-0.362848	2.20341	0.0324087	0.433886	-3.56206
ENSMUSG00000027968	Larp7	0.430825	6.34826	3.13675	0.00291952	0.0372403	-1.97136		ENSMUSG00000085761	4930455G09Rik	2.25909	-0.263991	2.56733	0.0134271	0.184667	-3.0228		ENSMUSG00000029993	Nfu1	0.421453	6.18474	2.13492	0.0379122	0.46563	-4.33274		ENSMUSG00000021218	Gdi2	0.304421	8.70006	2.20165	0.0325404	0.434389	-4.46365
ENSMUSG00000002602	Axl	0.542163	7.11239	3.13641	0.00292233	0.0372483	-2.0398		ENSMUSG00000040163	1700034J05Rik	2.09429	-0.484593	2.56685	0.0134436	0.184667	-2.97062		ENSMUSG00000097380	Gm26816	1.85572	-1.83199	2.13431	0.037964	0.46575	-3.67369		ENSMUSG00000021756	Il6st	0.430537	7.73428	2.2004	0.0326344	0.435194	-4.39922
ENSMUSG00000005161	Prdx2	0.450867	8.04532	3.13569	0.00292827	0.0372681	-2.1193		ENSMUSG00000014599	Csf1	0.528514	6.45094	2.56654	0.013454	0.184667	-3.46632		ENSMUSG00000041936	Agrn	0.492301	7.74214	2.133	0.0380772	0.466802	-4.51269		ENSMUSG00000048721	Fndc9	2.42498	1.67658	2.19985	0.0326762	0.435409	-3.57147
ENSMUSG00000044224	Dnajc21	0.685151	5.34535	3.1348	0.0029356	0.0373334	-1.8547		ENSMUSG00000020903	Stx8	0.633611	4.56196	2.56633	0.0134611	0.184667	-3.13919		ENSMUSG00000058567	Gm2531	1.32901	2.09038	2.13131	0.0382231	0.467785	-3.74914		ENSMUSG00000016756	Cmah	0.877248	3.21452	2.19871	0.0327627	0.436221	-3.69943
ENSMUSG00000017969	Ptgis	1.46396	4.29415	3.13424	0.00294028	0.0373574	-1.6823		ENSMUSG00000027384	Ndufaf5	1.22535	2.72403	2.56582	0.0134787	0.184667	-2.90139		ENSMUSG00000034708	Grn	0.500593	9.11278	2.13085	0.0382629	0.467785	-4.64346		ENSMUSG00000034786	Gpsm3	0.663385	5.05537	2.19702	0.0328904	0.437579	-4.00247
ENSMUSG00000002968	Med25	0.811329	5.49625	3.13232	0.00295619	0.0374275	-1.90098		ENSMUSG00000035325	Sec31a	0.304393	7.66705	2.56581	0.0134789	0.184667	-3.61942		ENSMUSG00000022033	Pbk	0.734027	4.37438	2.13071	0.0382758	0.467785	-3.90765		ENSMUSG00000098082	Gm20574	2.06846	0.369288	2.19437	0.0330919	0.439289	-3.54496
ENSMUSG00000042254	Cilp	0.864965	5.21181	3.13009	0.00297487	0.0375647	-1.93948		ENSMUSG00000003617	Cp	0.514849	9.0796	2.56453	0.0135226	0.185002	-3.7685		ENSMUSG00000047881	Rell1	0.382178	7.15439	2.13049	0.0382948	0.467785	-4.45079		ENSMUSG00000016554	Eif3d	0.401773	6.978	2.19397	0.0331228	0.439297	-4.31189
ENSMUSG00000015023	Ddx19a	0.679524	5.13388	3.12997	0.00297586	0.0375647	-1.82377		ENSMUSG00000025162	Csnk1d	0.398139	6.4054	2.56222	0.0136017	0.185002	-3.44837		ENSMUSG00000037887	Dusp8	1.47158	2.05618	2.12902	0.0384221	0.468191	-3.67286		ENSMUSG00000026499	Acbd3	0.361053	6.85295	2.19347	0.033161	0.439386	-4.3034
ENSMUSG00000020864	Ankrd40	0.529509	5.98223	3.12931	0.00298142	0.0375959	-1.95414		ENSMUSG00000028064	Sema4a	0.519163	5.9587	2.56202	0.0136086	0.185002	-3.40975		ENSMUSG00000030165	Klrd1	1.76441	1.23024	2.12802	0.0385095	0.46839	-3.6507		ENSMUSG00000007888	Crlf1	0.843956	4.674	2.1932	0.0331811	0.439386	-3.9607
ENSMUSG00000021532	Fastkd3	1.21732	3.52266	3.12915	0.00298275	0.0375959	-1.69928		ENSMUSG00000019428	Fkbp8	0.48507	7.10918	2.56198	0.0136099	0.185002	-3.56099		ENSMUSG00000012428	Steap4	1.7644	2.21582	2.12734	0.0385689	0.468598	-3.66517		ENSMUSG00000042607	Asb4	2.45327	-0.15733	2.19135	0.0333234	0.439525	-3.59812
ENSMUSG00000019528	Gyg	1.11682	3.45514	3.12821	0.00299068	0.0376679	-1.69787		ENSMUSG00000079363	Gbp4	1.36258	4.91194	2.56167	0.0136207	0.185002	-3.17594		ENSMUSG00000037242	Clic4	0.442834	7.398	2.12525	0.0387513	0.469105	-4.47038		ENSMUSG00000078812	Eif5a	0.588229	8.7597	2.19055	0.0333849	0.439525	-4.48101
ENSMUSG00000066151	Fkbp15	0.612648	5.79106	3.12659	0.00300438	0.0378125	-1.88085		ENSMUSG00000047710	Champ1	0.598239	4.41518	2.5612	0.0136369	0.185002	-3.12246		ENSMUSG00000013663	Pten	0.430802	5.86745	2.12484	0.0387875	0.469105	-4.30563		ENSMUSG00000015354	Pcolce2	1.10158	4.32708	2.19053	0.033386	0.439525	-3.86745
ENSMUSG00000035164	Zc3h12c	2.00502	1.38481	3.12569	0.003012	0.0378524	-1.87846		ENSMUSG00000085786	Gm15987	1.58444	2.8454	2.56097	0.0136446	0.185002	-2.91491		ENSMUSG00000028251	Tstd3	1.38345	2.27438	2.12483	0.0387888	0.469105	-3.66537		ENSMUSG00000027470	Mylk2	2.51153	0.600143	2.19029	0.0334044	0.439525	-3.55352
ENSMUSG00000032485	Scap	0.531857	6.7122	3.12478	0.0030197	0.0378933	-2.04268		ENSMUSG00000028124	Gclm	0.686281	5.20169	2.55735	0.0137698	0.186314	-3.26542		ENSMUSG00000001281	Itgb7	0.975006	3.22402	2.12307	0.0389431	0.469921	-3.77166		ENSMUSG00000086648	Gm15511	2.12301	0.216012	2.19	0.0334268	0.439525	-3.55987
ENSMUSG00000002985	Apoe	0.676015	11.3853	3.12415	0.00302511	0.0378949	-2.40021		ENSMUSG00000026605	Cenpf	0.471969	6.35852	2.55722	0.0137743	0.186314	-3.5202		ENSMUSG00000023913	Pla2g7	0.615203	6.55532	2.12241	0.0390013	0.469921	-4.38443		ENSMUSG00000042312	S100a13	0.53911	6.23807	2.18971	0.0334492	0.439525	-4.21434
ENSMUSG00000027076	Timm10	1.53277	3.09137	3.1241	0.00302554	0.0378949	-1.70663		ENSMUSG00000025044	Msr1	0.609718	5.72512	2.55652	0.0137986	0.186405	-3.29193		ENSMUSG00000039470	Zdhhc2	0.988628	2.73977	2.12196	0.0390408	0.469921	-3.73791		ENSMUSG00000032469	Dbr1	0.676573	4.4419	2.18907	0.0334985	0.439525	-3.92177
ENSMUSG00000030339	Ltbr	0.666901	5.92933	3.12398	0.00302652	0.0378949	-1.9484		ENSMUSG00000021596	Mctp1	1.09791	2.6446	2.55614	0.0138121	0.186405	-2.93088		ENSMUSG00000037373	Ctbp1	0.324595	7.01336	2.12175	0.0390595	0.469921	-4.45666		ENSMUSG00000025608	Podxl	0.493218	8.10494	2.18847	0.0335452	0.439525	-4.4679
ENSMUSG00000033938	Ndufb7	0.581478	6.53813	3.12057	0.00305571	0.0380248	-2.0169		ENSMUSG00000067377	Tspan6	0.743029	3.90017	2.55609	0.0138138	0.186405	-3.00342		ENSMUSG00000021668	Polk	0.870266	4.10985	2.12158	0.0390747	0.469921	-3.87298		ENSMUSG00000039191	Rbpj	0.368343	6.56644	2.18825	0.0335616	0.439525	-4.2997
ENSMUSG00000037916	Ndufv1	0.582043	6.00156	3.12042	0.003057	0.0380248	-1.99761		ENSMUSG00000021208	Ifi27l2b	2.66851	1.08748	2.55343	0.0139065	0.187358	-3.001		ENSMUSG00000070427	Il18bp	1.31366	3.04729	2.11999	0.0392153	0.469921	-3.70772		ENSMUSG00000020884	Asgr1	2.22218	0.21982	2.18745	0.0336235	0.439525	-3.56348
ENSMUSG00000032324	Tspan3	0.986855	5.19273	3.11857	0.00307297	0.0381944	-1.86978		ENSMUSG00000096870	Gm21816	2.17224	-0.574126	2.55143	0.013977	0.188158	-3.03275		ENSMUSG00000030786	Itgam	0.506753	6.41503	2.1189	0.0393115	0.47041	-4.38564		ENSMUSG00000040713	Creg1	0.528962	7.46187	2.18712	0.0336497	0.439525	-4.38574
ENSMUSG00000007415	Gatad1	0.48235	6.49987	3.1161	0.00309437	0.0383074	-2.03379		ENSMUSG00000058174	Gm5148	1.81162	0.394455	2.54975	0.0140361	0.188805	-3.0123		ENSMUSG00000049686	Orai1	0.446655	6.59181	2.11852	0.0393457	0.47049	-4.40613		ENSMUSG00000063412	Gm10131	2.17701	-1.07977	2.18651	0.0336966	0.439525	-3.61718
ENSMUSG00000025068	Gsto1	0.525788	7.30681	3.11565	0.00309836	0.0383074	-2.12094		ENSMUSG00000084957	Bbip1	0.585484	5.86489	2.54793	0.0141006	0.189373	-3.42287		ENSMUSG00000034987	Hrh2	2.00122	0.176776	2.11689	0.0394901	0.470627	-3.67353		ENSMUSG00000023132	Gzma	2.6727	0.233594	2.18627	0.0337149	0.439525	-3.59117
ENSMUSG00000063316	Rpl27	0.591448	8.79332	3.11272	0.00312398	0.0384418	-2.25357		ENSMUSG00000069744	Psmb3	0.422991	6.63714	2.5464	0.0141549	0.189654	-3.51667		ENSMUSG00000005043	Sgsh	0.803783	3.08743	2.11642	0.0395321	0.470627	-3.89415		ENSMUSG00000060969	Irx1	1.9342	1.92339	2.18621	0.0337196	0.439525	-3.57421
ENSMUSG00000024298	Zfp871	0.730338	6.16252	3.11232	0.00312744	0.0384418	-2.02418		ENSMUSG00000000567	Sox9	0.374116	9.02836	2.54238	0.0142988	0.191228	-3.81034		ENSMUSG00000079588	Tmem182	2.32258	-0.200143	2.11508	0.039652	0.470627	-3.67729		ENSMUSG00000030045	Mrpl19	0.61328	4.84917	2.18426	0.0338715	0.439525	-4.02263
ENSMUSG00000031897	Psmb10	0.912073	6.04261	3.11178	0.00313227	0.0384418	-1.95304		ENSMUSG00000093178	Snord87	1.37782	2.07001	2.54218	0.0143061	0.191228	-2.95682		ENSMUSG00000062352	Itgb1bp1	0.748401	4.55528	2.11473	0.0396831	0.470627	-3.94501		ENSMUSG00000027933	Ints3	0.488623	5.11976	2.18417	0.0338785	0.439525	-4.06785
ENSMUSG00000038745	Nlrp6	2.21174	-0.0883995	3.10859	0.0031604	0.0387166	-2.068		ENSMUSG00000109973	Gm45397	1.56246	1.76856	2.5414	0.0143342	0.191453	-2.9643		ENSMUSG00000020787	P2rx1	2.28982	-0.830212	2.11435	0.0397179	0.470627	-3.70431		ENSMUSG00000046005	D830044D21Rik	2.22037	-0.808247	2.18406	0.0338872	0.439525	-3.57343
ENSMUSG00000032905	Atg12	0.721649	5.49417	3.10782	0.00316727	0.0387729	-1.94683		ENSMUSG00000028249	Sdcbp	0.363264	8.87549	2.54088	0.0143527	0.191549	-3.77092		ENSMUSG00000039693	Msantd3	0.557444	4.96896	2.11388	0.0397594	0.470627	-4.19157		ENSMUSG00000015852	Fcrls	0.802242	4.27327	2.18386	0.0339023	0.439525	-3.86176
ENSMUSG00000026357	Rgs18	2.45584	1.7343	3.1059	0.00318442	0.0389547	-2.0687		ENSMUSG00000007783	Cpt1c	0.891957	3.66476	2.53906	0.0144188	0.192003	-3.02319		ENSMUSG00000020152	Actr2	0.315061	7.50993	2.11262	0.0398725	0.470627	-4.51361		ENSMUSG00000029560	Snx8	0.741328	4.30239	2.18358	0.0339247	0.439525	-3.85499
ENSMUSG00000054181	A930012O16Rik	2.39534	-0.701357	3.10245	0.0032154	0.0392578	-2.36747		ENSMUSG00000105272	Gm43071	1.78488	1.70735	2.53901	0.0144205	0.192003	-2.94616		ENSMUSG00000060216	Arrb2	0.372779	6.92115	2.11247	0.0398866	0.470627	-4.47335		ENSMUSG00000038855	Itpkb	0.458587	6.13769	2.18253	0.0340063	0.439525	-4.26587
ENSMUSG00000035521	Gnptg	2.84983	0.432703	3.10237	0.00321611	0.0392578	-2.15648		ENSMUSG00000021796	Bmpr1a	0.37581	6.04336	2.53782	0.0144635	0.192114	-3.50193		ENSMUSG00000111116	Gm48065	2.09794	-0.572822	2.11217	0.0399131	0.470627	-3.70594		ENSMUSG00000069972	Rps13-ps2	0.676391	4.5758	2.1822	0.034032	0.439525	-3.91528
ENSMUSG00000041577	Prelp	1.12124	5.14953	3.10201	0.00321932	0.0392688	-1.84859		ENSMUSG00000079547	H2-DMb1	0.737305	7.03059	2.53766	0.0144694	0.192114	-3.60647		ENSMUSG00000059791	Nrm	1.02382	3.05819	2.11009	0.0401011	0.47157	-3.77069		ENSMUSG00000097006	9530082P21Rik	2.38032	0.264804	2.18205	0.0340441	0.439525	-3.57418
ENSMUSG00000010045	Tmem115	0.74411	4.27855	3.1007	0.00323121	0.0393856	-1.8095		ENSMUSG00000113965	A730091E23Rik	2.06209	0.656207	2.53753	0.014474	0.192114	-2.99213		ENSMUSG00000043157	Arl11	1.31119	2.04591	2.10952	0.0401524	0.471642	-3.68541		ENSMUSG00000031343	Gabra3	1.42147	2.38955	2.1811	0.0341185	0.439778	-3.61114
ENSMUSG00000064339	mt-Rnr2	1.16089	14.1833	3.09965	0.00324072	0.0394414	-2.64733		ENSMUSG00000009894	Snap47	0.450943	6.17221	2.53688	0.0144977	0.192279	-3.51868		ENSMUSG00000104367	Gm38079	1.93284	-0.0750158	2.1094	0.0401627	0.471642	-3.68583		ENSMUSG00000052384	Nrros	0.748223	5.6399	2.18081	0.0341412	0.439778	-4.19074
ENSMUSG00000021096	Ppm1a	0.509752	7.0247	3.09943	0.00324274	0.0394414	-2.14574		ENSMUSG00000025792	Slc25a10	0.52149	4.93622	2.5361	0.0145263	0.192407	-3.30485		ENSMUSG00000028583	Pdpn	0.581482	6.55632	2.10892	0.0402068	0.471833	-4.35439		ENSMUSG00000042709	Atpaf2	0.79466	3.7449	2.17957	0.0342381	0.440086	-3.75415
ENSMUSG00000016664	Pacsin2	1.41682	3.09782	3.09829	0.00325312	0.0395112	-1.78702		ENSMUSG00000113587	Gm36287	2.46847	-1.24112	2.53568	0.0145413	0.192407	-3.1132		ENSMUSG00000106588	Gm17590	2.6196	-1.10424	2.10739	0.0403455	0.472067	-3.71242		ENSMUSG00000114185	Gm47662	1.77433	1.08951	2.17891	0.0342907	0.440086	-3.56889
ENSMUSG00000025510	Cd151	0.517703	7.26877	3.09738	0.00326145	0.0395558	-2.15536		ENSMUSG00000004610	Etfb	0.418952	6.59955	2.53526	0.0145568	0.192461	-3.54981		ENSMUSG00000030752	Kdm8	1.93276	0.584365	2.10589	0.0404819	0.472067	-3.68012		ENSMUSG00000024841	Eif1ad	0.488658	6.3204	2.17886	0.0342944	0.440086	-4.28671
ENSMUSG00000032557	Uba5	0.563739	5.88783	3.09534	0.00328018	0.0397105	-2.00822		ENSMUSG00000018848	Rars	0.321494	6.78659	2.53393	0.0146054	0.192849	-3.59003		ENSMUSG00000031447	Lamp1	0.679608	6.34839	2.10527	0.0405385	0.472067	-4.32107		ENSMUSG00000029027	Dffb	1.25169	2.31433	2.17736	0.0344124	0.440716	-3.65447
ENSMUSG00000020386	Sar1b	0.741005	5.58661	3.09369	0.00329532	0.039853	-1.94214		ENSMUSG00000085274	BC046401	1.3306	3.06198	2.53384	0.0146088	0.192849	-2.99221		ENSMUSG00000029462	Vps29	0.421402	6.14344	2.10365	0.0406858	0.472205	-4.33317		ENSMUSG00000022181	C6	1.34182	3.51781	2.1769	0.0344486	0.440716	-3.71191
ENSMUSG00000022742	Cpox	0.698712	5.17543	3.09217	0.00330943	0.0399952	-1.87765		ENSMUSG00000038812	Trmt112	1.84296	0.856123	2.53306	0.0146372	0.192926	-3.0102		ENSMUSG00000042410	Agps	0.369575	5.72424	2.10355	0.0406951	0.472205	-4.30609		ENSMUSG00000027544	Nfatc2	0.786694	4.34286	2.1766	0.0344723	0.440716	-3.9512
ENSMUSG00000001138	Cnnm3	0.813718	4.33864	3.09078	0.00332233	0.0401227	-1.82526		ENSMUSG00000039163	Cmc1	0.4419	6.46118	2.53249	0.0146584	0.193056	-3.5622		ENSMUSG00000022389	Tef	0.535961	5.16854	2.10349	0.040701	0.472205	-4.26963		ENSMUSG00000050989	Selenon	0.51749	6.42371	2.17604	0.0345167	0.440716	-4.32008
ENSMUSG00000024120	Lrpprc	0.574278	6.11511	3.08938	0.00333534	0.0401834	-2.07712		ENSMUSG00000021693	Kif2a	0.633236	6.2545	2.5312	0.0147059	0.193153	-3.54364		ENSMUSG00000022034	Esco2	0.769225	3.81841	2.10346	0.0407033	0.472205	-3.90594		ENSMUSG00000024397	Aif1	0.712791	6.53622	2.17595	0.0345243	0.440716	-4.29459
ENSMUSG00000022181	C6	1.69109	3.51781	3.08932	0.00333593	0.0401834	-1.79027		ENSMUSG00000028684	Urod	0.443844	6.15991	2.53017	0.0147439	0.193153	-3.51553		ENSMUSG00000017221	Psmd3	0.473568	6.4783	2.10331	0.0407174	0.472205	-4.43489		ENSMUSG00000041735	Gm13178	2.38756	1.38342	2.17434	0.0346515	0.441429	-3.58607
ENSMUSG00000030688	Stard10	0.642132	7.45618	3.08929	0.00333624	0.0401834	-2.1963		ENSMUSG00000021615	Xrcc4	0.802989	3.3674	2.53014	0.0147449	0.193153	-3.03192		ENSMUSG00000016496	Cd274	0.960532	3.5815	2.10306	0.0407399	0.472205	-3.79912		ENSMUSG00000069874	Irgm2	1.50716	4.00134	2.1743	0.0346552	0.441429	-3.75416
ENSMUSG00000075467	Dnlz	0.786592	4.05719	3.08814	0.00334698	0.0402205	-1.8031		ENSMUSG00000023186	Vwa5a	0.374694	6.54698	2.5301	0.0147464	0.193153	-3.5863		ENSMUSG00000035572	Dcaf10	0.381583	6.34733	2.1026	0.0407822	0.472205	-4.39285		ENSMUSG00000111167	Gm39321	2.10389	-1.44355	2.17283	0.034772	0.442088	-3.61656
ENSMUSG00000003573	Homer3	1.22338	3.70143	3.08395	0.00338641	0.0405682	-1.80371		ENSMUSG00000043122	A530016L24Rik	2.36511	-0.882634	2.52985	0.0147557	0.193153	-3.13444		ENSMUSG00000073902	Gm1966	1.4093	3.06588	2.10131	0.0409012	0.472865	-3.78908		ENSMUSG00000052821	Cysltr1	0.944955	4.24374	2.17097	0.0349205	0.442704	-3.95764
ENSMUSG00000030492	Slc7a9	2.50908	-0.0401426	3.0838	0.00338784	0.0405682	-2.23028		ENSMUSG00000048078	Tenm4	0.819806	3.60827	2.52974	0.0147597	0.193153	-3.03762		ENSMUSG00000045694	Gm4997	1.58959	-0.414518	2.10095	0.0409338	0.472865	-3.70625		ENSMUSG00000037060	Cavin3	0.631548	5.74915	2.17072	0.0349408	0.442704	-4.15376
ENSMUSG00000103013	Gm37503	2.35215	0.296506	3.08315	0.003394	0.040596	-2.23038		ENSMUSG00000019470	Xab2	0.525586	4.47519	2.52925	0.014778	0.193153	-3.16447		ENSMUSG00000037202	Prf1	2.02085	0.270262	2.10053	0.0409725	0.47299	-3.71722		ENSMUSG00000032612	Usp4	0.375367	6.22312	2.16933	0.0350519	0.44292	-4.29277
ENSMUSG00000000826	Dnajc5	0.457052	6.76487	3.08272	0.00339813	0.0406057	-2.14671		ENSMUSG00000028583	Pdpn	0.603869	6.55632	2.52921	0.0147793	0.193153	-3.51301		ENSMUSG00000101389	Ms4a4a	2.16183	-0.262356	2.09954	0.0410638	0.473149	-3.70978		ENSMUSG00000003531	Dgcr6	0.779712	4.60362	2.16792	0.0351651	0.44292	-3.96924
ENSMUSG00000001666	Ddt	1.28884	4.02664	3.07902	0.00343348	0.0409668	-1.83009		ENSMUSG00000018821	Avpi1	0.466808	6.25381	2.52827	0.0148142	0.19346	-3.51365		ENSMUSG00000099757	BE692007	1.15191	2.391	2.09948	0.0410697	0.473149	-3.72266		ENSMUSG00000031536	Polb	0.486554	5.48401	2.16741	0.0352067	0.44292	-4.1647
ENSMUSG00000054034	Tceal5	2.35278	-0.966794	3.07855	0.00343797	0.0409668	-2.36405		ENSMUSG00000037349	Nudt22	0.777456	4.00208	2.52724	0.0148525	0.193615	-3.06228		ENSMUSG00000020437	Myo1g	0.5714	4.23058	2.09818	0.0411898	0.473251	-3.98511		ENSMUSG00000028821	Syf2	0.337915	6.32969	2.1669	0.0352478	0.44292	-4.30399
ENSMUSG00000004814	Ccl24	2.25645	4.67036	3.07754	0.0034477	0.0410253	-1.81331		ENSMUSG00000104903	Gm43707	1.83965	1.07328	2.52673	0.0148715	0.193615	-2.98554		ENSMUSG00000030365	Clec2i	1.57254	1.14221	2.09745	0.0412567	0.473382	-3.69788		ENSMUSG00000038633	Degs1	0.358496	7.71138	2.16606	0.0353154	0.44292	-4.45276
ENSMUSG00000027485	Bpifb1	2.09345	2.1222	3.0771	0.00345196	0.0410472	-1.88021		ENSMUSG00000091345	Col6a5	2.23536	0.232531	2.52427	0.0149633	0.194408	-3.01458		ENSMUSG00000033953	Ppp3r1	0.42278	7.12337	2.09553	0.0414351	0.474328	-4.54217		ENSMUSG00000022074	Tnfrsf10b	0.73905	4.36398	2.1659	0.035328	0.44292	-3.93416
ENSMUSG00000022884	Eif4a2	0.84381	4.626	3.0756	0.00346645	0.0411371	-1.883		ENSMUSG00000026925	Inpp5e	2.44045	0.493374	2.52387	0.0149782	0.194408	-3.05162		ENSMUSG00000002020	Ltbp2	0.670899	6.20328	2.09536	0.0414508	0.474328	-4.41785		ENSMUSG00000026833	Olfm1	0.533833	6.02233	2.16515	0.0353888	0.44292	-4.26998
ENSMUSG00000024908	Ppp6r3	0.635379	5.89712	3.07464	0.00347569	0.0412142	-2.09484		ENSMUSG00000000440	Pparg	2.1047	1.52728	2.5226	0.0150258	0.194589	-3.00574		ENSMUSG00000030707	Coro1a	0.781525	4.35345	2.09176	0.0417867	0.477342	-3.97166		ENSMUSG00000011832	Evi5l	1.14207	2.59033	2.16486	0.0354126	0.44292	-3.68156
ENSMUSG00000043336	Filip1l	1.08587	5.70046	3.07346	0.00348721	0.041322	-2.0614		ENSMUSG00000032604	Qars	0.501883	6.43704	2.52229	0.0150376	0.194589	-3.58375		ENSMUSG00000022136	Dnajc3	0.337017	7.24447	2.09129	0.0418304	0.477342	-4.5124		ENSMUSG00000030057	Cnbp	0.335242	7.65888	2.16466	0.0354285	0.44292	-4.4603
ENSMUSG00000004789	Dlst	0.433064	6.31626	3.06931	0.0035278	0.0416869	-2.14208		ENSMUSG00000040390	Map3k10	1.12237	2.80587	2.52228	0.0150379	0.194589	-2.98741		ENSMUSG00000079084	Ccdc82	0.639614	4.86167	2.0903	0.0419241	0.477342	-4.20743		ENSMUSG00000031382	Asb11	2.1054	0.590849	2.16212	0.0356347	0.444545	-3.59649
ENSMUSG00000039307	Hexdc	2.06626	1.13171	3.0682	0.00353876	0.0417294	-2.10033		ENSMUSG00000015501	Hivep2	0.385363	6.05139	2.52077	0.0150948	0.194935	-3.51591		ENSMUSG00000017210	Med24	0.498182	4.45825	2.08932	0.0420163	0.477342	-4.12822		ENSMUSG00000020038	Cry1	0.57975	4.29285	2.15742	0.03602	0.447609	-3.94441
ENSMUSG00000008393	Carhsp1	0.634369	5.42297	3.06682	0.00355239	0.0418321	-2.00993		ENSMUSG00000050395	Tnfsf15	2.27914	-0.963625	2.52061	0.015101	0.194935	-3.15665		ENSMUSG00000110605	Gm32856	1.6257	1.50049	2.08836	0.042106	0.477342	-3.70944		ENSMUSG00000019066	Rab3d	0.575667	5.23728	2.1572	0.0360381	0.447609	-4.12218
ENSMUSG00000005142	Man2b1	0.813966	5.82274	3.06646	0.00355605	0.0418463	-2.11631		ENSMUSG00000109408	A930037H05Rik	1.47153	2.50754	2.52044	0.0151075	0.194935	-2.9799		ENSMUSG00000037580	Gch1	0.711632	4.84361	2.08815	0.0421258	0.477342	-4.12591		ENSMUSG00000070501	Ifi214	2.50177	-1.30406	2.15597	0.0361389	0.448485	-3.65818
ENSMUSG00000002345	Borcs8	0.957038	3.37607	3.06564	0.00356412	0.0418661	-1.84046		ENSMUSG00000078566	Bnip3	2.26903	0.832603	2.52025	0.0151146	0.194935	-3.04309		ENSMUSG00000004394	Tmed4	0.57889	5.24121	2.08767	0.0421715	0.47742	-4.18386		ENSMUSG00000028788	Ptp4a2	0.278845	9.11618	2.15139	0.0365185	0.451377	-4.61233
ENSMUSG00000052748	Swt1	0.765911	5.43339	3.06554	0.00356512	0.0418661	-2.02841		ENSMUSG00000022401	Xpnpep3	0.780619	3.7323	2.52006	0.0151219	0.194935	-3.05164		ENSMUSG00000048047	Zbtb33	2.25349	-0.178871	2.08709	0.042226	0.47742	-3.72536		ENSMUSG00000024486	Hbegf	0.529821	7.21809	2.15107	0.036545	0.451377	-4.46192
ENSMUSG00000016252	Atp5e	0.494105	8.82067	3.06376	0.00358288	0.0419735	-2.37751		ENSMUSG00000039997	Ifi203	0.937517	5.83883	2.51711	0.0152338	0.19608	-3.39085		ENSMUSG00000059482	2610301B20Rik	1.23755	2.8408	2.08537	0.0423888	0.477739	-3.80262		ENSMUSG00000044475	Ascc1	0.639676	4.60319	2.15096	0.0365542	0.451377	-4.02145
ENSMUSG00000104406	Gm38014	2.4526	-0.274696	3.06375	0.00358298	0.0419735	-2.42578		ENSMUSG00000021218	Gdi2	0.287267	8.70006	2.51604	0.0152744	0.196454	-3.80649		ENSMUSG00000087175	Gm15133	2.29383	-0.576643	2.08455	0.0424672	0.477739	-3.74589		ENSMUSG00000027612	Mmp24	2.19884	-0.358498	2.14897	0.03672	0.451696	-3.6267
ENSMUSG00000006418	Rnf114	0.768875	5.40389	3.0616	0.00360452	0.0420981	-2.01969		ENSMUSG00000034024	Cct2	0.472066	7.35368	2.5124	0.0154138	0.197963	-3.6985		ENSMUSG00000049878	Rlf	0.377229	6.39287	2.08421	0.0424988	0.477739	-4.46877		ENSMUSG00000044337	Ackr3	0.498883	5.38584	2.14818	0.0367864	0.451696	-4.17739
ENSMUSG00000026202	Tuba4a	0.615957	6.62514	3.06144	0.0036061	0.0420981	-2.1763		ENSMUSG00000079179	Rab10os	1.08402	2.97107	2.51116	0.0154616	0.198039	-3.00196		ENSMUSG00000067599	Klra7	1.89661	-0.57486	2.08224	0.0426869	0.477739	-3.726		ENSMUSG00000003484	Cyp4f18	0.940632	5.13064	2.14812	0.0367911	0.451696	-4.12896
ENSMUSG00000037855	Zfp365	2.12075	2.1745	3.06134	0.00360714	0.0420981	-1.89122		ENSMUSG00000062488	Ifit3b	2.33246	1.8498	2.51076	0.0154773	0.198039	-3.06133		ENSMUSG00000028690	Mmachc	1.70665	0.966382	2.08214	0.0426961	0.477739	-3.71583		ENSMUSG00000020913	Krt24	2.36029	0.109098	2.14784	0.0368146	0.451696	-3.62831
ENSMUSG00000026421	Csrp1	0.733688	4.8199	3.05765	0.00364444	0.0424171	-1.97785		ENSMUSG00000031532	Saraf	0.394403	7.06796	2.51071	0.015479	0.198039	-3.64437		ENSMUSG00000022698	Naa50	0.332839	6.6669	2.0818	0.0427291	0.477739	-4.4807		ENSMUSG00000040430	Pitpnc1	0.378663	6.56978	2.1472	0.0368685	0.451696	-4.36372
ENSMUSG00000051154	Commd3	0.459803	6.4398	3.0573	0.00364797	0.0424291	-2.18779		ENSMUSG00000028964	Park7	0.367436	7.5203	2.50815	0.0155783	0.19901	-3.73684		ENSMUSG00000071713	Csf2rb	0.624635	5.62399	2.08167	0.0427412	0.477739	-4.25556		ENSMUSG00000035439	Haus8	0.615276	5.17531	2.14717	0.036871	0.451696	-4.14675
ENSMUSG00000068706	Gm10250	1.62485	2.05076	3.05646	0.00365646	0.0424699	-1.96457		ENSMUSG00000035448	Ccr3	1.59136	0.773648	2.50676	0.0156322	0.199399	-3.01717		ENSMUSG00000056025	Clca3a1	1.82436	0.630544	2.08119	0.0427869	0.477739	-3.71673		ENSMUSG00000020570	Sypl	0.347674	7.01769	2.14686	0.0368968	0.451696	-4.42479
ENSMUSG00000038280	Ostm1	0.906567	3.87657	3.05579	0.00366327	0.0425051	-1.86365		ENSMUSG00000071356	Reg3b	2.02848	1.39299	2.50537	0.0156865	0.199756	-3.03976		ENSMUSG00000108211	Gm44130	2.2073	-1.40171	2.08056	0.0428471	0.477739	-3.76516		ENSMUSG00000021583	Erap1	0.750449	5.00269	2.14685	0.036898	0.451696	-4.09982
ENSMUSG00000002477	Snrpd1	0.536588	6.73357	3.05568	0.00366449	0.0425051	-2.20946		ENSMUSG00000029780	Nt5c3	0.435458	6.34494	2.50498	0.0157017	0.199756	-3.56814		ENSMUSG00000104835	Gm5547	2.18936	-0.318671	2.08001	0.0428999	0.477739	-3.73353		ENSMUSG00000061315	Naca	0.429744	6.86937	2.14307	0.0372166	0.454288	-4.39107
ENSMUSG00000027531	Impa1	0.526522	5.99917	3.05494	0.00367203	0.0425635	-2.13359		ENSMUSG00000029811	Aoc1	2.20753	0.139657	2.50485	0.0157072	0.199756	-3.04525		ENSMUSG00000046480	Scn4b	2.14463	0.0344276	2.07863	0.0430326	0.477834	-3.7221		ENSMUSG00000034361	Cpne2	0.53742	5.25123	2.14259	0.0372572	0.454457	-4.15012
ENSMUSG00000026950	Neb	1.87893	5.16785	3.05463	0.00367514	0.0425706	-2.00549		ENSMUSG00000041577	Prelp	0.896053	5.14953	2.50342	0.015763	0.200028	-3.30361		ENSMUSG00000108854	D830036C21Rik	2.1988	-0.641055	2.07807	0.0430863	0.477834	-3.72899		ENSMUSG00000015224	Cyp2j9	2.20873	-1.44092	2.14182	0.0373221	0.454546	-3.6823
ENSMUSG00000040774	Cept1	1.85205	3.8855	3.05423	0.00367929	0.0425709	-1.86702		ENSMUSG00000031596	Slc7a2	0.602791	6.25624	2.50326	0.0157694	0.200028	-3.56503		ENSMUSG00000040253	Gbp7	0.78416	6.09929	2.07782	0.0431097	0.477834	-4.3173		ENSMUSG00000038670	Mybpc2	1.70239	2.83966	2.14133	0.0373638	0.454546	-3.74745
ENSMUSG00000097258	Gm26767	2.38258	0.557483	3.0539	0.00368267	0.0425709	-2.10193		ENSMUSG00000032091	Tmprss4	0.556776	4.92913	2.50284	0.0157857	0.200028	-3.33528		ENSMUSG00000075014	Gm10800	0.912615	6.40209	2.07699	0.0431906	0.477834	-4.50455		ENSMUSG00000082361	Btc	1.0416	3.90329	2.14066	0.0374211	0.454546	-3.874
ENSMUSG00000028692	Akr1a1	0.355107	9.35373	3.05318	0.00369	0.0426267	-2.43958		ENSMUSG00000064326	Siva1	1.02996	4.33872	2.50196	0.0158203	0.200028	-3.15036		ENSMUSG00000027109	Sp3	0.388846	5.81955	2.07551	0.0433326	0.478031	-4.36651		ENSMUSG00000118330	AC132148.1	1.89278	-0.00703811	2.1406	0.0374264	0.454546	-3.63464
ENSMUSG00000105509	C130013H08Rik	2.59418	0.299296	3.05229	0.00369918	0.0427036	-2.28074		ENSMUSG00000023341	Mx2	2.03816	2.30597	2.50011	0.0158934	0.200625	-3.0234		ENSMUSG00000032667	Pon2	0.324579	7.13333	2.07543	0.0433403	0.478031	-4.54915		ENSMUSG00000020475	Pgam2	2.07146	2.19053	2.14051	0.0374341	0.454546	-3.67349
ENSMUSG00000043991	Pura	0.386307	8.83944	3.05178	0.00370445	0.0427355	-2.41759		ENSMUSG00000007837	Prrg2	0.513238	6.10157	2.4993	0.0159257	0.200883	-3.56356		ENSMUSG00000028116	Myoz2	2.21779	-1.08925	2.07471	0.0434102	0.478031	-3.74915		ENSMUSG00000108704	Gm44636	2.17452	-0.375981	2.13988	0.0374874	0.454546	-3.63906
ENSMUSG00000031097	Tnni2	1.66163	5.9712	3.05137	0.0037087	0.0427556	-2.12207		ENSMUSG00000005803	Sqor	0.502413	4.9383	2.49742	0.0160002	0.201524	-3.37978		ENSMUSG00000050921	P2ry10	0.867478	3.98883	2.07362	0.0435161	0.478031	-4.0573		ENSMUSG00000024613	Tcof1	0.491857	6.85635	2.13894	0.0375674	0.454546	-4.42334
ENSMUSG00000042506	Usp22	0.368109	7.40562	3.05093	0.00371319	0.0427784	-2.29207		ENSMUSG00000104107	Gm37879	2.26726	-0.631067	2.49514	0.0160912	0.20252	-3.13811		ENSMUSG00000026814	Eng	0.687614	3.87811	2.07202	0.0436713	0.479117	-3.97684		ENSMUSG00000038418	Egr1	0.526315	6.52732	2.13888	0.0375723	0.454546	-4.43771
ENSMUSG00000030148	Clec4a2	0.929151	4.91779	3.05032	0.00371952	0.0427993	-1.97177		ENSMUSG00000037820	Tgm2	0.739922	6.72673	2.49454	0.0161152	0.202673	-3.65014		ENSMUSG00000104402	Gm38012	2.26407	-0.938281	2.07146	0.0437262	0.479411	-3.74289		ENSMUSG00000029287	Tgfbr3	0.996699	4.58771	2.13853	0.0376022	0.454546	-3.98859
ENSMUSG00000017615	Tnfaip1	0.412637	6.99395	3.04893	0.00373388	0.0429005	-2.26827		ENSMUSG00000083011	Gm12816	2.37533	-0.521822	2.49412	0.0161323	0.202737	-3.16875		ENSMUSG00000113432	8430406P12Rik	2.2249	-1.33955	2.07039	0.0438307	0.479913	-3.75705		ENSMUSG00000032184	Lysmd2	0.708653	3.9231	2.13821	0.0376303	0.454546	-3.93689
ENSMUSG00000043284	Tmem11	0.965661	4.27069	3.04615	0.00376288	0.0432046	-1.92236		ENSMUSG00000024730	Ms4a8a	1.08341	2.96024	2.4938	0.0161449	0.202746	-3.03856		ENSMUSG00000044734	Serpinb1a	0.836803	4.77816	2.07012	0.0438567	0.479913	-4.11308		ENSMUSG00000004661	Arid3b	0.676821	3.85982	2.13741	0.0376984	0.454546	-3.91746
ENSMUSG00000064284	Cdpf1	1.75006	1.87694	3.0457	0.00376764	0.04323	-1.9854		ENSMUSG00000027832	Ptx3	1.37333	4.01525	2.49342	0.0161603	0.20279	-3.10828		ENSMUSG00000030789	Itgax	0.566415	5.71727	2.06867	0.043999	0.480235	-4.38216		ENSMUSG00000060791	Gmfg	0.957023	3.59222	2.1364	0.0377847	0.454546	-3.8131
ENSMUSG00000045827	Serpinb9	0.871436	6.14124	3.04462	0.00377888	0.0433298	-2.16918		ENSMUSG00000031432	Prps1	0.464114	5.67519	2.4926	0.0161931	0.203052	-3.50506		ENSMUSG00000021981	Cab39l	0.630897	4.43652	2.06616	0.0442449	0.480686	-4.08503		ENSMUSG00000022110	Sucla2	0.452239	6.11074	2.13589	0.0378287	0.454585	-4.34194
ENSMUSG00000026385	Dbi	0.588296	8.16439	3.04367	0.0037889	0.0434154	-2.38806		ENSMUSG00000058833	Rex1bd	0.652819	5.79581	2.49075	0.0162676	0.203686	-3.51088		ENSMUSG00000029708	Gcc1	0.51874	5.05203	2.06595	0.0442657	0.480686	-4.21289		ENSMUSG00000032199	Polr2m	0.424349	6.35965	2.13528	0.0378811	0.454864	-4.34131
ENSMUSG00000013465	Nelfb	0.649358	5.10899	3.04184	0.00380818	0.0435642	-2.03318		ENSMUSG00000026202	Tuba4a	0.482905	6.62514	2.48952	0.0163174	0.204055	-3.64556		ENSMUSG00000020363	Gfpt2	1.67316	2.71717	2.0659	0.0442709	0.480686	-3.85377		ENSMUSG00000026360	Rgs2	0.377552	6.86601	2.13371	0.0380164	0.455554	-4.43316
ENSMUSG00000001323	Srr	1.58798	1.90383	3.04171	0.00380956	0.0435642	-2.01579		ENSMUSG00000061904	Slc25a3	0.369207	8.30011	2.48885	0.0163446	0.204144	-3.82564		ENSMUSG00000029468	P2rx7	1.16438	2.58433	2.06564	0.044296	0.480686	-3.80097		ENSMUSG00000031429	Psmd10	0.508074	5.16681	2.1318	0.0381811	0.456571	-4.13653
ENSMUSG00000031021	Tmem9b	0.960291	4.58392	3.03851	0.00384357	0.043765	-1.94386		ENSMUSG00000065610	Mir29a	1.83239	0.0555498	2.48808	0.0163758	0.204289	-3.05283		ENSMUSG00000079298	Klrb1b	1.31358	1.88265	2.06551	0.0443096	0.480686	-3.79003		ENSMUSG00000111857	1190001M18Rik	1.3081	1.72861	2.13179	0.0381817	0.456571	-3.6686
ENSMUSG00000020709	Adap2	2.54173	1.44705	3.03837	0.00384513	0.043765	-2.14317		ENSMUSG00000017548	Suz12	0.521867	5.68574	2.48697	0.0164212	0.204555	-3.53086		ENSMUSG00000030104	Edem1	0.418547	6.43137	2.06477	0.0443819	0.480686	-4.4902		ENSMUSG00000056698	Elmod3	0.601174	4.20702	2.12994	0.0383423	0.457527	-4.04025
ENSMUSG00000015214	Mtmr1	1.27571	3.23095	3.0366	0.00386401	0.0438619	-1.91633		ENSMUSG00000073436	Eme2	1.62002	0.355573	2.48635	0.0164463	0.204702	-3.0755		ENSMUSG00000070780	Rbm47	0.328677	7.47894	2.06451	0.0444075	0.480686	-4.62011		ENSMUSG00000020349	Ppp2ca	0.270567	8.04191	2.12957	0.0383741	0.457585	-4.55149
ENSMUSG00000053916	Nanp	1.92218	1.33599	3.03616	0.00386878	0.0438619	-2.10936		ENSMUSG00000042712	Tceal9	0.325774	8.65968	2.48585	0.0164667	0.204702	-3.888		ENSMUSG00000016524	Il19	2.15561	-0.308283	2.06402	0.0444559	0.480903	-3.75264		ENSMUSG00000020803	Txndc17	0.48834	6.64314	2.12885	0.0384371	0.458015	-4.38045
ENSMUSG00000024975	Pdcd4	0.712423	5.92631	3.03605	0.00386996	0.0438619	-2.21796		ENSMUSG00000025804	Ccr1	0.585162	5.05704	2.4858	0.016469	0.204702	-3.38601		ENSMUSG00000015355	Cd48	1.40708	2.09549	2.06297	0.0445597	0.481319	-3.77731		ENSMUSG00000033880	Lgals3bp	0.699416	7.49195	2.12787	0.0385228	0.458715	-4.46957
ENSMUSG00000025592	Dach2	2.74831	-1.11445	3.03588	0.00387169	0.0438619	-2.44562		ENSMUSG00000028238	Atp6v0d2	0.914547	3.73737	2.48482	0.0165089	0.204898	-3.17208		ENSMUSG00000047878	A4galt	1.33431	1.34081	2.06277	0.0445803	0.481319	-3.75945		ENSMUSG00000047824	Pygo2	0.601582	7.074	2.12637	0.0386531	0.459921	-4.48684
ENSMUSG00000072115	Ang	1.02339	3.56355	3.03386	0.00389354	0.0439397	-1.91277		ENSMUSG00000078598	Skint5	2.52551	-0.848129	2.48408	0.0165393	0.204944	-3.19426		ENSMUSG00000112358	Gm33869	2.16426	0.427058	2.06249	0.0446074	0.481319	-3.74474		ENSMUSG00000029649	Pomp	0.367353	8.40799	2.12551	0.0387288	0.460201	-4.59157
ENSMUSG00000097145	9230114K14Rik	0.954319	3.19866	3.03375	0.00389465	0.0439397	-1.91451		ENSMUSG00000035310	Lin54	0.893472	3.76352	2.48383	0.0165497	0.204944	-3.13932		ENSMUSG00000078908	Mon1b	1.80511	1.94079	2.06009	0.0448465	0.48223	-3.75934		ENSMUSG00000029310	Nudt9	0.916947	4.27193	2.12184	0.0390515	0.461461	-3.97538
ENSMUSG00000021242	Npc2	0.461427	8.8212	3.03218	0.0039117	0.0439941	-2.44074		ENSMUSG00000036560	Lgi4	1.92164	0.531621	2.48356	0.0165607	0.204944	-3.07273		ENSMUSG00000076928	Trac	1.28153	3.65762	2.05918	0.0449363	0.48223	-3.873		ENSMUSG00000024076	Vit	2.17442	0.0857058	2.12136	0.0390938	0.461461	-3.65773
ENSMUSG00000027447	Cst3	0.492603	9.81168	3.03082	0.00392649	0.0440721	-2.53176		ENSMUSG00000059534	Uqcr10	0.408509	6.88825	2.48324	0.0165739	0.204958	-3.67812		ENSMUSG00000114409	Gm9042	2.03563	-0.400835	2.05863	0.0449918	0.48223	-3.77247		ENSMUSG00000015702	Anxa9	1.28224	2.88938	2.12102	0.039124	0.461461	-3.75098
ENSMUSG00000056666	Retsat	1.08229	3.48553	3.02928	0.00394326	0.044231	-1.9322		ENSMUSG00000040365	Trim41	0.772368	4.30276	2.48274	0.0165942	0.204972	-3.22128		ENSMUSG00000070501	Ifi214	2.32153	-1.30406	2.05782	0.0450731	0.48223	-3.7952		ENSMUSG00000079363	Gbp4	1.28587	4.91194	2.11972	0.0392387	0.461461	-4.11507
ENSMUSG00000049521	Cdc42ep1	1.52439	2.91571	3.02894	0.00394694	0.0442432	-1.92635		ENSMUSG00000030137	Tuba8	2.19052	-0.271756	2.48246	0.0166058	0.204972	-3.17449		ENSMUSG00000041801	Phlda3	0.440316	5.67951	2.05754	0.0451007	0.48223	-4.27827		ENSMUSG00000032193	Ldlr	0.544725	6.94826	2.11921	0.0392839	0.461461	-4.4796
ENSMUSG00000045251	Zfp688	2.04505	1.55791	3.02832	0.0039537	0.0442897	-2.09687		ENSMUSG00000057551	Zfp317	0.97952	3.88761	2.48233	0.0166112	0.204972	-3.13736		ENSMUSG00000018169	Mfng	1.13717	2.25469	2.05722	0.0451322	0.48223	-3.78694		ENSMUSG00000033352	Map2k4	0.385223	6.28287	2.11879	0.0393214	0.461461	-4.39301
ENSMUSG00000056328	Myh1	2.38089	1.64684	3.02674	0.00397106	0.0443966	-1.97764		ENSMUSG00000064057	Scgb3a1	0.875711	4.2874	2.47982	0.0167147	0.205786	-3.36798		ENSMUSG00000033124	Atg9a	2.22976	0.09235	2.057	0.0451552	0.48223	-3.76311		ENSMUSG00000014361	Mertk	0.503348	5.54953	2.11844	0.039353	0.461461	-4.25871
ENSMUSG00000110834	Gm39469	2.67358	-1.1754	3.02544	0.00398542	0.0445279	-2.44269		ENSMUSG00000023967	Mrps18a	0.5271	4.76105	2.47949	0.0167287	0.205786	-3.35309		ENSMUSG00000037214	Thap1	1.00475	3.76031	2.05673	0.0451819	0.48223	-3.88583		ENSMUSG00000034422	Parp14	0.759905	6.03102	2.11834	0.0393614	0.461461	-4.3247
ENSMUSG00000030884	Uqcrc2	2.32315	0.618461	3.02303	0.00401211	0.0447673	-2.20673		ENSMUSG00000068245	Phf11d	1.74566	2.80348	2.47914	0.016743	0.205786	-3.05759		ENSMUSG00000035686	Thrsp	2.6719	0.646306	2.05656	0.0451993	0.48223	-3.75309		ENSMUSG00000030110	Ret	2.11452	0.739769	2.11704	0.0394773	0.46168	-3.66432
ENSMUSG00000033585	Ndn	1.42486	3.05553	3.02205	0.00402303	0.0448303	-1.96623		ENSMUSG00000085229	Gm11672	1.56834	1.17456	2.47909	0.016745	0.205786	-3.07072		ENSMUSG00000042111	Ccdc115	0.654965	5.27685	2.05644	0.0452106	0.48223	-4.2898		ENSMUSG00000028019	Pdgfc	0.534726	5.37965	2.11505	0.0396552	0.462453	-4.23033
ENSMUSG00000019822	Smpd2	1.0874	3.63048	3.02123	0.00403211	0.0449021	-1.94688		ENSMUSG00000004771	Rab11a	0.368804	7.54533	2.47869	0.0167618	0.205786	-3.78615		ENSMUSG00000075596	NA	1.39165	1.76466	2.05638	0.0452171	0.48223	-3.76204		ENSMUSG00000027580	Helz2	0.775209	4.81108	2.1146	0.0396949	0.462453	-4.15872
ENSMUSG00000081344	Gm14303	0.925301	4.02188	3.02006	0.00404521	0.0450051	-1.95557		ENSMUSG00000069792	Wfdc17	1.09969	5.75762	2.47826	0.0167798	0.205858	-3.42143		ENSMUSG00000030579	Tyrobp	0.807008	6.38214	2.05616	0.0452388	0.48223	-4.42632		ENSMUSG00000028247	Coq3	1.30739	2.28465	2.11368	0.0397773	0.462453	-3.69902
ENSMUSG00000059108	Ifitm6	2.06483	2.44388	3.01993	0.00404665	0.0450051	-2.12614		ENSMUSG00000000420	Galnt1	0.293584	7.39661	2.47727	0.0168207	0.206132	-3.78502		ENSMUSG00000083396	Gm15542	2.09951	-0.593051	2.05609	0.0452458	0.48223	-3.7551		ENSMUSG00000031289	Il13ra2	2.24676	-0.26986	2.11355	0.0397894	0.462453	-3.68803
ENSMUSG00000058761	Rnf169	0.476238	5.92818	3.01914	0.00405549	0.0450404	-2.23837		ENSMUSG00000045180	Shroom2	1.4767	2.46047	2.47687	0.0168374	0.206132	-3.06171		ENSMUSG00000030546	Plin1	2.38988	0.989189	2.05591	0.0452636	0.48223	-3.76677		ENSMUSG00000042104	Uggt2	1.65932	1.19557	2.11347	0.0397962	0.462453	-3.67181
ENSMUSG00000047649	Cd3eap	0.73008	4.4339	3.01652	0.00408506	0.0451032	-2.03435		ENSMUSG00000094815	Gm22615	2.18921	-0.916474	2.47685	0.0168385	0.206132	-3.17852		ENSMUSG00000061353	Cxcl12	0.667581	6.34368	2.05575	0.04528	0.48223	-4.47913		ENSMUSG00000024953	Prdx5	0.483372	7.66421	2.1132	0.039821	0.462453	-4.52387
ENSMUSG00000068606	Gm4841	2.23024	3.19547	3.01649	0.00408538	0.0451032	-2.06102		ENSMUSG00000033488	Cryzl2	0.971231	3.29851	2.47622	0.0168648	0.206231	-3.09686		ENSMUSG00000058818	Pirb	0.71174	4.8275	2.05528	0.045327	0.48223	-4.2197		ENSMUSG00000036249	Rbm43	1.069	3.06277	2.11293	0.0398453	0.462453	-3.79891
ENSMUSG00000062867	Impdh2	0.980222	4.07112	3.01632	0.00408728	0.0451032	-2.01008		ENSMUSG00000059108	Ifitm6	1.69588	2.44388	2.47607	0.0168708	0.206231	-3.07299		ENSMUSG00000026112	Coa5	0.374729	6.22242	2.05512	0.0453437	0.48223	-4.43785		ENSMUSG00000025467	Prap1	1.84355	2.91024	2.1128	0.0398565	0.462453	-3.81085
ENSMUSG00000043716	Rpl7	0.378213	9.23128	3.0138	0.00411585	0.0453009	-2.53989		ENSMUSG00000034189	Hsdl1	1.17019	2.99994	2.47444	0.0169389	0.206429	-3.07859		ENSMUSG00000034075	Zdhhc5	0.752035	5.16935	2.0517	0.0456886	0.483368	-4.28942		ENSMUSG00000052305	Hbb-bs	1.21595	6.34328	2.11185	0.039942	0.462861	-4.34213
ENSMUSG00000037095	Lrg1	0.525269	7.33797	3.01257	0.0041299	0.0453969	-2.38616		ENSMUSG00000019832	Rab32	0.480952	5.42173	2.47424	0.0169474	0.206429	-3.45125		ENSMUSG00000031577	Tti2	1.48729	1.30898	2.05161	0.0456973	0.483368	-3.75965		ENSMUSG00000021070	Bdkrb2	1.85685	0.54183	2.11077	0.0400389	0.462861	-3.67356
ENSMUSG00000024165	Jpt2	0.888143	4.50204	3.01166	0.00414019	0.0454233	-2.00846		ENSMUSG00000010045	Tmem115	0.585065	4.27855	2.47394	0.01696	0.206429	-3.30032		ENSMUSG00000019797	1700021F05Rik	0.693489	4.1789	2.05139	0.0457202	0.483368	-4.03357		ENSMUSG00000015176	Nolc1	0.492866	5.69311	2.10954	0.04015	0.462861	-4.30475
ENSMUSG00000020780	Srp68	0.571798	5.70427	3.01147	0.0041424	0.0454233	-2.18841		ENSMUSG00000003746	Man1a	0.570506	5.47811	2.47341	0.0169822	0.206429	-3.47142		ENSMUSG00000061244	Exoc5	0.313203	6.57066	2.05024	0.0458367	0.483368	-4.51283		ENSMUSG00000072589	Gm10371	1.4406	2.0514	2.10939	0.0401637	0.462861	-3.73423
ENSMUSG00000029413	Naaa	0.754671	5.35446	3.01142	0.00414298	0.0454233	-2.13208		ENSMUSG00000104654	Gm43814	2.35575	-0.958644	2.47337	0.0169841	0.206429	-3.18893		ENSMUSG00000026104	Stat1	0.78514	7.38259	2.04956	0.0459052	0.483368	-4.57454		ENSMUSG00000021356	Irf4	1.35448	2.94367	2.10939	0.0401639	0.462861	-3.7872
ENSMUSG00000031731	Ap1g1	0.583389	6.34329	3.00934	0.00416684	0.0456023	-2.30149		ENSMUSG00000073002	Vamp5	0.539758	4.95854	2.47266	0.0170137	0.206641	-3.44442		ENSMUSG00000029075	Tnfrsf4	0.671729	4.29803	2.04675	0.0461915	0.485532	-4.09346		ENSMUSG00000038239	Hrc	1.65569	2.75172	2.10895	0.0402038	0.462861	-3.76103
ENSMUSG00000059791	Nrm	1.2896	3.05819	3.0093	0.00416734	0.0456023	-1.97523		ENSMUSG00000030826	Bcat2	0.587128	3.71824	2.4715	0.0170626	0.206793	-3.17997		ENSMUSG00000019055	Plod1	0.548831	5.19379	2.04622	0.0462456	0.48575	-4.30177		ENSMUSG00000031021	Tmem9b	0.767638	4.58392	2.1081	0.0402805	0.46343	-4.01065
ENSMUSG00000000538	Tom1l2	0.999597	4.19478	3.00849	0.00417667	0.0456639	-1.97945		ENSMUSG00000015340	Cybb	0.429005	8.02047	2.47029	0.0171136	0.206996	-3.83726		ENSMUSG00000021645	Smn1	0.315635	6.18613	2.04513	0.0463576	0.486326	-4.4963		ENSMUSG00000031556	Tm2d2	0.444879	5.87418	2.10733	0.040351	0.463927	-4.33009
ENSMUSG00000061032	Rrp1	0.616368	6.09053	3.00826	0.00417936	0.0456639	-2.2832		ENSMUSG00000057982	Zfp809	0.412347	5.96643	2.46855	0.0171874	0.20761	-3.64569		ENSMUSG00000021196	Pfkp	0.478555	6.03198	2.04264	0.0466139	0.488504	-4.4132		ENSMUSG00000039252	Lgi2	0.665492	5.09262	2.10479	0.0405821	0.465631	-4.21842
ENSMUSG00000030879	Mrpl17	0.447673	6.72266	3.00811	0.00418102	0.0456639	-2.32455		ENSMUSG00000021556	Golm1	0.814597	5.00862	2.46847	0.0171911	0.20761	-3.4339		ENSMUSG00000016756	Cmah	0.817391	3.21452	2.04136	0.0467452	0.488504	-3.9407		ENSMUSG00000030536	Iqgap1	0.249729	9.52267	2.10422	0.040634	0.465631	-4.7336
ENSMUSG00000045438	Cox19	0.607583	5.09274	3.00784	0.00418417	0.0456689	-2.10711		ENSMUSG00000026878	Rab14	0.28298	9.10154	2.46691	0.0172575	0.207963	-3.96935		ENSMUSG00000011114	Tbrg1	0.424888	5.02503	2.04136	0.0467455	0.488504	-4.30265		ENSMUSG00000001924	Uba1	0.294171	9.12827	2.1042	0.040636	0.465631	-4.70731
ENSMUSG00000069170	Adgrv1	2.25623	-0.489308	3.00608	0.00420454	0.0458324	-2.37422		ENSMUSG00000078695	Cisd3	1.49253	2.95705	2.46658	0.0172715	0.207963	-3.08928		ENSMUSG00000028931	Kcnab2	0.864843	3.61808	2.04126	0.0467558	0.488504	-3.98027		ENSMUSG00000016510	Mtif3	0.957243	3.29573	2.10338	0.0407111	0.465972	-3.83457
ENSMUSG00000035004	Igsf6	1.11929	4.04253	3.00578	0.00420799	0.0458407	-1.98146		ENSMUSG00000005779	Psmb4	0.34127	8.01812	2.46652	0.0172739	0.207963	-3.86017		ENSMUSG00000048865	Arhgap30	0.58258	4.69326	2.04111	0.0467709	0.488504	-4.22941		ENSMUSG00000029536	Gatc	0.779962	3.92632	2.10317	0.0407304	0.465972	-3.98477
ENSMUSG00000003031	Cdkn1b	0.855873	5.91459	3.0055	0.00421123	0.0458466	-2.26265		ENSMUSG00000072812	Ahnak2	1.00959	5.20069	2.4659	0.0173002	0.207963	-3.48579		ENSMUSG00000036594	H2-Aa	0.603157	9.31884	2.04088	0.0467948	0.488504	-4.79377		ENSMUSG00000043557	Mdga1	1.0472	2.67888	2.10274	0.0407695	0.465972	-3.81021
[truncated: 16,072 more rows]

## Sheet: Figure 1F
	Genelists ranked by Wald Statistic		w0_w2_gene_stats			w0_w6_gene_stats			w0_w12_gene_stats
		LINC00632	15.8218		LINC00632	15.0715		LINC00632	15.3693
		SLC4A1	13.9073		SLC4A1	14.4679		SLC4A1	14.7095
[truncated: 21,739 more rows]

## Sheet: Supplementary Figure 1A
Untreated					4 hours					24 hours					3 days					7 days
[truncated: 1 more rows]

[truncated: 89 more sheets: Supplementary Figure 1B, Supplementary Figure 1C, Suplpementary Figure 1D, Supplementary Figure 1E, Supplementary Figure 1F, Supplementary Figure 1G, Figure S1H , Figure S1I-M, Supplementary Figure 1N, Figure 2E, Figure 2G, Figure 2I, Figure 2J, Figure 2K, Figure 2L, Supplementary Figure 2B, Suplpementary Figure 2D, Supplementary Figure 2E, Supplementary Figure 2F, Supplementary Figure 2H …]
